# Supplementary material for: Genomic mapping of Suppressor of Hairy-wing binding sites in Drosophila
Source: Genome Biol. 2007 Aug 16;8(8):R167. doi: 10.1186/gb-2007-8-8-r167 (PMC2374998; doi:10.1186/gb-2007-8-8-r167)
Supplement: Additional data file 1 — Provided is a table listing the ChIP-array results, showing the array ID number, fragment ID, and the values for the mean enrichment, P value, and t-value derived by CyberT from the embryo, brain, and wing ChIP-array data. [file gb-2007-8-8-r167-S1.xls]

## Sheet: Sup_1.txt
#ID	FRAGMENT	GI_RANGE	embryo mn	embryo p	embryo t	brain mn	brain p	brain t	wing mn	wing p	wing t
1001003457	70D_01	AE003535[57900..59004]	-0.4136	0.12111	-2.14648	-0.177412	0.162867	-1.84106	-0.0392312	0.487685	-0.789066
1001003481	70D_02	AE003535[58889..59983]	-0.304201	0.121386	-2.14406	-0.0914751	0.449456	-0.867576	-0.0232221	0.694121	-0.43321
1001003505	70D_03	AE003535[59877..61075]	-0.520847	0.0729285	-2.71382	-0.128453	0.331024	-1.15702	0.0799987	0.0338927	3.71634
1001003529	70D_04	AE003535[60843..62034]	-0.179548	0.235177	-1.48107	-0.320872	0.0702269	-2.75873	-0.0621683	0.557604	-0.657857
1001003553	70D_05	AE003535[61899..62980]	-0.460914	0.107366	-2.27564	-0.174482	0.0227272	-4.32917	-0.0118303	0.78602	-0.296746
1001003577	70D_06	AE003535[62923..64081]	-0.388261	0.0907248	-2.46177	-0.161673	0.122176	-2.1372	-0.0732046	0.485042	-0.794321
1001003601	70D_07	AE003535[63825..65013]	-0.289617	0.0790117	-2.61985	-0.11131	0.220257	-1.54412	-0.0421846	0.273658	-1.33668
1001003625	70D_08	AE003535[64890..66012]	-0.516257	0.081214	-2.58801	-0.163957	0.0105618	-5.72806	0.00099245	0.984704	0.0208095
1001003458	70D_09	AE003535[66928..68059]	-0.357867	0.0781693	-2.63232	-0.176288	0.0766095	-2.65585	-0.0315065	0.418791	-0.934935
1001003482	70D_10	AE003535[66928..67987]	-0.649382	0.0926491	-2.4382	-0.281044	0.0467642	-3.27036	-0.00272857	0.969591	-0.041383
1001003506	70D_11	AE003535[67904..68972]	-0.421215	0.0337863	-3.72089	-0.0729237	0.481283	-0.801835	-0.0668974	0.475718	-0.813053
1001003530	70D_12	AE003535[68852..70050]	-0.358991	0.0861031	-2.52097	-0.0488431	0.701437	-0.422007	-0.102512	0.257932	-1.39287
1001003554	70D_13	AE003535[69872..70997]	-0.378076	0.0401146	-3.47796	-0.12105	0.194076	-1.66715	0.015648	0.876064	0.169673
1001003578	70D_14	AE003535[70899..72064]	-0.528521	0.031188	-3.83817	-0.127352	0.274211	-1.33476	-0.113096	0.204226	-1.61736
1001003602	70D_15	AE003535[71845..73043]	-0.368548	0.0737116	-2.70119	-0.0701401	0.364956	-1.06509	0.0137874	0.777	0.30978
1001003626	70D_16	AE003535[72929..74065]	-0.416497	0.149421	-1.92826	-0.143693	0.232589	-1.49169	-0.0735428	0.321488	-1.18456
1001003459	70D_17	AE003535[73842..75011]	-0.320808	0.101114	-2.34117	-0.0793156	0.30438	-1.2361	0.0656763	0.0211067	4.4506
1001003483	70D_18	AE003535[74862..76010]	-0.426841	0.0330513	-3.75286	-0.126514	0.273672	-1.33663	-0.0632558	0.170551	-1.79489
1001003507	70D_19	AE003535[75907..77015]	-0.340179	0.11144	-2.23536	-0.159076	0.28447	-1.29999	-0.0648296	0.600882	-0.582902
1001003531	70D_20	AE003535[76793..77974]	-0.59539	0.129313	-2.07748	-0.033113	0.607158	-0.572361	-0.0561667	0.606109	-0.574117
1001003555	70D_21	AE003535[77782..78975]	-0.253708	0.0879569	-2.49677	-0.155	0.419059	-0.934327	-0.00768112	0.918071	-0.111762
1001003579	70D_22	AE003535[78877..79988]	-0.429666	0.0255564	-4.14188	-0.131559	0.17807	-1.75198	-0.0464806	0.251827	-1.41569
1001003603	70D_23	AE003535[79869..80994]	-0.235175	0.0920836	-2.44506	-0.0554594	0.448097	-0.870473	-0.047556	0.421029	-0.929869
1001003627	70D_24	AE003535[80852..82020]	-0.393181	0.0370506	-3.58895	-0.0225489	0.825327	-0.240661	0.0159358	0.923568	0.104225
1001003460	70D_25	AE003535[81885..83019]	-0.406178	0.0437663	-3.35898	-0.137614	0.1059	-2.29058	-0.0282975	0.278394	-1.32042
1001003484	70D_26	AE003535[82892..84086]	-0.42591	0.0346936	-3.68263	-0.10678	0.243813	-1.44655	-0.0350321	0.246394	-1.43649
1001003508	70D_27	AE003535[83840..84991]	-0.358786	0.0535505	-3.09389	-0.0636116	0.409526	-0.956168	-0.0398262	0.243788	-1.44665
1001003532	70D_28	AE003535[84876..85975]	-0.458863	0.0286178	-3.96721	-0.0415611	0.326105	-1.17112	-0.00491962	0.950633	-0.0672233
1001000001	ADH-1	AE003640[123872..124740]	-0.637236	0.238636	-1.46708	0	0	0	0	0	0
1001000010	ADH-10	AE003640[132880..133770]	0.0797957	0.850538	0.205217	0	0	0	0	0	0
1001000101	ADH-100	AE003640[223882..224749]	-0.216989	0.173078	-1.78023	-0.306182	0.623004	-0.546074	-0.00178635	0.986267	-0.0186836
1001001001	ADH-1000	AE003644[35541..36514]	-0.260733	0.212616	-1.57826	0.651962	0.202664	1.62484	-0.303929	0.337683	-1.13827
1001001002	ADH-1001	AE003644[36557..37489]	-0.1756	0.0805933	-2.59687	0.298518	0.239234	1.46468	-0.277089	0.195315	-1.66091
1001001003	ADH-1002	AE003644[37570..38506]	0.0518382	0.604982	0.576006	0.182102	0.734974	0.371466	-0.121316	0.49638	-0.771947
1001001004	ADH-1003	AE003644[38566..39442]	-0.274293	0.341545	-1.12755	-0.0819677	0.516422	-0.733412	0.0286593	0.786005	0.296766
1001001005	ADH-1004	AE003644[39532..40506]	0.0926797	0.323743	1.17797	-0.0191525	0.904704	-0.130123	0.397879	0.292091	1.275
1001001006	ADH-1005	AE003644[40515..41512]	0.137852	0.170621	1.79448	0.141341	0.680391	0.45442	0.0157355	0.950983	0.0667463
1001001007	ADH-1006	AE003644[41543..42468]	-0.132809	0.264778	-1.36797	-0.147176	0.635882	-0.525045	0.273878	0.591599	0.59864
1001001008	ADH-1007	AE003644[42557..43458]	0.0871036	0.28113	1.31116	-0.143534	0.549387	-0.672575	0.0109468	0.975451	0.0334034
1001001009	ADH-1008	AE003644[43573..44481]	-0.0971085	0.623224	-0.545713	0.182674	0.057198	3.0103	-0.220136	0.44846	-0.869699
1001001010	ADH-1009	AE003644[44526..45490]	-0.0620888	0.764689	-0.32768	0.0338822	0.876657	0.16885	0.133005	0.280963	1.31173
1001000102	ADH-101	AE003640[224820..225810]	0.0444914	0.861054	0.190536	-0.157901	0.636314	-0.524345	-0.154236	0.349884	-1.10483
1001001011	ADH-1010	AE003644[45592..46476]	-0.0789052	0.580896	-0.617005	0.356072	0.445906	0.87516	0.449584	0.258956	1.3891
1001001012	ADH-1011	AE003644[46568..47472]	-0.194265	0.281859	-1.30871	0.130098	0.657982	0.489602	0.0680943	0.65317	0.497252
1001001013	ADH-1012	AE003644[47547..48494]	-0.238558	0.0621443	-2.90707	0.0077697	0.94881	0.069712	0.0372515	0.931716	0.0930682
1001001014	ADH-1013	AE003644[48537..49458]	-0.177767	0.267143	-1.35953	0.159424	0	0	-0.213074	0	0
1001001015	ADH-1014	AE003644[49538..50450]	-0.0997369	0.602297	-0.580519	-0.0607855	0.572364	-0.631825	0.222209	0.3062	1.23048
1001001016	ADH-1015	AE003644[50518..51465]	-0.0228617	0.829716	-0.234463	0.0160952	0.922559	0.105608	-0.114966	0.467602	-0.829618
1001001017	ADH-1016	AE003644[51518..52463]	-0.141757	0.0877151	-2.49989	0.0982935	0.358247	1.08257	0.103687	0.373388	1.04354
1001001018	ADH-1017	AE003644[52584..53455]	-0.123897	0.217371	-1.55686	-0.266682	0.380777	-1.02504	0.535585	0.124434	2.11787
1001001019	ADH-1018	AE003644[53534..54447]	-0.0692095	0.468885	-0.826984	0.233003	0.607844	0.571212	0.250093	0.240911	1.458
1001001020	ADH-1019	AE003644[54551..55448]	0.0716598	0.727816	0.382148	-0.0828238	0.824	-0.242537	-0.06884	0.847438	-0.209556
1001000103	ADH-102	AE003640[225889..226739]	0.100992	0.314861	1.20419	0.0685827	0.462344	0.840483	0.0873384	0.705181	0.4163
1001001021	ADH-1020	AE003644[55519..56492]	0.0135552	0.964287	0.048608	-0.201412	0.503904	-0.757333	-0.0566977	0.821607	-0.245923
1001001022	ADH-1021	AE003644[56588..57468]	-0.171464	0.39062	-1.00093	0.447674	0.16541	1.82551	-0.449539	0.463231	-0.838642
1001001023	ADH-1022	AE003644[57541..58512]	-0.160803	0.545711	-0.679215	0.214779	0.626043	0.541086	0.137345	0.730437	0.378231
1001001024	ADH-1023	AE003644[58538..59496]	0.22986	0.28672	1.29254	-0.425153	0.358484	-1.08195	-0.331413	0.481511	-0.801379
1001001025	ADH-1024	AE003644[59519..60501]	-0.0388815	0.518121	-0.730202	0.204831	0.554622	0.663178	0.00714327	0.955442	0.0606637
1001001026	ADH-1025	AE003644[60535..61466]	-0.138722	0.530865	-0.706391	0.371049	0.0172694	4.79373	-0.155426	0.0683233	-2.79168
1001001027	ADH-1026	AE003644[61573..62441]	0.218119	0.0918682	2.44769	0.140857	0.776086	0.311104	-0.251961	0.398328	-0.982438
1001001028	ADH-1027	AE003644[62573..63446]	0.0286421	0.571181	0.633894	-0.155702	0.701459	-0.421973	-0.155594	0.364724	-1.06568
1001001029	ADH-1028	AE003644[63574..64464]	-0.101902	0.286395	-1.29361	-0.186765	0.427067	-0.916328	-0.248297	0.105217	-2.29762
1001001030	ADH-1029	AE003644[64550..65500]	-0.566843	0.0491302	-3.20536	-0.414578	0.139722	-1.99707	0.148417	0.296285	1.26154
1001000104	ADH-103	AE003640[226820..227802]	0.0877713	0.638192	0.521304	0.0495671	0.85901	0.193385	-0.267895	0.538563	-0.692225
1001001031	ADH-1030	AE003644[65590..66460]	-0.278614	0.116808	-2.18493	0.16438	0.138826	2.00371	0.131369	0.304397	1.23605
1001001032	ADH-1031	AE003644[66528..67480]	-0.213207	0.0617101	-2.91571	-0.0756387	0.815251	-0.254934	-0.109616	0.519577	-0.727457
1001001033	ADH-1032	AE003644[67587..68496]	-0.0951812	0.634626	-0.527085	0.500993	0.270784	1.34669	0.209799	0	0
1001001034	ADH-1033	AE003644[68542..69491]	-0.395512	0.114465	-2.20659	0.1572	0.485422	0.793563	0.391354	0.340121	1.13149
1001001035	ADH-1034	AE003644[69581..70447]	-0.281406	0.138637	-2.00512	0.35538	0.297842	1.25659	0.323301	0.403496	0.97023
1001001036	ADH-1035	AE003644[70566..71442]	-0.11424	0.142683	-1.97548	0.099864	0.665639	0.477498	0.331039	0.408644	0.958214
1001001037	ADH-1036	AE003644[71583..72443]	-0.210418	0.0150616	-5.03976	0.291337	0.597381	0.588816	0.198097	0.695397	0.43125
1001001038	ADH-1037	AE003644[72559..73456]	-0.187794	0.284116	-1.30117	0.313607	0.403403	0.97045	0.39751	0.487414	0.789603
1001001039	ADH-1038	AE003644[73573..74470]	-0.116043	0.326492	-1.17001	0.299206	0.279615	1.31628	-0.0464708	0.510357	-0.744941
1001001040	ADH-1039	AE003644[74544..75447]	-0.275232	0.149394	-1.92844	0.219909	0.522719	0.721557	0.104056	0.266677	1.36118
1001000105	ADH-104	AE003640[227857..228788]	0.160533	0.257808	1.39333	-0.186428	0.441868	-0.883851	-0.0451221	0.918817	-0.110738
1001001041	ADH-1040	AE003644[75564..76505]	-0.237224	0.19851	-1.64505	0.241766	0.564873	0.644973	-0.198569	0	0
1001001042	ADH-1041	AE003644[76587..77514]	-0.214349	0.166584	-1.81841	0.268282	0.386625	1.01064	-0.359595	0.0433139	-3.37302
1001001043	ADH-1042	AE003644[77552..78496]	-0.139769	0.392849	-0.995543	0.257257	0.225523	1.52134	-0.10448	0.636292	-0.524381
1001001044	ADH-1043	AE003644[78562..79467]	-0.22666	0.332626	-1.15248	0.209958	0	0	-0.0563832	0.929263	-0.0964255
1001001045	ADH-1044	AE003644[79536..80495]	-0.0123118	0.945049	-0.074845	-0.164959	0.461136	-0.842993	0.122323	0.526847	0.713847
1001001046	ADH-1045	AE003644[80557..81485]	-0.158542	0.347691	-1.11075	-0.192312	0.535169	-0.69845	-0.0963968	0.637693	-0.522112
1001001047	ADH-1046	AE003644[81568..82455]	-0.153694	0.287519	-1.28991	0.0518965	0.940988	0.0803924	-0.466665	0.113815	-2.2127
1001001048	ADH-1047	AE003644[82543..83446]	0.0879931	0.42521	0.920474	-0.107562	0.663292	-0.481198	-0.190392	0.445607	-0.875801
1001001049	ADH-1048	AE003644[83527..84464]	0.124241	0.570104	0.635779	0.637326	0.360698	1.07615	-0.417665	0.555692	-0.661266
1001001050	ADH-1049	AE003644[84561..85497]	-0.136767	0.143235	-1.97152	-0.0508176	0.715935	-0.4	0.165544	0.710376	0.408409
1001000106	ADH-105	AE003640[228862..229788]	0.0707765	0.236777	1.47457	0.127842	0.567487	0.64037	-0.0629754	0.350779	-1.10243
1001001051	ADH-1050	AE003644[85571..86494]	0.0388326	0.656568	0.491847	0.0551463	0.676945	0.459784	-0.0941435	0.682088	-0.451785
1001001052	ADH-1051	AE003644[86556..87500]	0.0272824	0.202956	1.62344	-0.179082	0.375067	-1.0393	-0.182343	0.145596	-1.95475
1001001053	ADH-1052	AE003644[87525..88509]	0.0874517	0.32833	1.16472	-0.104706	0.758843	-0.336228	-0.500334	0.539556	-0.69041
1001001054	ADH-1053	AE003644[88557..89502]	-0.0441136	0.551184	-0.669342	-0.0152569	0.94526	-0.0745577	-0.325197	0.114606	-2.20527
1001001055	ADH-1054	AE003644[89515..90450]	-0.0233462	0.477291	-0.809872	-0.42523	0.514426	-0.737194	0.334252	0.14127	1.98572
1001001056	ADH-1055	AE003644[90533..91476]	0.0221868	0.562314	0.649494	-0.306407	0.291099	-1.27822	-0.516398	0	0
1001001057	ADH-1056	AE003644[91559..92453]	-0.136999	0.548141	-0.674821	0	0	0	0	0	0
1001001058	ADH-1057	AE003644[92591..93442]	0.115057	0.460359	0.844612	0.0271511	0.450194	0.866006	-0.0258803	0.870004	-0.178084
1001001059	ADH-1058	AE003644[93559..94499]	-0.281951	0.0342637	-3.7006	0	0	0	0	0	0
1001001060	ADH-1059	AE003644[94527..95445]	-0.383485	0.223114	-1.53169	0	0	0	0	0	0
1001000107	ADH-106	AE003640[229829..230771]	0.119317	0.285669	1.29601	0.204692	0.316348	1.19975	0.238009	0.513621	0.738724
1001001061	ADH-1060	AE003644[95573..96511]	-0.112259	0.220915	-1.54124	-0.302718	0.442942	-0.881531	-0.222143	0.433289	-0.902553
1001001062	ADH-1061	AE003644[96534..97455]	-0.214021	0.261983	-1.37805	-0.00885395	0.928829	-0.0970199	-0.413836	0.328306	-1.16479
1001001063	ADH-1062	AE003644[97536..98473]	-0.406736	0.275851	-1.32911	0	0	0	0	0	0
1001001064	ADH-1063	AE003644[98523..99459]	-0.0199596	0.453032	-0.85999	-0.00852325	0.967902	-0.0436824	-0.0008811	0.997534	-0.00335435
1001001065	ADH-1064	AE003644[99516..100478]	-0.0141925	0.900097	-0.136464	0.150095	0.206226	1.60788	0.307577	0.35087	1.10218
1001001066	ADH-1065	AE003644[100567..101500]	0.0975416	0.159672	1.86099	0.30694	0.200545	1.63509	0.31659	0.384136	1.01674
1001001067	ADH-1066	AE003644[101576..102512]	0.307975	0.0325471	3.77533	0.775118	0.114919	2.20235	1.02231	0.0408573	3.45267
1001001068	ADH-1067	AE003644[102529..103487]	0.167273	0.140634	1.99037	0.0338877	0.924835	0.102489	0.395141	0.161891	1.8471
1001001069	ADH-1068	AE003644[103561..104456]	-0.513285	0.141562	-1.98359	-0.188945	0.615377	-0.558667	-0.093662	0.734671	-0.371918
1001001070	ADH-1069	AE003644[104581..105469]	-0.126694	0.488657	-0.78714	0.287114	0.197594	1.64957	0.128709	0.451237	0.863792
1001000108	ADH-107	AE003640[230823..231734]	-0.288746	0.244361	-1.4444	0.0411443	0.90618	0.128093	0.085781	0.736915	0.36858
1001001071	ADH-1070	AE003644[105525..106449]	-0.498987	0.0921166	-2.44466	-0.386074	0	0	-0.228528	0	0
1001001072	ADH-1071	AE003644[106547..107500]	-0.240208	0.305362	-1.23306	0.089673	0.883966	0.158729	0.0716728	0.828435	0.236272
1001001073	ADH-1072	AE003644[107572..108493]	0.0892438	0.546893	0.677076	-0.0591497	0.912252	-0.119748	0.156765	0.472365	0.819868
1001001074	ADH-1073	AE003644[108564..109493]	-0.219773	0.0424853	-3.39923	-0.34848	0.414312	-0.945145	-0.333737	0.151602	-1.91351
1001001075	ADH-1074	AE003644[109552..110441]	-0.039767	0.770966	-0.318537	-0.037404	0.85335	-0.201286	0.305511	0.0699265	2.76386
1001001076	ADH-1075	AE003644[110544..111445]	-0.0810233	0.376901	-1.0347	-0.311726	0.323872	-1.1776	-0.067863	0.846984	-0.210192
1001001077	ADH-1076	AE003644[111521..112482]	-0.900875	0.0787438	-2.6238	0	0	0	0	0	0
1001001078	ADH-1077	AE003644[112565..113483]	-0.335491	0.0556727	-3.04442	0.383371	0.559789	0.65397	-0.16352	0.486123	-0.792168
1001001079	ADH-1078	AE003644[113583..114476]	-0.323361	0.0947114	-2.41359	-0.127796	0.599834	-0.58467	-0.0636121	0.771005	-0.31848
1001001080	ADH-1079	AE003644[114553..115470]	-0.563446	0.127146	-2.09519	-0.0189315	0.969676	-0.0412673	0.322136	0.57133	0.633632
1001000109	ADH-108	AE003640[231819..232796]	-0.228068	0.341133	-1.12869	0.0011664	0.950219	0.0677881	0.069048	0.670262	0.470232
1001001081	ADH-1080	AE003644[115577..116499]	-0.0502198	0.792919	-0.286819	-0.444827	0.0871104	-2.50774	-0.244761	0.270644	-1.34718
1001001082	ADH-1081	AE003644[116595..117490]	-0.142778	0.42618	-0.918305	-0.251784	0.154354	-1.89524	-0.173397	0.265929	-1.36385
1001001083	ADH-1082	AE003644[117527..118461]	0.33003	0.140286	1.99292	-0.0257143	0.957399	-0.0579952	-0.0363339	0.782229	-0.302215
1001001084	ADH-1083	AE003644[118567..119496]	-0.0496399	0.716886	-0.398566	0	0	0	0	0	0
1001001085	ADH-1084	AE003644[119543..120443]	-0.0856171	0.521592	-0.723671	-0.00273102	0.990005	-0.0135969	-0.112194	0.377759	-1.03255
1001001086	ADH-1085	AE003644[120590..121498]	-0.0192703	0.802359	-0.273299	-0.237347	0.0326282	-3.77168	-0.239923	0.49345	-0.777686
1001001087	ADH-1086	AE003644[121536..122497]	0.04551	0.386962	1.00982	-0.0222506	0.934028	-0.0899056	-0.150379	0.542942	-0.684239
1001001088	ADH-1087	AE003644[122557..123450]	0.0123922	0.925832	0.101123	-0.950526	0.0233255	-4.28714	0.387707	0.234298	1.48466
1001001089	ADH-1088	AE003644[123535..124479]	-0.0214781	0.515618	-0.734934	-0.084398	0.695143	-0.431639	-0.203742	0.550578	-0.670431
1001001090	ADH-1089	AE003644[124590..125446]	-0.0262905	0.624062	-0.544337	0.0596271	0.675885	0.461436	-0.162725	0.43213	-0.905106
1001000110	ADH-109	AE003640[232829..233797]	-0.190301	0.328729	-1.16358	0.595842	0.052396	3.12185	0.162071	0.340127	1.13147
1001001091	ADH-1090	AE003644[125586..126514]	0.099205	0.204121	1.61786	0.224391	0.47486	0.814795	-0.19665	0.107729	-2.27198
1001001092	ADH-1091	AE003644[126566..127476]	-0.0239539	0.824978	-0.241155	0.0945993	0.321745	1.1838	-0.386844	0	0
1001001093	ADH-1092	AE003644[127550..128469]	0.1629	0.16306	1.83986	-0.0136845	0.956768	-0.0588554	-0.154796	0.535386	-0.698052
1001001094	ADH-1093	AE003644[128577..129475]	-0.609968	0.363506	-1.06884	0.0354857	0	0	-0.458225	0	0
1001001095	ADH-1094	AE003644[129578..130497]	-0.261162	0.17664	-1.75997	0.274858	0.555249	0.662058	-0.0349686	0.875195	-0.170878
1001001096	ADH-1095	AE003644[130517..131486]	-0.22334	0.40289	-0.971654	-0.388731	0.295523	-1.26397	-0.533213	0.403877	-0.969337
1001001097	ADH-1096	AE003644[131532..132447]	-0.521301	0.0665066	-2.82421	0.0360596	0.857437	0.195579	-0.0483211	0.736952	-0.368526
1001001098	ADH-1097	AE003644[132542..133453]	-0.115872	0.0697702	-2.76653	0.287497	0.575865	0.625725	0.324664	0.131902	2.05679
1001001099	ADH-1098	AE003644[133571..134501]	-0.139238	0.395716	-0.988666	-0.0757039	0.831374	-0.232125	-0.541534	0.0430941	-3.37991
1001001100	ADH-1099	AE003644[134592..135513]	-0.309065	0.124441	-2.11781	-0.126122	0.648157	-0.505262	-0.508432	0.112704	-2.22323
1001000011	ADH-11	AE003640[133834..134767]	-0.349573	0.0766089	-2.65586	-0.0613387	0.868723	-0.179864	-0.232604	0.0478067	-3.24122
1001000111	ADH-110	AE003640[233855..234735]	-0.221691	0.480095	-0.804221	0.550363	0.172177	1.78543	-0.098383	0.59551	-0.591987
1001001101	ADH-1100	AE003644[135558..136495]	-0.249778	0.0933837	-2.42936	0.0960376	0.791856	0.288347	-0.062365	0.815511	-0.254566
1001001102	ADH-1101	AE003644[136586..137445]	-0.285122	0.108894	-2.26032	0.127885	0.760052	0.334458	0.0462215	0.920108	0.108968
1001001103	ADH-1102	AE003644[137555..138500]	-0.230071	0.0199641	-4.54374	-0.334281	0.243333	-1.44843	0.23798	0.670371	0.470062
1001001104	ADH-1103	AE003644[138525..139453]	-0.599795	0.0370872	-3.58756	0.547814	0	0	0.200959	0.739227	0.365147
1001001105	ADH-1104	AE003644[139569..140484]	-0.324414	0.135559	-2.02835	-0.0107203	0.983099	-0.0229937	0.282142	0.139022	2.00226
1001001106	ADH-1105	AE003644[140587..141446]	0.0142316	0.953161	0.0637744	-0.200936	0.514185	-0.737652	0.230146	0.133466	2.04451
1001001107	ADH-1106	AE003644[141582..142453]	0.174218	0.220556	1.54281	-0.420536	0.148416	-1.93515	0.163605	0.750944	0.347828
1001001108	ADH-1107	AE003644[142579..143448]	-0.0963861	0.366588	-1.06088	0	0	0	0	0	0
1001001109	ADH-1108	AE003644[143559..144491]	-0.180179	0.335516	-1.14433	-0.808583	0.226664	-1.51648	-0.0451514	0.870228	-0.177772
1001001110	ADH-1109	AE003644[144536..145447]	-0.326003	0.235936	-1.47798	-0.470661	0.487069	-0.790289	-0.453426	0.241854	-1.45426
1001000112	ADH-111	AE003640[234845..235788]	-0.304754	0.346833	-1.11308	0.422885	0.247821	1.43098	-0.137139	0.617491	-0.555167
1001001111	ADH-1110	AE003644[145568..146501]	-0.0184198	0.679399	-0.455962	-0.337633	0.485775	-0.792861	-0.0730461	0.666648	-0.47591
1001001112	ADH-1111	AE003644[146585..147443]	-0.0472064	0.751585	-0.346884	0.0756591	0.262347	1.37673	0.0932999	0.391525	0.998735
1001001113	ADH-1112	AE003644[147527..148448]	1.65535	0.000208548	21.8946	1.55758	0.00461165	7.66553	1.81017	0.00776458	6.3891
1001001114	ADH-1113	AE003644[148572..149463]	1.39902	0.00122418	12.0688	0.729499	0.0437321	3.36004	0.864725	0.056474	3.02635
1001001115	ADH-1114	AE003644[149563..150497]	0.103109	0.489922	0.784637	0.279718	0.201396	1.63096	-0.419764	0.10108	-2.34154
1001001116	ADH-1115	AE003644[150576..151478]	-0.00730003	0.868215	-0.180569	-0.07838	0.792965	-0.286753	-0.198945	0.481205	-0.801992
1001001117	ADH-1116	AE003644[151553..152509]	-0.0580325	0.710575	-0.408107	-0.4422	0	0	-0.369979	0.412056	-0.950326
1001001118	ADH-1117	AE003644[152571..153451]	-0.652242	0.0622519	-2.90494	0.340039	0.459226	0.846977	-0.16409	0.714738	-0.401808
1001001119	ADH-1118	AE003644[153569..154475]	-0.256515	0.186015	-1.70883	0.215624	0.738996	0.365489	-0.423583	0.175518	-1.76631
1001001120	ADH-1119	AE003644[154576..155439]	-0.180596	0.178872	-1.74752	-0.134301	0.596997	-0.589467	-0.198257	0.593497	-0.595407
1001000113	ADH-112	AE003640[235881..236748]	-0.0538652	0.757761	-0.337814	0.0532922	0.86695	0.182329	-0.100006	0.0046353	-7.65195
1001001121	ADH-1120	AE003644[155580..156452]	-0.392874	0.087267	-2.5057	-0.217398	0.789718	-0.291421	-0.039019	0	0
1001001122	ADH-1121	AE003644[156575..157508]	-0.288104	0.0745384	-2.68803	0.175766	0.50197	0.761071	-0.317663	0.0181976	-4.70222
1001001123	ADH-1122	AE003644[157590..158445]	-0.031889	0.673465	-0.465216	-0.0138192	0.942814	-0.0778976	-0.155097	0.656148	-0.492514
1001001124	ADH-1123	AE003644[158526..159473]	-0.032326	0.770274	-0.319543	0.0565315	0.851404	0.204006	0.0314232	0.927767	0.098474
1001001125	ADH-1124	AE003644[159534..160505]	-0.177261	0.240614	-1.45918	0.0837798	0.817461	0.251799	-0.554506	0.0172402	-4.79672
1001001126	ADH-1125	AE003644[160552..161470]	-0.116981	0.404877	-0.966993	-0.0504422	0.8783	-0.166573	0.0159612	0.926023	0.100862
1001001127	ADH-1126	AE003644[161538..162472]	-0.260567	0.25891	-1.38927	-0.60466	0.283316	-1.30384	0.0150628	0.979138	0.0283854
1001001128	ADH-1127	AE003644[162558..163450]	-0.534989	0.0751727	-2.67806	-0.140293	0	0	0.0705587	0.918411	0.111295
1001001129	ADH-1128	AE003644[163584..164508]	-0.337247	0.226146	-1.51868	0.00348025	0.991268	0.0118791	-0.0638954	0.81274	-0.258502
1001001130	ADH-1129	AE003644[164533..165508]	-0.0712679	0.553344	-0.665467	-0.234742	0.416578	-0.939967	-0.196468	0.441123	-0.88546
1001000114	ADH-113	AE003640[236827..237770]	-0.12031	0.214303	-1.57061	0.103721	0.829689	0.234501	0.00974675	0.985354	0.0199255
1001001131	ADH-1130	AE003644[165522..166445]	-0.173415	0.309093	-1.22161	-0.291335	0.24501	-1.44187	-0.0979475	0.463086	-0.838944
1001001132	ADH-1131	AE003644[166586..167480]	-0.484816	0.163566	-1.83675	-0.274212	0.535838	-0.697221	-0.117245	0.529174	-0.709523
1001001133	ADH-1132	AE003644[167532..168483]	-0.288117	0.169357	-1.8019	-0.0411274	0.284842	-1.29876	-0.0239073	0.941143	-0.0801799
1001001134	ADH-1133	AE003644[168570..169506]	0.0402903	0.567249	0.640789	-0.471395	0.203909	-1.61887	0.271749	0.573389	0.630036
1001001135	ADH-1134	AE003644[169525..170494]	-0.0850943	0.173052	-1.78038	0.104275	0.189083	1.69273	0.071525	0.904855	0.129915
1001001136	ADH-1135	AE003644[170557..171474]	-0.431075	0.0718084	-2.73219	-0.552739	0	0	-0.107134	0.28563	-1.29614
1001001137	ADH-1136	AE003644[171526..172444]	0.222955	0.223719	1.52908	0.0339005	0.762142	0.331401	0.134549	0.17235	1.78443
1001000115	ADH-114	AE003640[237877..238807]	0.113123	0.0845443	2.54183	0.111966	0.708424	0.41137	-0.180647	0.131151	-2.06274
1001001146	ADH-1145	AE003644[180537..181501]	0.171758	0.171962	1.78667	-0.106596	0.466615	-0.83165	-0.0126755	0.95059	-0.0672828
1001001147	ADH-1146	AE003644[181555..182477]	-0.178886	0.0687441	-2.7843	0	0	0	0	0	0
1001001148	ADH-1147	AE003644[182534..183438]	-0.20086	0.211069	-1.58534	0.258598	0.365511	1.06365	0.216443	0.475493	0.813509
1001001149	ADH-1148	AE003644[183579..184441]	-0.536052	0.0632022	-2.88632	0	0	0	0	0	0
1001001150	ADH-1149	AE003644[184547..185484]	-0.144474	0.0258078	-4.12654	0.125117	0.602472	0.580224	0.289719	0.330756	1.15779
1001000116	ADH-115	AE003640[238869..239784]	0.149622	0.265725	1.36458	-0.395892	0.0797154	-2.60956	0.0883334	0.500791	0.763356
1001001151	ADH-1150	AE003644[185536..186450]	-0.381015	0.0486216	-3.21899	-0.197279	0.205829	-1.60975	0.163855	0.197162	1.65171
1001001152	ADH-1151	AE003644[186589..187452]	-0.532042	0.0865937	-2.51451	-0.0525257	0	0	0.192379	0.570291	0.635452
1001001153	ADH-1152	AE003644[187514..188504]	-0.00903193	0.926589	-0.100087	0	0	0	0	0	0
1001001154	ADH-1153	AE003644[188579..189480]	-0.0611986	0.739583	-0.364618	0.00329975	0.988989	0.0149793	-0.183099	0.46763	-0.82956
1001001155	ADH-1154	AE003644[189515..190513]	-0.328877	0.243519	-1.4477	-0.241974	0	0	-0.121128	0.658043	-0.489505
1001001156	ADH-1155	AE003644[190559..191502]	-0.0552863	0.780675	-0.304461	-0.475123	0	0	0.145498	0.535699	0.697476
1001001157	ADH-1156	AE003644[191534..192481]	-0.0970949	0.301508	-1.24505	-0.0977582	0.714518	-0.40214	-0.00115072	0.990797	-0.0125199
1001001158	ADH-1157	AE003644[192584..193497]	-0.010326	0.913406	-0.118164	-0.01133	0.979497	-0.0278955	0.0787115	0.575818	0.625806
1001001159	ADH-1158	AE003644[193555..194449]	-0.250313	0.133446	-2.04467	-0.336576	0	0	-0.0746176	0.521991	-0.722922
1001001160	ADH-1159	AE003644[194572..195489]	-0.0490822	0.6452	-0.510006	0.0676605	0.712779	0.404769	0.258355	0.503404	0.758298
1001000117	ADH-116	AE003640[239887..240806]	0.18686	0.114384	2.20735	-0.208518	0.254582	-1.40532	0.628731	0.072817	2.71564
1001001161	ADH-1160	AE003644[195516..196465]	0.0312573	0.72752	0.382591	0.038038	0.480241	0.803927	0.154187	0.217132	1.55792
1001001162	ADH-1161	AE003644[196519..197508]	-0.396556	0.105614	-2.29352	-0.0312998	0.921981	-0.106401	-0.104164	0.698741	-0.426127
1001001163	ADH-1162	AE003644[197585..198460]	0.0582901	0.596613	0.590117	0.27377	0.203043	1.62302	-0.0208591	0.885402	-0.156743
1001001164	ADH-1163	AE003644[198529..199477]	-0.0366269	0.646121	-0.508528	0.167218	0.416167	0.940903	-0.155838	0.532062	-0.704177
1001001165	ADH-1164	AE003644[199577..200487]	-0.216151	0.596311	-0.59063	0.0890192	0.832234	0.230913	0.257789	0.228359	1.50932
1001001166	ADH-1165	AE003644[200539..201463]	-0.0304661	0.800876	-0.275417	-0.544948	0.0786085	-2.6258	0.113093	0.564618	0.645423
1001001167	ADH-1166	AE003644[201561..202460]	-0.105985	0.503597	-0.757925	0.0567818	0.603274	0.578875	-0.536029	0.0400312	-3.48083
1001001168	ADH-1167	AE003644[202515..203476]	-0.130686	0.692543	-0.435635	0.191306	0.661441	0.484123	-0.549745	0.234593	-1.48346
1001001169	ADH-1168	AE003644[203555..204468]	-0.0843726	0.661218	-0.484476	0.81504	0.0268507	4.06491	-0.547924	0.203502	-1.62082
1001001170	ADH-1169	AE003644[204573..205498]	-0.0656085	0.613779	-0.561321	-0.0486583	0.621642	-0.548316	-0.321838	0.323527	-1.1786
1001000118	ADH-117	AE003640[240816..241762]	-0.156297	0.33553	-1.14429	0.0875705	0.484146	0.796107	0.145022	0.578267	0.621556
1001001171	ADH-1170	AE003644[205514..206441]	-0.109956	0.39465	-0.991217	0.0603049	0.809123	0.263648	-0.703836	0.0529838	-3.10752
1001001172	ADH-1171	AE003644[206521..207446]	0.149333	0.0440454	3.35041	0.277835	0.260677	1.3828	0.140646	0.720043	0.39381
1001001173	ADH-1172	AE003644[207518..208452]	0.13583	0.236021	1.47764	0.109086	0.395093	0.990154	-0.138044	0.345059	-1.11791
1001001174	ADH-1173	AE003644[208537..209445]	-0.187268	0.14061	-1.99054	0.349734	0.418382	0.935862	-0.040429	0.808173	-0.265002
1001001175	ADH-1174	AE003644[209571..210462]	0.147934	0.432762	0.903713	0.362008	0.110322	2.24623	0.363211	0.128058	2.0877
1001001176	ADH-1175	AE003644[210584..211448]	-0.0111797	0.934672	-0.0890251	-0.346076	0.437051	-0.894311	0.094104	0.746934	0.35374
1001001177	ADH-1176	AE003644[211560..212451]	-0.316778	0.263518	-1.3725	-0.0530396	0.658349	-0.489019	0.18357	0.759443	0.335349
1001001178	ADH-1177	AE003644[212521..213434]	-0.131033	0.331625	-1.15532	-0.153586	0.632969	-0.529777	-0.10737	0.824674	-0.241585
1001001179	ADH-1178	AE003644[213588..214447]	-0.140452	0.0196415	-4.57128	0.426945	0.192742	1.67391	0.0527028	0.789993	0.291025
1001001180	ADH-1179	AE003644[214576..215507]	-0.0371218	0.40132	-0.975353	0.223274	0.299214	1.25225	-0.0970116	0.145355	-1.95645
1001000119	ADH-118	AE003640[241865..242812]	0.353949	0.0375865	3.56871	0.254751	0.265556	1.36518	0.60148	0.0729922	2.71279
1001001181	ADH-1180	AE003644[215536..216488]	0.0877158	0.724956	0.386431	0.199436	0.23381	1.48666	-0.116234	0.428054	-0.914131
1001001182	ADH-1181	AE003644[216584..217498]	-0.256743	0.142328	-1.97804	0.294073	0.147192	1.9436	-0.265403	0.443195	-0.880985
1001001183	ADH-1182	AE003644[217523..218448]	-0.163046	0.167291	-1.81418	0.230192	0.420787	0.930416	0.0828181	0.67923	0.456226
1001001184	ADH-1183	AE003644[218544..219470]	-0.585955	0.15708	-1.87752	-0.479422	0	0	0.335211	0	0
1001001185	ADH-1184	AE003644[219561..220481]	-0.104765	0.445949	-0.875067	-0.144278	0.653402	-0.496883	-0.154011	0.334672	-1.1467
1001001186	ADH-1185	AE003644[220541..221491]	-0.435041	0.123309	-2.12745	-0.209887	0.561335	-0.651227	-0.205465	0.386466	-1.01103
1001001187	ADH-1186	AE003644[221565..222444]	-0.0859521	0.407314	-0.961305	-0.115122	0.589205	-0.602726	0.390223	0.132394	2.05291
1001001188	ADH-1187	AE003644[222590..223449]	-0.344571	0.0725575	-2.71987	0.143812	0	0	-0.0097648	0	0
1001001189	ADH-1188	AE003644[223531..224509]	-0.364154	0.137663	-2.0124	0	0	0	0	0	0
1001001190	ADH-1189	AE003644[224515..225474]	-0.220415	0.299596	-1.25105	0.0277408	0.860332	0.191542	-0.110975	0.408187	-0.959274
1001000120	ADH-119	AE003640[242885..243748]	0.0987407	0.5681	0.639294	0.979279	0	0	0.961485	0.0978973	2.37683
1001001191	ADH-1190	AE003644[225518..226499]	-0.0425483	0.594428	-0.593824	0.276109	0.231607	1.49575	0.255618	0.16213	1.84561
1001001192	ADH-1191	AE003644[226562..227502]	0.220731	0.211953	1.58129	0	0	0	0	0	0
1001001193	ADH-1192	AE003644[227525..228464]	-0.054218	0.228496	-1.50874	-0.237734	0.336311	-1.1421	-0.538611	0.0581816	-2.9889
1001001194	ADH-1193	AE003644[228528..229441]	-0.159607	0.159124	-1.86446	0	0	0	0	0	0
1001001195	ADH-1194	AE003644[229578..230474]	-0.300369	0.096429	-2.39359	-0.169658	0.06634	-2.82725	0.0068833	0.926058	0.100814
1001001196	ADH-1195	AE003644[230525..231500]	-0.0937088	0.120491	-2.1519	0	0	0	0	0	0
1001001197	ADH-1196	AE003644[231517..232481]	0.0215839	0.747787	0.35248	-0.00249365	0.981092	-0.0257249	0.0671882	0.792125	0.28796
1001001198	ADH-1197	AE003644[232522..233451]	0.0165422	0.886187	0.155657	-0.226476	0.413596	-0.946787	-0.208857	0.197228	-1.65138
1001001199	ADH-1198	AE003644[233575..234461]	-0.160058	0.482992	-0.798413	0.246571	0.0991935	2.36229	0.257016	0.178073	1.75196
1001001200	ADH-1199	AE003644[234517..235460]	-0.454603	0.213345	-1.57495	0	0	0	0	0	0
1001000012	ADH-12	AE003640[134863..135776]	-0.332493	0.283977	-1.30163	-0.0270865	0.955927	-0.060003	-0.701458	0	0
1001000121	ADH-120	AE003640[243857..244776]	-0.0282645	0.884335	-0.158219	-0.143405	0.651094	-0.500566	0.551656	0.0271281	4.04903
1001001201	ADH-1200	AE003644[235531..236461]	-0.530657	0.061132	-2.92734	0	0	0	0	0	0
1001001202	ADH-1201	AE003644[236589..237487]	-0.399025	0.121508	-2.143	0	0	0	0	0	0
1001001203	ADH-1202	AE003644[237529..238441]	-0.635406	0.37333	-1.04369	0	0	0	0	0	0
1001001204	ADH-1203	AE003644[238542..239457]	-0.582501	0.0764822	-2.6578	0	0	0	0	0	0
1001001205	ADH-1204	AE003644[239586..240476]	-0.473741	0.302467	-1.24205	0	0	0	0	0	0
1001001206	ADH-1205	AE003644[240517..241512]	-0.104709	0.323204	-1.17954	0.305046	0.322451	1.18174	-0.0816815	0.809611	-0.262954
1001001207	ADH-1206	AE003644[241516..242513]	-0.496237	0.0159396	-4.93663	0	0	0	0	0	0
1001001208	ADH-1207	AE003644[242591..243470]	-0.522835	0.0583684	-2.98489	0	0	0	0	0	0
1001001209	ADH-1208	AE003644[243530..244502]	-0.454814	0.0435524	-3.3656	0	0	0	0	0	0
1001001210	ADH-1209	AE003644[244591..245451]	-0.422461	0.0563875	-3.02829	0	0	0	0	0	0
1001001211	ADH-1210	AE003644[245531..246504]	-0.66127	0.100272	-2.35038	0	0	0	0	0	0
1001001212	ADH-1211	AE003644[246522..247476]	-0.766893	0.157177	-1.8769	0	0	0	0	0	0
1001001213	ADH-1212	AE003644[247533..248507]	-0.147688	0.208981	-1.59498	-0.0201663	0.941019	-0.0803502	-0.0621797	0.537367	-0.694415
1001001214	ADH-1213	AE003644[248521..249490]	-0.12608	0.230701	-1.49951	-0.142026	0.048304	-3.2276	-0.134842	0.0979465	-2.37628
1001001215	ADH-1214	AE003644[249554..250477]	-0.234539	0.254939	-1.40398	-0.0557448	0.558984	-0.655401	-0.4533	0.0124824	-5.39469
1001001216	ADH-1215	AE003644[250566..251451]	-0.24141	0.307207	-1.22739	-0.0802105	0.508074	-0.74931	-0.262464	0.0332787	-3.74288
1001001217	ADH-1216	AE003644[251560..252470]	-0.0461708	0.701617	-0.421732	0.247405	0.351061	1.10167	-0.420646	0.0458828	-3.29566
1001001218	ADH-1217	AE003644[252558..253512]	-0.185182	0.362434	-1.07162	-0.319252	0.235836	-1.47839	-0.508621	0.0653967	-2.84464
1001001219	ADH-1218	AE003644[253547..254488]	-0.0466403	0.239713	-1.46277	-0.100097	0.627989	-0.5379	0.0343079	0.668886	0.472391
1001001220	ADH-1219	AE003644[254558..255481]	-0.0389264	0.807712	-0.265659	0.483968	0.276468	1.327	-0.168092	0.542839	-0.684426
1001000123	ADH-122	AE003640[245874..246759]	-0.134602	0.545282	-0.679991	0.159069	0.110192	2.24751	0.251995	0.330626	1.15816
1001001221	ADH-1220	AE003644[255520..256463]	0.0174625	0.891487	0.148336	-0.0293992	0.911315	-0.121035	-0.181163	0.403379	-0.970505
1001001222	ADH-1221	AE003644[256570..257469]	0.0611041	0.239333	1.46429	0.13635	0.692494	0.435709	-0.0890272	0.783252	-0.300738
1001001223	ADH-1222	AE003644[257577..258447]	0.12604	0.371917	1.04726	0.0333965	0.877853	0.167193	-0.0586369	0.644903	-0.510483
1001001224	ADH-1223	AE003644[258572..259503]	0.0654097	0.336559	1.1414	-0.126774	0	0	-0.381869	0	0
1001001225	ADH-1224	AE003644[259551..260438]	-0.517232	0.132478	-2.05225	-0.00955	0	0	0.276186	0	0
1001001226	ADH-1225	AE003644[260528..261474]	-0.532416	0.138089	-2.00921	0	0	0	0	0	0
1001001227	ADH-1226	AE003644[261588..262461]	-0.331223	0.174316	-1.77314	-0.021602	0.931949	-0.09275	-0.472163	0.403133	-0.971084
1001001228	ADH-1227	AE003644[262594..263306]	-0.108667	0.374024	-1.04193	-0.364224	0.338198	-1.13683	-0.279081	0.615722	-0.558097
1001001229	ADH-1228	AE003645[294..1230]	-0.173479	0.46651	-0.831866	0	0	0	0	0	0
1001001230	ADH-1229	AE003645[1289..2201]	-0.230133	0.320003	-1.18892	0.0832665	0.625963	0.541217	-0.238464	0.0981322	-2.37418
1001000124	ADH-123	AE003640[246843..247755]	-0.00751613	0.964921	-0.047744	0.285137	0.19208	1.67729	0.39424	0.291974	1.27538
1001001231	ADH-1230	AE003645[2333..3216]	-0.0239289	0.756644	-0.339451	-0.229839	0.234989	-1.48184	-0.769921	0.141786	-1.98197
1001001232	ADH-1231	AE003645[3298..4256]	-0.201412	0.41614	-0.940965	0	0	0	0	0	0
1001001233	ADH-1232	AE003645[4277..5263]	-0.687235	0.121115	-2.14643	0	0	0	0	0	0
1001001234	ADH-1233	AE003645[5308..6222]	-0.568213	0.124601	-2.11646	0	0	0	0	0	0
1001001235	ADH-1234	AE003645[6300..7227]	-0.388163	0.0908287	-2.46048	-0.241483	0.488985	-0.78649	-0.204434	0.314483	-1.20532
1001001236	ADH-1235	AE003645[7314..8258]	-0.76738	0.135539	-2.02851	0	0	0	0	0	0
1001001237	ADH-1236	AE003645[8288..9228]	-0.418055	0.177049	-1.75768	0	0	0	0	0	0
1001001238	ADH-1237	AE003645[9315..10270]	0.0366309	0.810775	0.261298	0	0	0	0	0	0
1001001239	ADH-1238	AE003645[10339..11203]	-0.354608	0.213916	-1.57236	-0.16016	0.627891	-0.538061	-0.192428	0	0
1001001240	ADH-1239	AE003645[11271..12270]	-0.30171	0.115146	-2.20024	0	0	0	0	0	0
1001000125	ADH-124	AE003640[247877..248796]	-0.2251	0.369392	-1.05369	0.457365	0.31508	1.20353	0.763576	0.0509151	3.15888
1001001241	ADH-1240	AE003645[12339..13199]	-0.0285583	0.88347	-0.159416	0	0	0	0	0	0
1001001242	ADH-1241	AE003645[13273..14260]	-0.418523	0.150233	-1.92274	0	0	0	0	0	0
1001001243	ADH-1242	AE003645[14343..15225]	-0.388274	0.14977	-1.92588	0	0	0	0	0	0
1001001244	ADH-1243	AE003645[15308..16239]	-0.442535	0.0562741	-3.03083	-0.730646	0	0	0.300755	0.208555	1.59697
1001001245	ADH-1244	AE003645[16325..17227]	-0.304296	0.0569218	-3.01639	0	0	0	0	0	0
1001001246	ADH-1245	AE003645[17307..18206]	-0.241677	0.0259539	-4.11772	0	0	0	0	0	0
1001001247	ADH-1246	AE003645[18291..19196]	-0.629923	0.0689617	-2.7805	0	0	0	0	0	0
1001001248	ADH-1247	AE003645[19273..20221]	-0.575132	0.0272505	-4.04209	0	0	0	0	0	0
1001001249	ADH-1248	AE003645[20313..21199]	0.134667	0.595204	0.592507	-0.390634	0.103255	-2.31819	0.0373153	0.796673	0.281434
1001001250	ADH-1249	AE003645[21325..22234]	-0.215928	0.223086	-1.53181	0.306561	0.301428	1.2453	-0.189281	0.431674	-0.906112
1001000126	ADH-125	AE003640[248834..249810]	1.01688	0.00908177	6.0445	1.80819	0.0413817	3.43516	1.79415	0.0568391	3.01822
1001001251	ADH-1250	AE003645[22293..23221]	-0.0645768	0.579491	-0.619434	-0.0241015	0.912695	-0.11914	0.0373858	0.659897	0.486566
1001001252	ADH-1251	AE003645[23275..24218]	-0.197286	0.456182	-0.853353	-0.233565	0.504047	-0.757057	-0.246475	0.438621	-0.89089
1001001253	ADH-1252	AE003645[24345..25266]	-0.0445774	0.783785	-0.299968	-0.300308	0.405932	-0.964526	-0.248157	0.589163	-0.602799
1001001254	ADH-1253	AE003645[25306..26256]	0.170289	0.421483	0.928846	-0.448525	0.227241	-1.51404	-0.179835	0.616272	-0.557185
1001001255	ADH-1254	AE003645[26309..27254]	0.00780775	0.975579	0.0332297	0.27324	0.405132	0.966396	0.239278	0.321353	1.18495
1001001256	ADH-1255	AE003645[27334..28226]	-0.181421	0.2688	-1.35366	-0.0282202	0.932856	-0.0915086	0.0613337	0.440747	0.886276
1001001257	ADH-1256	AE003645[28299..29263]	-0.013244	0.912416	-0.119523	0.662555	0.300217	1.2491	-0.342183	0.40104	-0.976012
1001001258	ADH-1257	AE003645[29324..30191]	-0.00314215	0.973996	-0.035384	0.218888	0.146703	1.947	0.101942	0.032719	3.76762
1001001259	ADH-1258	AE003645[30306..31259]	0.115563	0.282699	1.3059	0.140404	0.424299	0.922514	0.201118	0.127652	2.09103
1001001260	ADH-1259	AE003645[31271..32213]	-0.0217612	0.970239	-0.0405007	0	0	0	0	0	0
1001000127	ADH-126	AE003640[249830..250761]	0.314875	0.191761	1.67891	0.440941	0.154204	1.89623	0.860611	0.0293936	3.92674
1001001261	ADH-1260	AE003645[32276..33238]	-0.164206	0.534136	-0.700352	-0.153398	0.333201	-1.15085	-0.39389	0.262552	-1.37599
1001001262	ADH-1261	AE003645[33300..34224]	-0.134404	0.444566	-0.878035	-0.000449675	0.98877	-0.0152769	-0.214548	0.179916	-1.74176
1001001263	ADH-1262	AE003645[34347..35216]	-0.171136	0.478478	-0.807476	-0.0455325	0.890297	-0.14998	-0.250889	0.0473266	-3.25454
1001001264	ADH-1263	AE003645[35347..36213]	-0.100748	0.334017	-1.14855	0.343442	0.0689254	2.78114	-0.0897513	0.603173	-0.579045
1001001265	ADH-1264	AE003645[36287..37255]	-0.281672	0.466089	-0.832734	-0.243854	0	0	-0.106395	0.558837	-0.655661
1001001266	ADH-1265	AE003645[37296..38240]	-0.482091	0.177057	-1.75763	-0.071614	0.754277	-0.342926	-0.197658	0.675105	-0.462654
1001001267	ADH-1266	AE003645[38294..39249]	0.0206608	0.799596	0.277248	-0.55953	0.152666	-1.9064	0.0414756	0.650239	0.501931
1001001268	ADH-1267	AE003645[39293..40255]	-0.426514	0.0477116	-3.24384	-0.184701	0.364242	-1.06693	-0.581594	0.0755285	-2.67251
1001001269	ADH-1268	AE003645[40338..41218]	-0.181077	0.0610647	-2.9287	-0.464169	0.298831	-1.25346	-0.498469	0.0291215	-3.94077
1001001270	ADH-1269	AE003645[41318..42202]	-0.181405	0.0852322	-2.53257	-0.274436	0.513753	-0.738472	-0.420489	0.152194	-1.90954
1001000128	ADH-127	AE003640[250835..251736]	-0.0080244	0.948723	-0.0698298	-0.411376	0.128806	-2.08159	-0.0272327	0.868043	-0.180808
1001001271	ADH-1270	AE003645[42308..43208]	-0.295558	0.0170695	-4.81428	0.19269	0.649184	0.503618	-0.220882	0.350634	-1.10281
1001001272	ADH-1271	AE003645[43283..44190]	-0.547336	0.0171473	-4.80625	-0.181921	0.656985	-0.491183	0.426505	0.342081	1.12608
1001001273	ADH-1272	AE003645[44333..45197]	-0.0349825	0.820806	-0.247057	0.061503	0.745505	0.35585	0.146427	0.51856	0.729375
1001001274	ADH-1273	AE003645[45342..46261]	-0.0951879	0.203833	-1.61924	-0.0659201	0.886819	-0.154785	0.476879	0.112969	2.2207
1001001275	ADH-1274	AE003645[46326..47246]	-0.027243	0.862959	-0.187882	-0.36105	0.448559	-0.869486	0.304018	0.517856	0.730703
1001001276	ADH-1275	AE003645[47331..48222]	0.0276187	0.760154	0.334308	0.121322	0.422812	0.925851	-0.103825	0.584376	-0.611008
1001001277	ADH-1276	AE003645[48299..49215]	-0.197793	0.193354	-1.6708	-0.162341	0.584905	-0.610098	0.17929	0.291244	1.27775
1001001278	ADH-1277	AE003645[49339..50241]	-0.0031933	0.986987	-0.0177041	0.250264	0.620193	0.550704	0.400396	0.49692	0.770892
1001001279	ADH-1278	AE003645[50295..51254]	-0.123408	0.219065	-1.54936	-0.536311	0	0	-0.0471361	0	0
1001001280	ADH-1279	AE003645[51303..52206]	0.0482849	0.387501	1.0085	0.130104	0.73237	0.375346	-0.137303	0.395279	-0.989711
1001000129	ADH-128	AE003640[251866..252812]	-0.053697	0.341029	-1.12898	0.239118	0.625823	0.541447	0.355113	0.189367	1.69125
1001001281	ADH-1280	AE003645[52298..53233]	-0.00340748	0.887676	-0.1536	-0.0440065	0.912999	-0.118722	0.48221	0.139385	1.99956
1001001282	ADH-1281	AE003645[53329..54202]	0.0305848	0.740174	0.363742	0.168884	0.498	0.768784	-0.0558089	0.450165	-0.866068
1001001283	ADH-1282	AE003645[54274..55241]	-0.0675528	0.569861	-0.636205	0.0434547	0.554664	0.663103	-0.034737	0.801992	-0.273822
1001001284	ADH-1283	AE003645[55324..56267]	-0.0903797	0.510395	-0.74487	0.265967	0	0	-0.392664	0.298039	-1.25597
1001001285	ADH-1284	AE003645[56296..57233]	-0.434279	0.0214478	-4.42406	-0.0238097	0.900723	-0.135602	-0.0736547	0.721906	-0.391009
1001001286	ADH-1285	AE003645[57343..58193]	-0.151388	0.361521	-1.074	0.474202	0.0441651	3.34676	0.427797	0.273241	1.33812
1001001287	ADH-1286	AE003645[58280..59212]	0.399698	0.0197125	4.56517	0.378195	0.265964	1.36373	0.0379459	0.910159	0.122623
1001001288	ADH-1287	AE003645[59290..60202]	0.40178	0.0238619	4.25062	-0.0258136	0.94507	-0.0748171	0.234391	0.25577	1.40088
1001001289	ADH-1288	AE003645[60292..61224]	-0.01981	0.91467	-0.116427	0.108374	0.794585	0.284429	0.237672	0.218721	1.55087
1001001290	ADH-1289	AE003645[61315..62261]	-0.143159	0.0324198	-3.78107	0.023118	0.91038	0.122319	-0.259564	0.0789077	-2.62138
1001000130	ADH-129	AE003640[252876..253802]	-0.402278	0.448849	-0.868869	0	0	0	0	0	0
1001001291	ADH-1290	AE003645[62306..63213]	0.0361164	0.682726	0.450795	0.153637	0.427152	0.916139	-0.0426384	0.935371	-0.0880698
1001001292	ADH-1291	AE003645[63303..64270]	-0.0163635	0.875264	-0.170781	-0.220614	0.588263	-0.604338	0.295194	0.357512	1.08451
1001001293	ADH-1292	AE003645[64271..65258]	0.0992823	0.274638	1.33329	-0.290797	0.444692	-0.877763	-0.149137	0.296849	-1.25974
1001001294	ADH-1293	AE003645[65275..66238]	-0.22149	0.364381	-1.06657	0.077663	0.63999	0.518397	0.106067	0.629204	0.535914
1001001299	ADH-1298	AE003645[70300..71225]	-0.375394	0.00274871	-9.16238	-0.0295828	0.794315	-0.284817	-0.0828197	0.376501	-1.0357
1001001300	ADH-1299	AE003645[71289..72209]	-0.0139915	0.93049	-0.0947457	0.539946	0.253761	1.40839	-0.138164	0.728671	-0.38087
1001000013	ADH-13	AE003640[135858..136730]	-0.17519	0.570889	-0.634405	0	0	0	0	0	0
1001000131	ADH-130	AE003640[253876..254794]	0.0427057	0.546861	0.677133	-0.278898	0.36337	-1.06919	0.0858825	0.876398	0.169209
1001001301	ADH-1300	AE003645[72339..73218]	0.128673	0.50885	0.747825	-0.114595	0.737007	-0.368443	0.319365	0.161258	1.85104
1001001302	ADH-1301	AE003645[73281..74232]	0.371805	0.15882	1.86639	-0.912783	0.0536697	-3.09105	0.624323	0.253716	1.40856
1001001303	ADH-1302	AE003645[74332..75213]	0.0363466	0.628035	0.537826	0.0442035	0.808464	0.264587	0.31775	0.130037	2.07165
1001001304	ADH-1303	AE003645[75347..76265]	0.173481	0.01019	5.80183	-0.308217	0.0392655	-3.5076	0.308662	0.223377	1.53055
1001001305	ADH-1304	AE003645[76322..77233]	0.0321437	0.740241	0.363641	-0.0439343	0.872161	-0.175087	0.240784	0.109333	2.25597
1001001306	ADH-1305	AE003645[77292..78230]	0.216902	0.0951903	2.40797	0.225695	0.462528	0.840101	0.103364	0.624033	0.544384
1001001307	ADH-1306	AE003645[78291..79238]	0.0974495	0.492103	0.780335	-0.235003	0.169441	-1.80141	0.114663	0.27302	1.33889
1001001308	ADH-1307	AE003645[79286..80198]	-0.285789	0.223489	-1.53007	0.0171897	0	0	-0.22977	0.373638	-1.04291
1001001309	ADH-1308	AE003645[80342..81205]	-0.180825	0.330032	-1.15985	0.123383	0.321205	1.18539	-0.198753	0.637505	-0.522417
1001001310	ADH-1309	AE003645[81311..82193]	-0.164888	0.281516	-1.30987	0.067406	0.825197	0.240844	0.0150341	0.864226	0.186118
1001000132	ADH-131	AE003640[254821..255789]	0.110906	0.239969	1.46175	-0.216603	0.121931	-2.13932	0.26706	0.00701471	6.62168
1001001311	ADH-1310	AE003645[82349..83247]	0.0777353	0.509748	0.746106	0.0110195	0.916148	0.1144	-0.1029	0.412447	-0.949427
1001001312	ADH-1311	AE003645[83293..84225]	-0.298064	0.269157	-1.3524	0.153279	0.0974254	2.38219	0.106621	0.71551	0.400641
1001001313	ADH-1312	AE003645[84288..85257]	-0.345015	0.128864	-2.08113	-0.543424	0	0	0.185022	0.455241	0.855332
1001001314	ADH-1313	AE003645[85285..86216]	0.0517939	0.332359	1.15323	-0.353147	0.106305	-2.28642	-0.357148	0.271477	-1.34426
1001001315	ADH-1314	AE003645[86314..87231]	0.14938	0.50288	0.759311	-0.023801	0.916991	-0.113243	-0.257621	0.262536	-1.37605
1001001316	ADH-1315	AE003645[87275..88261]	0.0310214	0.796605	0.281532	0.120448	0.66769	0.474271	-0.363119	0.105328	-2.29648
1001001317	ADH-1316	AE003645[88290..89210]	-0.0184967	0.887415	-0.15396	0.445209	0.298489	1.25454	-0.332235	0.344618	-1.11912
1001001318	ADH-1317	AE003645[89300..90197]	-0.145981	0.199438	-1.64049	0.2517	0.100265	2.35045	-0.258999	0.163947	-1.83441
1001001319	ADH-1318	AE003645[90341..91198]	0.039506	0.853441	0.201159	-0.025784	0.953234	-0.0636748	0.412972	0.379354	1.02857
1001001320	ADH-1319	AE003645[91290..92270]	0.620634	0.0492254	3.20282	0.739542	0.283755	1.30237	1.21034	0.0377879	3.5612
1001000133	ADH-132	AE003640[255865..256808]	0.061414	0.774338	0.313639	0.10837	0.497291	0.770167	0.098458	0.703252	0.419238
1001001321	ADH-1320	AE003645[92327..93195]	0.0397337	0.926403	0.100342	0.467175	0.122845	2.13143	-0.158914	0.481869	-0.800662
1001001322	ADH-1321	AE003645[93338..94253]	-0.0492022	0.811181	-0.260719	-0.441822	0.200113	-1.63719	0.152463	0.25524	1.40286
1001001323	ADH-1322	AE003645[94337..95213]	0.111061	0.317811	1.1954	0.0609096	0.638198	0.521294	0.0415592	0.830521	0.233328
1001001324	ADH-1323	AE003645[95279..96258]	-0.230514	0.475341	-0.813818	0.0336087	0.815037	0.255239	0.0218871	0.944868	0.0750929
1001001325	ADH-1324	AE003645[96338..97258]	-0.164098	0.236295	-1.47652	-0.0112732	0.959868	-0.0546296	-0.252349	0.0599333	-2.95189
1001001326	ADH-1325	AE003645[97330..98240]	0.04239	0.900139	0.136407	-1.21682	0	0	0	0	0
1001001327	ADH-1326	AE003645[98283..99247]	-0.203063	0.234188	-1.48511	-0.432363	0.264891	-1.36756	-0.129233	0.686813	-0.444468
1001001328	ADH-1327	AE003645[99272..100245]	-0.053666	0.574082	-0.628829	0.247977	0.0111787	5.61285	0.59648	0.203263	1.62196
1001001329	ADH-1328	AE003645[100271..101270]	0.0369259	0.8299	0.234204	-0.489982	0.168139	-1.80912	0.288999	0.304615	1.23538
1001001330	ADH-1329	AE003645[101315..102270]	0.0115265	0.944203	0.0760001	-0.156796	0.341857	-1.1267	-0.366542	0.314829	-1.20428
1001000134	ADH-133	AE003640[256828..257774]	0.166167	0.0957304	2.40167	-0.842117	0.143528	-1.96942	0.13968	0.794489	0.284566
1001001331	ADH-1330	AE003645[102290..103227]	-0.0992562	0.269463	-1.35133	0.103814	0.640671	0.517298	0.245709	0.0886773	2.48753
1001001332	ADH-1331	AE003645[103348..104198]	-0.783716	0.0673295	-2.80934	0	0	0	0	0	0
1001001333	ADH-1332	AE003645[104296..105262]	0.225387	0.209231	1.59382	0.230846	0.335172	1.1453	-0.16793	0.598098	-0.587603
1001001334	ADH-1333	AE003645[105312..106195]	-0.456924	0.119028	-2.16488	0.13224	0.692857	0.435152	-0.0305683	0	0
1001001335	ADH-1334	AE003645[106294..107214]	-0.185542	0.325653	-1.17243	-0.0513068	0.925559	-0.101497	0.224668	0.517096	0.732138
1001001336	ADH-1335	AE003645[107272..108259]	-0.284163	0.282382	-1.30696	0.529072	0.252275	1.41399	0.14786	0.587986	0.604812
1001001337	ADH-1336	AE003645[108318..109237]	-0.357134	0.132465	-2.05235	-0.0330417	0.900247	-0.136258	0.0911217	0.566631	0.641876
1001001338	ADH-1337	AE003645[109301..110251]	-0.214519	0.121019	-2.14727	0.460641	0.398884	0.981117	-0.0941323	0.610376	-0.566984
1001001339	ADH-1338	AE003645[110334..111265]	-0.415978	0.278307	-1.32072	0.103569	0.789743	0.291385	0.428013	0.281221	1.31086
1001001340	ADH-1339	AE003645[111299..112202]	-0.244628	0.0993277	-2.3608	0.364827	0.487473	0.789486	0.258914	0.54447	0.681463
1001000135	ADH-134	AE003640[257867..258779]	0.128615	0.570242	0.635536	-0.0344918	0.935947	-0.0872824	0.287616	0.468385	0.828009
1001001341	ADH-1340	AE003645[112287..113193]	-0.144039	0.468664	-0.827437	-0.0452113	0.868704	-0.17989	-0.659773	0.158618	-1.86768
1001001342	ADH-1341	AE003645[113333..114263]	-0.118926	0.583882	-0.611858	0.370007	0.482957	0.798483	-0.1674	0.660124	-0.486206
1001001343	ADH-1342	AE003645[114317..115203]	-0.174842	0.279577	-1.31641	0.235357	0.463259	0.838585	0.137258	0.716352	0.399371
1001001344	ADH-1343	AE003645[115314..116267]	-0.573076	0.0146277	-5.09367	-0.251251	0	0	0.314449	0.643083	0.51341
1001001345	ADH-1344	AE003645[116328..117204]	-0.628311	0.158642	-1.86753	0.428384	0.509758	0.746086	-0.135304	0	0
1001001346	ADH-1345	AE003645[117327..118205]	0.0040233	0.981985	0.0245099	0.169222	0.717647	0.397418	0.223428	0.640101	0.518219
1001001347	ADH-1346	AE003645[118285..119203]	-0.0798505	0.625962	-0.541218	-0.1733	0	0	0.129525	0.59686	0.5897
1001001348	ADH-1347	AE003645[119336..120263]	-0.225457	0.153664	-1.89978	0.281537	0.567348	0.640615	0.0628457	0	0
1001001349	ADH-1348	AE003645[120292..121234]	-0.319143	0.0900806	-2.4698	0.0610683	0.866918	0.182372	0.407423	0.221299	1.53956
1001001350	ADH-1349	AE003645[121332..122207]	-0.632957	0.413383	-0.947275	0.600729	0.384337	1.01625	-0.24171	0	0
1001000136	ADH-135	AE003640[258827..259781]	-0.110154	0.757462	-0.338251	0.078322	0.228896	1.50706	0.00125575	0.991818	0.0111311
1001001351	ADH-1350	AE003645[122276..123209]	0.0835707	0.533434	0.701645	0.299045	0.488277	0.787893	0.277782	0.182703	1.72656
1001001352	ADH-1351	AE003645[123316..124202]	-0.384739	0.0805933	-2.59687	0.218481	0.391838	0.99798	-0.00820697	0.932534	-0.0919502
1001001353	ADH-1352	AE003645[124344..125191]	-0.371978	0.0150234	-5.04442	0.371586	0.292215	1.2746	0.2558	0.530844	0.706429
1001001354	ADH-1353	AE003645[125277..126232]	-0.178881	0.13209	-2.0553	0.0231975	0.854888	0.199137	-0.220011	0.121552	-2.14262
1001001355	ADH-1354	AE003645[126277..127255]	0.0750794	0.216599	1.5603	0.206102	0.523983	0.719191	0.000401825	0.998044	0.00266021
1001001356	ADH-1355	AE003645[127312..128225]	-0.18627	0.418884	-0.934722	0.225965	0.302503	1.24194	0.0136674	0.959509	0.0551191
1001001357	ADH-1356	AE003645[128274..129241]	-0.00126342	0.990216	-0.0133095	-0.246799	0.400616	-0.977014	-0.0174429	0.966736	-0.0452707
1001001358	ADH-1357	AE003645[129270..130198]	0.012521	0.945363	0.0744175	-0.0190135	0.941817	-0.0792595	-0.15829	0.397927	-0.983392
1001001359	ADH-1358	AE003645[130269..131228]	-0.172105	0.173267	-1.77914	0.0744558	0.832892	0.229986	-0.312913	0.439901	-0.888108
1001001360	ADH-1359	AE003645[131303..132194]	-0.360351	0.143942	-1.96646	0.188743	0.449012	0.868521	0.206589	0.573462	0.629909
1001000137	ADH-136	AE003640[259823..260786]	0.109308	0.714975	0.40145	0.23199	0.135351	2.02994	0.330108	0.356602	1.08691
1001001361	ADH-1360	AE003645[132328..133244]	-0.0834232	0.637072	-0.523117	-0.212125	0.526245	-0.714968	0.154916	0.686082	0.445598
1001001362	ADH-1361	AE003645[133335..134213]	-0.416761	0.0800909	-2.60411	0	0	0	0	0	0
1001001363	ADH-1362	AE003645[134300..135250]	0.0055085	0.960184	0.0541991	-0.342408	0.262854	-1.3749	0.0471158	0.542799	0.684499
1001001364	ADH-1363	AE003645[135278..136264]	0.114966	0.346336	1.11443	-0.472292	0.435908	-0.896809	0.0119251	0.88784	0.153373
1001001365	ADH-1364	AE003645[136327..137224]	0.10573	0.184868	1.71493	0.183132	0.483182	0.798032	0.0942376	0.594339	0.593976
1001001366	ADH-1365	AE003645[137340..138250]	0.0617329	0.614539	0.560058	-0.412283	0.195099	-1.662	-0.0627747	0.809006	-0.263815
1001001367	ADH-1366	AE003645[138277..139204]	0.108831	0.280957	1.31175	0.0824753	0.712042	0.405885	-0.230648	0.323615	-1.17835
1001001368	ADH-1367	AE003645[139320..140233]	-0.00208953	0.94283	-0.0778757	0.247374	0.291569	1.27669	-0.00599125	0.969635	-0.0413222
1001001369	ADH-1368	AE003645[140277..141240]	-0.0341309	0.833255	-0.229476	0.485557	0.298661	1.254	0.351872	0.281225	1.31085
1001001370	ADH-1369	AE003645[141272..142246]	0.113905	0.691003	0.438004	0.215306	0.28825	1.28751	-0.157816	0.179181	-1.74581
1001000138	ADH-137	AE003640[260858..261777]	0.0704663	0.187822	1.69931	-0.0238069	0.899011	-0.137961	-0.136902	0.492222	-0.780101
1001001371	ADH-1370	AE003645[142313..143258]	-0.111968	0.415186	-0.943144	0.220975	0.0436752	3.3618	0.257592	0.113689	2.21389
1001001372	ADH-1371	AE003645[143326..144245]	-0.589238	0.0238027	-4.25459	0	0	0	0	0	0
1001001373	ADH-1372	AE003645[144301..145202]	-0.0338973	0.699576	-0.42485	0.258511	0.224215	1.52694	0.335156	0.213182	1.57568
1001001374	ADH-1373	AE003645[145329..146230]	-0.184462	0.139909	-1.9957	0.084404	0	0	0.144953	0	0
1001001375	ADH-1374	AE003645[146276..147213]	-0.0365318	0.790878	-0.289752	0.166562	0.536093	0.696754	0.269484	0.400843	0.976479
1001001376	ADH-1375	AE003645[147269..148211]	0.610039	0.0185392	4.67005	0.743382	0.0454212	3.30914	0.907599	0.0225815	4.33962
1001001377	ADH-1376	AE003645[148308..149215]	0.722693	0.0295419	3.91916	0.778678	0.0607479	2.93514	1.23229	0.0458215	3.29744
1001001378	ADH-1377	AE003645[149277..150233]	-0.140101	0.0580712	-2.99128	0.177541	0.426814	0.91689	0.317645	0.0590789	2.96977
1001001380	ADH-1378	AE003645[151310..152236]	0.845774	0.0131844	5.28918	0.903813	0	0	1.22428	0.0317057	3.81382
1001001381	ADH-1379	AE003645[152322..153198]	0.09987	0.494475	0.775676	0.38052	0.307214	1.22736	-0.203739	0.347661	-1.11084
1001000139	ADH-138	AE003640[261862..262811]	-0.295533	0.0934017	-2.42914	0.0348542	0.89381	0.14513	0.482533	0.0471764	3.25874
1001001382	ADH-1380	AE003645[153344..154221]	0.173799	0.270585	1.34738	0.450986	0.225785	1.52022	-0.0150457	0.967711	-0.0439434
1001001383	ADH-1381	AE003645[154283..155217]	-0.265362	0.145849	-1.95298	-0.121378	0.752061	-0.346184	-0.183042	0.353264	-1.09577
1001001384	ADH-1382	AE003645[155313..156264]	-0.079674	0.705525	-0.415775	0.0744355	0.769837	0.320179	0.0590526	0.750593	0.348345
1001001385	ADH-1383	AE003645[156308..157200]	-0.086832	0.634488	-0.527309	-0.0266044	0.896526	-0.141386	-0.076547	0.731532	-0.376595
1001001386	ADH-1384	AE003645[157328..158245]	0.021563	0.807777	0.265566	-0.580625	0.0563166	-3.02987	-0.252338	0.179036	-1.74661
1001001387	ADH-1385	AE003645[158321..159233]	0.0446025	0.529439	0.709031	0.0393635	0.898809	0.138239	0.0169655	0.898018	0.139328
1001001388	ADH-1386	AE003645[159273..160234]	0.0310948	0.703269	0.419212	-0.080883	0.819749	-0.248554	0.334057	0.243843	1.44643
1001001389	ADH-1387	AE003645[160348..161230]	-0.0651383	0.466842	-0.831182	0.0631637	0.803168	0.272143	0.224609	0.266016	1.36354
1001001390	ADH-1388	AE003645[161276..162269]	0.021257	0.843439	0.215161	0.125508	0.699272	0.425314	0.12959	0.368453	1.05609
1001001391	ADH-1389	AE003645[162272..163215]	-0.103635	0.258247	-1.39171	-0.207827	0.390544	-1.00111	-0.227059	0.302966	-1.2405
1001000140	ADH-139	AE003640[262882..263756]	0.0402263	0.515047	0.736016	-0.0633465	0.822356	-0.244862	0.560145	0.0828309	2.5653
1001001392	ADH-1390	AE003645[163292..164224]	0.062566	0.269946	1.34962	-0.000584	0	0	-0.73928	0	0
1001001393	ADH-1391	AE003645[164341..165254]	0.00147528	0.994036	0.00811272	-0.339562	0.170216	-1.79685	0.271108	0.0563548	3.02902
1001001394	ADH-1392	AE003645[165297..166247]	0.00891143	0.961546	0.0523426	0.201387	0.604936	0.576084	0.372516	0.289683	1.28282
1001001395	ADH-1393	AE003645[166329..167218]	-0.0875152	0.130985	-2.06406	0.122407	0.294971	1.26574	-0.0696305	0.781909	-0.302678
1001001396	ADH-1394	AE003645[167271..168206]	-0.227563	0.121197	-2.14571	-0.0212037	0.853824	-0.200623	-0.217816	0.334085	-1.14835
1001001397	ADH-1395	AE003645[168321..169200]	-0.110751	0.47731	-0.809834	0.141615	0.665909	0.477073	0.120398	0.20475	1.61487
1001001398	ADH-1396	AE003645[169339..170229]	-0.174945	0.303857	-1.23773	0.0921645	0.762791	0.330452	0.152883	0.0802968	2.60114
1001001399	ADH-1397	AE003645[170271..171252]	-0.0817404	0.0276977	-4.01708	-0.0233137	0.862404	-0.188656	0.174719	0.304762	1.23492
1001001400	ADH-1398	AE003645[171314..172237]	-0.201844	0.0572289	-3.00962	0.335791	0.00600626	6.99184	-0.103287	0.129291	-2.07766
1001001401	ADH-1399	AE003645[172313..173253]	-0.10997	0.196298	-1.656	0.0152555	0.923024	0.10497	0.0954133	0.466557	0.831769
1001000014	ADH-14	AE003640[136808..137796]	-0.16771	0.0899858	-2.47098	0.009478	0.926656	0.099995	0.00527295	0.97872	0.0289541
1001000141	ADH-140	AE003640[263874..264794]	0.144867	0.533893	0.7008	0.325945	0.242146	1.45311	0.549188	0.0386146	3.53089
1001001402	ADH-1400	AE003645[173314..174239]	-0.0981461	0.17882	-1.74781	-0.0113948	0.93047	-0.0947739	0.243693	0.209335	1.59334
1001001403	ADH-1401	AE003645[174327..175212]	-0.130731	0.274522	-1.33369	0.094313	0.660768	0.485187	0.0880705	0.659252	0.487588
1001001404	ADH-1402	AE003645[175299..176231]	0.0596703	0.612288	0.563799	-0.310158	0	0	-0.0669798	0.846479	-0.210899
1001001405	ADH-1403	AE003645[176338..177204]	0.258154	0.145011	1.95887	-0.307688	0.435601	-0.897479	-0.292976	0.596394	-0.590488
1001001406	ADH-1404	AE003645[177292..178260]	0.114584	0.309951	1.219	-0.306789	0.452217	-0.861715	0.37501	0.538866	0.691672
1001001407	ADH-1405	AE003645[178334..179195]	-0.0897878	0.671317	-0.468579	-0.0277985	0.904266	-0.130726	0.312133	0.294573	1.26701
1001001408	ADH-1406	AE003645[179293..180208]	-0.16259	0.293489	-1.27049	0.256178	0.457091	0.851445	0.116759	0.699071	0.425622
1001001409	ADH-1407	AE003645[180294..181251]	-0.15887	0.421266	-0.929334	0.182472	0.240074	1.46133	0.141998	0.447644	0.871439
1001001410	ADH-1408	AE003645[181307..182211]	-0.129497	0.411602	-0.951372	0.0241481	0.801	0.27524	-0.0545272	0.745571	-0.355752
1001001411	ADH-1409	AE003645[182307..183207]	0.170392	0.038695	3.52799	-0.160039	0.223978	-1.52796	0.173943	0.714089	0.402789
1001001412	ADH-1410	AE003645[183305..184239]	-0.490344	0.0725997	-2.71918	0	0	0	0	0	0
1001001413	ADH-1411	AE003645[184301..185213]	-0.157343	0.130977	-2.06412	-0.233868	0	0	-0.00657015	0.945761	-0.0738728
1001001414	ADH-1412	AE003645[185298..186243]	0.0252774	0.697231	0.428438	-0.0958335	0.397752	-0.983808	-0.0807929	0.67973	-0.455448
1001001415	ADH-1413	AE003645[186341..187226]	0.0201123	0.850123	0.205798	-0.0984624	0.612036	-0.564219	0.139529	0.265426	1.36565
1001001416	ADH-1414	AE003645[187339..188244]	0.199734	0.0119479	5.48036	0.046269	0.940457	0.0811171	-0.291927	0.256134	-1.39953
1001001417	ADH-1415	AE003645[188287..189253]	0.0511402	0.67511	0.462647	0.132327	0.765017	0.327202	0.073744	0.886855	0.154733
1001001418	ADH-1416	AE003645[189318..190235]	-0.17853	0.443389	-0.880568	0.284086	0.490063	0.784359	0.0452292	0.88147	0.162183
1001001419	ADH-1417	AE003645[190289..191238]	-0.0462529	0.695768	-0.430682	0.423536	0.107983	2.26942	0.341736	0.261295	1.38055
1001001420	ADH-1418	AE003645[191317..192270]	-0.0894798	0.30862	-1.22306	0.0163375	0.830931	0.23275	0.0691675	0.692657	0.435459
1001001421	ADH-1419	AE003645[192286..193268]	-0.357117	0.0125924	-5.37766	0.0568065	0.891739	0.147989	0.0318727	0.865651	0.184135
1001000143	ADH-142	AE003640[265823..266752]	-0.464639	0.0717588	-2.73301	0	0	0	0	0	0
1001001422	ADH-1420	AE003645[193271..194246]	-0.797697	0.0658469	-2.8363	0	0	0	0	0	0
1001001423	ADH-1421	AE003645[194329..195253]	-0.209594	0.315269	-1.20296	0.200389	0.188154	1.69757	0.0732915	0.860843	0.19083
1001001424	ADH-1422	AE003645[195286..196246]	-0.142473	0.396739	-0.986222	0.464867	0.0475172	3.24923	0.0370225	0.615947	0.557723
1001001425	ADH-1423	AE003645[196323..197208]	-0.245381	0.242724	-1.45083	-0.0973605	0.761099	-0.332926	0.162563	0.379177	1.02902
1001001426	ADH-1424	AE003645[197278..198242]	-0.124643	0.430339	-0.909061	0.0187035	0.933883	0.0901047	-0.44494	0.17541	-1.76692
1001001427	ADH-1425	AE003645[198292..199195]	-0.0469067	0.782246	-0.302191	0.434842	0.207263	1.603	-0.27259	0.198139	-1.64688
1001001428	ADH-1426	AE003645[199347..200245]	-0.105456	0.662754	-0.482048	-0.15146	0	0	-0.02486	0.930488	-0.0947496
1001001429	ADH-1427	AE003645[200306..201247]	0.0592172	0.738731	0.365883	-0.183161	0.142441	-1.97723	0.0770798	0.773937	0.314221
1001001430	ADH-1428	AE003645[201293..202209]	0.0508486	0.665444	0.477806	0.171526	0.069869	2.76484	0.350471	0.315571	1.20206
1001001431	ADH-1429	AE003645[202294..203202]	0.0581803	0.85571	0.19799	0.568184	0.0910341	2.45794	1.63511	0.00484038	7.53782
1001001432	ADH-1430	AE003645[203296..204203]	0.692445	0.0188056	4.6455	1.14542	0.0688933	2.78169	1.62192	0.00785124	6.36413
1001001433	ADH-1431	AE003645[204306..205228]	-0.0211884	0.705713	-0.41549	0.164604	0.738681	0.365956	0.130042	0.461156	0.842951
1001001434	ADH-1432	AE003645[205330..206245]	-0.0576824	0.680586	-0.454118	0.12183	0.53311	0.702242	0.10759	0.451011	0.864272
1001001435	ADH-1433	AE003645[206329..207200]	-0.101745	0.0305869	-3.86709	-0.00321162	0.979044	-0.0285122	0.00351525	0.986018	0.0190226
1001001436	ADH-1434	AE003645[207345..208270]	0.0569678	0.674864	0.463031	-0.452197	0.17195	-1.78674	0.159989	0.17453	1.77191
1001001437	ADH-1435	AE003645[208315..209266]	0.181537	0.102155	2.32993	-0.215243	0.527208	-0.713177	0.590936	0.175772	1.76487
1001001438	ADH-1436	AE003645[209314..210238]	0.0768962	0.630797	0.533315	-0.0945982	0.728853	-0.380597	-0.12927	0.458383	-0.848739
1001001439	ADH-1437	AE003645[210329..211207]	-0.151772	0.297786	-1.25677	-0.0459875	0.858709	-0.193804	-0.006141	0.979411	-0.0280131
1001001440	ADH-1438	AE003645[211304..212245]	-0.149188	0.549418	-0.67252	-0.401421	0	0	-0.753879	0	0
1001001441	ADH-1439	AE003645[212287..213202]	-0.1139	0.718644	-0.395916	0.722067	0	0	0	0	0
1001001442	ADH-1440	AE003645[213321..214209]	0.0643896	0.650135	0.502097	-0.179102	0.173491	-1.77786	0.466864	0.124083	2.12084
1001001443	ADH-1441	AE003645[214332..215229]	-0.277323	0.411938	-0.950599	-0.808664	0.221763	-1.53754	-0.17077	0.725233	-0.386016
1001001444	ADH-1442	AE003645[215346..216229]	-0.23427	0.319036	-1.19177	-0.511513	0.208713	-1.59623	0.009421	0.974303	0.034967
1001001445	ADH-1443	AE003645[216306..217194]	-0.260722	0.352437	-1.09798	-0.40355	0	0	-0.0903406	0.834373	-0.227901
1001001446	ADH-1444	AE003645[217302..218223]	0.129861	0.228143	1.51023	-0.417223	0.283187	-1.30427	-0.953288	0	0
1001001447	ADH-1445	AE003645[218283..219269]	0.139445	0.506429	0.752469	0.817717	0.101663	2.33523	-0.185946	0.785485	-0.297516
1001001448	ADH-1446	AE003645[219328..220262]	0.00927677	0.92755	0.0987711	-0.104368	0.811596	-0.260128	0.0259128	0.863214	0.187527
1001001449	ADH-1447	AE003645[220276..221214]	-0.138473	0.598708	-0.586572	-0.0868767	0.889315	-0.151335	0.312443	0.146179	1.95066
1001001450	ADH-1448	AE003645[221335..222228]	-0.0231595	0.748155	-0.351938	0.328982	0.25867	1.39015	0.0453272	0.651235	0.50034
1001001451	ADH-1449	AE003645[222349..223191]	0.105798	0.144609	1.96172	0.239007	0.364424	1.06646	0.0840465	0.6683	0.473312
1001001452	ADH-1450	AE003645[223320..224255]	-0.691124	0.22954	-1.50436	0.0673495	0	0	-0.190794	0	0
1001001453	ADH-1451	AE003645[224334..225227]	-0.172931	0.544357	-0.68167	0	0	0	0	0	0
1001001454	ADH-1452	AE003645[225309..226228]	-0.387033	0.470197	-0.824295	0.308256	0.384987	1.01465	0.173493	0.48266	0.799077
1001001455	ADH-1453	AE003645[226328..227263]	0.103559	0.530213	0.707597	-0.113188	0.704882	-0.416755	0.051623	0.783729	0.300049
1001001456	ADH-1454	AE003645[227280..228197]	-0.275134	0.0137577	-5.20833	-0.161378	0.693078	-0.434812	-0.344959	0.0823112	-2.57254
1001001457	ADH-1455	AE003645[228307..229263]	-0.43856	0.0337163	-3.7239	-0.0221389	0.969721	-0.0412055	-0.441004	0.206003	-1.60893
1001001458	ADH-1456	AE003645[229348..230207]	-0.0386965	0.743914	-0.358202	-0.192806	0.376064	-1.0368	-0.317003	0.463091	-0.838933
1001001459	ADH-1457	AE003645[230334..231264]	0.0599093	0.663579	0.480745	-0.198272	0	0	-0.00536575	0.98533	-0.0199581
1001001460	ADH-1458	AE003645[231280..232256]	0.172693	0.256778	1.39714	-0.263082	0.120097	-2.15538	0.205367	0.169676	1.80002
1001001461	ADH-1459	AE003645[232310..233233]	-0.0690572	0.361572	-1.07387	0.0246214	0.876854	0.168578	0.0582949	0.384617	1.01556
1001001462	ADH-1460	AE003645[233292..234205]	0.0159695	0.808375	0.264714	-0.177322	0.538782	-0.691825	0.183879	0.18152	1.73298
1001001463	ADH-1461	AE003645[234352..235204]	-0.501665	0.430059	-0.909681	0	0	0	-0.332177	0	0
1001001464	ADH-1462	AE003645[235348..236235]	-0.785275	0.0171009	-4.81104	0	0	0	0	0	0
1001001465	ADH-1463	AE003645[236286..237217]	-0.220023	0.609268	-0.568833	0.240205	0.442004	0.883556	0.0986103	0.59748	0.58865
1001001466	ADH-1464	AE003645[237346..238243]	0.180783	0.275652	1.3298	0.095784	0.62199	0.547743	-0.26781	0.19296	-1.6728
1001001467	ADH-1465	AE003645[238281..239191]	-0.074697	0.651604	-0.499751	0.610548	0.455259	0.855294	0.549667	0.0815453	2.58331
1001001468	ADH-1466	AE003645[239272..240214]	0.122355	0.379769	1.02754	0.947829	0.066597	2.82257	0.629612	0.0273948	4.03397
1001001469	ADH-1467	AE003645[240285..241205]	-0.171565	0.616139	-0.557405	-0.192594	0	0	0.0385219	0.839399	0.220832
1001001470	ADH-1468	AE003645[241274..242255]	0.118803	0.0895278	2.47674	0.559615	0.203249	1.62203	0.20587	0.311159	1.21533
1001001471	ADH-1469	AE003645[242346..243270]	0.408249	0.0527933	3.11214	-0.247656	0.633174	-0.529444	0.0439177	0.86284	0.188047
1001001472	ADH-1470	AE003645[243340..244248]	0.203456	0.00665824	6.74405	-0.563104	0.407386	-0.961138	0.170644	0.471362	0.821913
1001001473	ADH-1471	AE003645[244340..245216]	0.0786981	0.454012	0.857922	-0.337539	0.300988	-1.24668	-0.150322	0.610737	-0.566382
1001001474	ADH-1472	AE003645[245340..246209]	-0.164787	0.0548876	-3.06244	0.0248843	0.918275	0.111481	0.0121356	0.870999	0.176701
1001001475	ADH-1473	AE003645[246293..247195]	0.313223	0.134931	2.03317	-0.0338897	0.780294	-0.305012	0.120692	0.345439	1.11688
1001001482	ADH-1480	AE003645[253314..254272]	0.364992	0.0936902	2.42569	0.0542298	0.418228	0.936212	0.0939781	0.679544	0.455738
1001001483	ADH-1481	AE003645[254337..255205]	0.148049	0.264085	1.37046	0.345046	0.451712	0.862784	0.222367	0.292589	1.27339
1001001484	ADH-1482	AE003645[255312..256221]	-0.309945	0.212229	-1.58002	0.478341	0.390058	1.00229	0.185661	0.120769	2.14946
1001001485	ADH-1483	AE003645[256318..257251]	-0.0244968	0.913833	-0.117577	0.156441	0.746274	0.354713	0.255192	0.138014	2.00977
1001001486	ADH-1484	AE003645[257333..258218]	-0.111412	0.2652	-1.36646	0.0925521	0.691508	0.437227	0.0665805	0.731862	0.376104
1001001487	ADH-1485	AE003645[258311..259248]	-0.84514	0.023412	-4.28117	0	0	0	0	0	0
1001001488	ADH-1486	AE003645[259306..260210]	-0.274375	0.0375289	-3.57087	0.692847	0	0	0.302242	0.496615	0.771486
1001001489	ADH-1487	AE003645[260312..261203]	-0.031241	0.928519	-0.0974437	-0.331508	0	0	0.154546	0	0
1001001490	ADH-1488	AE003645[261309..262207]	0.159003	0.383875	1.01739	-0.0846367	0.596853	-0.589711	0.0388844	0.839815	0.220249
1001001491	ADH-1489	AE003646[184..1100]	-0.251533	0.237639	-1.47109	-0.561776	0.271917	-1.34273	-0.384145	0.350835	-1.10228
1001000150	ADH-149	AE003641[1788..2677]	0.22021	0.302481	1.24201	-0.189945	0.465137	-0.834699	0.491362	0.000290079	19.602
1001001492	ADH-1490	AE003646[1152..2107]	0.0331105	0.742995	0.359562	0.14288	0.515567	0.73503	-0.149393	0.755536	-0.341077
1001001493	ADH-1491	AE003646[2135..3120]	0.280631	0.180239	1.73998	0.600186	0.415247	0.943004	0.179037	0.745959	0.355179
1001001494	ADH-1492	AE003646[3180..4070]	0.185693	0.133727	2.04248	-0.145439	0.675812	-0.461551	-0.533538	0.0839392	-2.55005
1001001495	ADH-1493	AE003646[4148..5122]	-0.227035	0.372036	-1.04696	-0.5889	0	0	0.0352316	0.836022	0.22558
1001001496	ADH-1494	AE003646[5193..6125]	0.0506768	0.700107	0.424038	0.0756339	0.854114	0.200219	0.754209	0.333125	1.15106
1001001497	ADH-1495	AE003646[6132..7117]	0.0837365	0.543917	0.682468	-0.489426	0.1859	-1.70944	0.249114	0.535969	0.696982
1001001498	ADH-1496	AE003646[7166..8065]	-0.665867	0.288612	-1.28633	-1.17818	0	0	-0.168983	0	0
1001001499	ADH-1497	AE003646[8207..9090]	-0.032281	0.870733	-0.177071	-0.414046	0.355987	-1.08854	0.270596	0.509635	0.746322
1001001500	ADH-1498	AE003646[9179..10115]	-0.181632	0.220839	-1.54157	0.168298	0.279691	1.31602	0.163601	0.741456	0.361841
1001001501	ADH-1499	AE003646[10181..11083]	0.165308	0.367497	1.05854	0.341284	0.455404	0.854989	0.0733459	0.731159	0.377153
1001000015	ADH-15	AE003640[137845..138774]	-0.211388	0.352476	-1.09788	0	0	0	0	0	0
1001001502	ADH-1500	AE003646[11171..12093]	-0.175682	0.526209	-0.715037	-0.495111	0	0	-0.198264	0.36187	-1.07309
1001001503	ADH-1501	AE003646[12146..13107]	-0.153878	0.457801	-0.849956	-0.0318805	0	0	0.220341	0	0
1001001504	ADH-1502	AE003646[13168..14092]	-0.313273	0.208237	-1.59845	0	0	0	0	0	0
1001001505	ADH-1503	AE003646[14148..15058]	-0.170367	0.0875321	-2.50226	-0.297232	0	0	-0.0861834	0	0
1001001506	ADH-1504	AE003646[15154..16133]	-0.128363	0.102317	-2.32819	0.096033	0.809867	0.262589	-0.189638	0.423798	-0.923638
1001001507	ADH-1505	AE003646[16191..17079]	0.016752	0.902112	0.13369	0.682341	0.161734	1.84807	-0.166675	0.595901	-0.591324
1001001508	ADH-1506	AE003646[17148..18063]	0.159712	0.266329	1.36243	0.155468	0.754934	0.341961	0.724791	0.129796	2.07359
1001001509	ADH-1507	AE003646[18191..19078]	-0.567187	0.0362728	-3.619	-2.03253	0	0	-0.722323	0	0
1001001510	ADH-1508	AE003646[19201..20068]	0.66965	0.00141519	11.4898	0.764761	0.11405	2.21049	0.73711	0.0523794	3.12226
1001001511	ADH-1509	AE003646[20210..21089]	-0.209589	0.329765	-1.16061	0.157752	0.72129	0.391935	0.36747	0.407961	0.9598
1001000152	ADH-151	AE003641[3821..4712]	0.261774	0.121931	2.13933	0.324678	0.184077	1.71916	0.87715	0.123129	2.12899
1001001512	ADH-1510	AE003646[21174..22115]	-0.432518	0.116865	-2.18441	-0.0385667	0.892106	-0.147481	-0.817932	0	0
1001001513	ADH-1511	AE003646[22155..23102]	-0.015106	0.885716	-0.156308	0.113859	0.850394	0.205418	0.0176044	0.950571	0.0673087
1001001514	ADH-1512	AE003646[23159..24081]	-0.0415552	0.822015	-0.245345	-0.253336	0.264604	-1.36859	0.131083	0.698689	0.426206
1001001515	ADH-1513	AE003646[24193..25097]	0.0318682	0.880071	0.16412	-0.251858	0.723959	-0.387926	0.313242	0.448202	0.870248
1001001516	ADH-1514	AE003646[25153..26107]	-0.179612	0.507403	-0.750597	0.522318	0.0194878	4.58462	-0.117799	0.810842	-0.261203
1001001517	ADH-1515	AE003646[26140..27118]	0.219911	0.0320554	3.79766	0.228828	0.685651	0.446264	-0.0656964	0.669397	-0.471589
1001001518	ADH-1516	AE003646[27138..28073]	0.074999	0.820215	0.247895	-0.540919	0.0660794	-2.83202	0.259373	0.611915	0.564419
1001001519	ADH-1517	AE003646[28150..29070]	0.165725	0.426689	0.917169	-0.0987129	0.692667	-0.435443	0.101379	0.380965	1.02458
1001001520	ADH-1518	AE003646[29206..30069]	0.0067623	0.956627	0.0590482	-0.109574	0	0	0.239042	0.208819	1.59574
1001001521	ADH-1519	AE003646[30148..31103]	-0.0578663	0.826665	-0.238771	-0.180263	0.532938	-0.70256	-0.0286973	0.934805	-0.0888438
1001001522	ADH-1520	AE003646[31180..32133]	0.21141	0.150261	1.92255	0.262711	0.566941	0.641331	-0.223711	0.459593	-0.846209
1001001523	ADH-1521	AE003646[32155..33054]	-0.386002	0.133508	-2.04419	0	0	0	0	0	0
1001001524	ADH-1522	AE003646[33161..34104]	-0.17279	0.136904	-2.01812	0.354075	0	0	-0.692783	0	0
1001001525	ADH-1523	AE003646[34139..35099]	-0.0296193	0.955876	-0.060072	0.149235	0.732441	0.37524	-0.154809	0.620859	-0.549605
1001001526	ADH-1524	AE003646[35141..36130]	-0.215619	0.363833	-1.06799	-0.296908	0.314178	-1.20623	-0.239431	0.23497	-1.48191
1001001527	ADH-1525	AE003646[36212..37077]	-0.108858	0.558286	-0.656643	0.0619382	0	0	0.494383	0.0172302	4.79774
1001001528	ADH-1526	AE003646[37169..38088]	-0.0446386	0.751034	-0.347695	-0.318886	0.531712	-0.704824	0.495128	0.272048	1.34227
1001001529	ADH-1527	AE003646[38152..39109]	0.086472	0.699068	0.425627	0.611498	0.0672094	2.8115	0.313808	0.301101	1.24632
1001001530	ADH-1528	AE003646[39196..40122]	0.214829	0.00469012	7.62079	0.397787	0.376447	1.03584	0.384963	0.114427	2.20695
1001001531	ADH-1529	AE003646[40174..41134]	0.0352947	0.936424	0.0866292	-1.40964	0	0	-0.596753	0	0
1001001532	ADH-1530	AE003646[41167..42062]	-0.0852427	0.829009	-0.235461	-1.67996	0	0	0	0	0
1001001533	ADH-1531	AE003646[42139..43114]	0.0247454	0.909719	0.123228	0.495551	0.340458	1.13056	0.0553042	0.698784	0.426061
1001001534	ADH-1532	AE003646[43207..44079]	-0.0814552	0.479541	-0.805335	0.16006	0.752906	0.344941	-0.0413468	0.72431	-0.3874
1001001535	ADH-1533	AE003646[44188..45065]	-0.0830089	0.444821	-0.877488	0.0326764	0.824346	0.242048	0.0784086	0	0
1001001536	ADH-1534	AE003646[45209..46126]	-0.249542	0.582396	-0.614417	-0.578283	0	0	-0.947924	0	0
1001001537	ADH-1535	AE003646[46185..47063]	-0.168507	0.412429	-0.949469	-0.235345	0.432593	-0.904085	-0.376198	0.381202	-1.02399
1001001538	ADH-1536	AE003646[47210..48087]	-0.184714	0.241693	-1.4549	0.111334	0.638991	0.520012	-0.0358752	0.894181	-0.144619
1001001539	ADH-1537	AE003646[48138..49079]	-0.0797562	0.665938	-0.477027	0.0179437	0.951339	0.0662603	-0.238239	0.0295531	-3.91858
1001001540	ADH-1538	AE003646[49136..50076]	-0.197473	0.17199	-1.78651	0.296616	0.203269	1.62194	0.12743	0.664778	0.478855
1001001541	ADH-1539	AE003646[50155..51104]	-0.161495	0.304748	-1.23496	-0.0561325	0.91054	-0.1221	-0.102758	0.675917	-0.461387
1001001542	ADH-1540	AE003646[51158..52069]	-0.43608	0.0522431	-3.12561	0	0	0	0	0	0
1001001543	ADH-1541	AE003646[52185..53098]	-0.0778603	0.279401	-1.31701	0.0430463	0.440212	0.887434	-0.0622664	0.805999	-0.268102
1001001544	ADH-1542	AE003646[53173..54078]	-0.173828	0.248902	-1.42682	-0.0729862	0.529138	-0.709589	0.0156823	0.932877	0.0914798
1001001545	ADH-1543	AE003646[54177..55102]	-0.0910685	0.679621	-0.455618	-0.136155	0.3528	-1.09701	0.0500724	0.687745	0.443027
1001001546	ADH-1544	AE003646[55139..56066]	-0.172596	0.501261	-0.762446	0.151417	0.614975	0.559335	-0.0431048	0.823977	-0.24257
1001001547	ADH-1545	AE003646[56193..57126]	-0.0435493	0.767304	-0.323867	-0.0728729	0.733564	-0.373567	0.331956	0.115397	2.19791
1001001548	ADH-1546	AE003646[57185..58129]	-0.287793	0.56477	-0.645155	0.198098	0	0	-0.166572	0	0
1001001549	ADH-1547	AE003646[58179..59134]	-0.395092	0.188248	-1.69708	0	0	0	0	0	0
1001001550	ADH-1548	AE003646[59153..60117]	-0.0748007	0.626668	-0.540062	0.00788093	0.959321	0.055375	-0.15982	0.69679	-0.429114
1001001551	ADH-1549	AE003646[60166..61127]	0.318644	0.168875	1.80475	0.50791	0.272254	1.34155	0.398517	0.171391	1.78999
1001001552	ADH-1550	AE003646[61153..62069]	-0.257545	0.459296	-0.84683	-0.112867	0.613452	-0.561863	0.126466	0.610844	0.566203
1001001553	ADH-1551	AE003646[62174..63071]	0.0559125	0.735581	0.370563	0.196047	0.204117	1.61788	0.098057	0.761315	0.33261
1001001554	ADH-1552	AE003646[63171..64079]	-0.131011	0.377958	-1.03206	0.0121885	0.921173	0.107507	-0.0617939	0.751222	-0.347418
1001001555	ADH-1553	AE003646[64158..65099]	-0.173893	0.29543	-1.26427	-0.105071	0.55919	-0.655035	-0.131142	0.716578	-0.399029
1001001556	ADH-1554	AE003646[65146..66134]	0.077455	0.6503	0.501834	0.021211	0.853015	0.201754	0.0488671	0.399863	0.978796
1001001557	ADH-1555	AE003646[66205..67079]	0.144814	0.187233	1.7024	0.294561	0.238555	1.46741	-0.298808	0.245723	-1.43909
1001001558	ADH-1556	AE003646[67143..68071]	0.162326	0.103741	2.31305	0.144054	0.581508	0.61595	-0.0351959	0.892782	-0.146548
1001001559	ADH-1557	AE003646[68204..69101]	-0.0541601	0.675658	-0.461791	0.194233	0.573654	0.629574	0.553316	0.162396	1.84396
1001001560	ADH-1558	AE003646[69165..70062]	0.164398	0.141805	1.98183	-0.30088	0.5152	-0.735726	0.421089	0.433601	0.901866
1001001561	ADH-1559	AE003646[70196..71119]	-0.0645525	0.784135	-0.299464	0.281397	0.131838	2.0573	-0.0894745	0.686512	-0.444934
1001001562	ADH-1560	AE003646[71139..72076]	0.100662	0.655693	0.493236	0.347896	0.262619	1.37575	-0.354876	0.0380767	-3.55051
1001001564	ADH-1562	AE003646[73163..74105]	-0.518707	0.0753057	-2.67599	0	0	0	0	0	0
1001001565	ADH-1563	AE003646[74209..75057]	0.740125	0.000148808	24.5141	1.38534	0.0188348	4.64283	1.74756	0.00875159	6.12442
1001001566	ADH-1564	AE003646[75207..76090]	0.84082	0.000235215	21.0294	1.02996	0.0276897	4.01752	1.57829	0.0031471	8.74643
1001001567	ADH-1565	AE003646[76150..77111]	0.159799	0.252736	1.41225	0.715072	0.0864947	2.51581	0.707636	0.0760777	2.66401
1001001568	ADH-1566	AE003646[77190..78131]	0.026769	0.91303	0.118679	0.374578	0.292154	1.2748	0.511339	0.0561803	3.03293
1001001569	ADH-1567	AE003646[78193..79114]	0.326638	0.0635367	2.87985	0.26292	0.259202	1.3882	0.713911	0.191725	1.6791
1001001570	ADH-1568	AE003646[79206..80106]	-0.256808	0.293397	-1.27079	0.204591	0.291786	1.27599	0.153058	0.676217	0.460918
1001001571	ADH-1569	AE003646[80150..81056]	0.036424	0.510113	0.745408	-0.00031025	0.998331	-0.00227021	0.197677	0.245908	1.43838
1001001572	ADH-1570	AE003646[81203..82092]	0.0626148	0.602484	0.580203	0.156999	0.318392	1.19368	-0.0619119	0.817782	-0.251343
1001001573	ADH-1571	AE003646[82158..83097]	-0.142078	0.533274	-0.70194	0.016197	0.919533	0.109756	0.130327	0.727234	0.383019
1001001574	ADH-1572	AE003646[83155..84101]	-0.028076	0.883413	-0.159494	0.078361	0.826391	0.239158	0.638829	0.114361	2.20757
1001001575	ADH-1573	AE003646[84166..85104]	-0.0221563	0.868387	-0.18033	-0.028675	0.922466	-0.105735	0.111148	0.69935	0.425196
1001001576	ADH-1574	AE003646[85188..86070]	0.039153	0.862342	0.188742	0.165616	0.43972	0.888501	-0.135674	0.62516	-0.542534
1001001577	ADH-1575	AE003646[86209..87091]	-0.0365793	0.826116	-0.239546	-0.077047	0.789354	-0.291944	0.002215	0.992953	0.00958594
1001001578	ADH-1576	AE003646[87163..88086]	0.1231	0.162153	1.84547	0.134308	0.673372	0.465362	0.165777	0.739859	0.364209
1001001579	ADH-1577	AE003646[88183..89090]	0.225243	0.0738512	2.69896	-0.559487	0.254724	-1.40479	0.0627287	0.84622	0.211262
1001001580	ADH-1578	AE003646[89163..90127]	-0.156519	0.281902	-1.30857	0.102622	0.738349	0.36645	0.560349	0.140206	1.99351
1001001581	ADH-1579	AE003646[90194..91078]	-0.00422017	0.954184	-0.0623793	0.0055596	0.937877	0.0846432	0.141232	0.235969	1.47785
1001000159	ADH-158	AE003641[10798..11695]	-0.0570737	0.773382	-0.315027	-0.108022	0.574679	-0.627789	0.326443	0.0115728	5.54354
1001001582	ADH-1580	AE003646[91135..92124]	-0.0222237	0.840347	-0.219501	-0.107256	0.582998	-0.61338	0.0620285	0.573103	0.630535
1001001583	ADH-1581	AE003646[92209..93076]	-0.11158	0.182576	-1.72724	0	0	0	0	0	0
1001001584	ADH-1582	AE003646[93168..94122]	-0.218765	0.190497	-1.68541	-0.107565	0.170676	-1.79416	-0.0197335	0.933292	-0.0909123
1001001585	ADH-1583	AE003646[94185..95059]	-0.225476	0.268087	-1.35618	-0.0162234	0.842	-0.21718	0.176585	0.334362	1.14757
1001001586	ADH-1584	AE003646[95144..96100]	0.0645813	0.755805	0.340682	0.0457882	0.00397772	8.06817	0.474396	0.0878834	2.49772
1001001587	ADH-1585	AE003646[96184..97104]	1.87149	0.0118553	5.49571	1.65178	0.0445974	3.33366	2.37225	0.00662757	6.75497
1001001588	ADH-1586	AE003646[97164..98119]	0.0907033	0.223056	1.53194	0.447212	0.166448	1.81923	1.12702	0.00534744	7.28111
1001001589	ADH-1587	AE003646[98202..99113]	-0.118508	0.408455	-0.958651	0.255141	0.260375	1.38391	-0.0882772	0.54997	-0.671525
1001001590	ADH-1588	AE003646[99194..100072]	0.027212	0.864425	0.185842	0.00595275	0.982349	0.0240141	-0.317371	0.440053	-0.88778
1001001591	ADH-1589	AE003646[100183..101097]	-0.183929	0.0987021	-2.36778	0.164314	0.449495	0.867492	0.103648	0.548324	0.674491
1001000160	ADH-159	AE003641[11770..12678]	-0.0265519	0.867335	-0.181793	0.0917372	0.606805	0.572951	0.401011	0.301558	1.24489
1001001592	ADH-1590	AE003646[101178..102083]	0.0704705	0.514741	0.736597	0.340925	0.118898	2.16604	0.0962244	0.341605	1.12739
1001001593	ADH-1591	AE003646[102209..103122]	-0.144437	0.309118	-1.22154	-0.102514	0.160205	-1.85764	0.305165	0.148256	1.93624
1001001594	ADH-1592	AE003646[103157..104133]	0.00407892	0.98777	0.0166383	0.102573	0.622442	0.546999	-0.0546137	0.704332	-0.417592
1001001595	ADH-1593	AE003646[104159..105134]	0.00434725	0.98267	0.0235771	-0.0414881	0.840928	-0.218685	-0.227739	0.49539	-0.773882
1001001596	ADH-1594	AE003646[105207..106067]	0.0092577	0.815702	0.254294	0.289381	0.378157	1.03156	-0.121351	0.794769	-0.284164
1001001597	ADH-1595	AE003646[106155..107069]	0.0728212	0.659452	0.487271	-0.390976	0.111245	-2.23725	0.365674	0.200971	1.63302
1001001598	ADH-1596	AE003646[107140..108121]	-0.108211	0.416543	-0.940046	-0.577028	0.320927	-1.1862	-0.60419	0.18588	-1.70955
1001001599	ADH-1597	AE003646[108160..109108]	0.0043717	0.96728	0.0445297	-0.208473	0.655243	-0.493953	-0.178169	0.134756	-2.03452
1001001600	ADH-1598	AE003646[109143..110066]	-0.128615	0.587908	-0.604946	-0.629286	0.261106	-1.38124	0.0179961	0.907788	0.125881
1001001601	ADH-1599	AE003646[110152..111117]	0.190493	0.360554	1.07652	0.296554	0.580643	0.617444	0.0775411	0.519816	0.727009
1001000016	ADH-16	AE003640[138833..139775]	0.0131337	0.853565	0.200985	0.101413	0.664425	0.479412	0.0968777	0.648541	0.504647
1001000161	ADH-160	AE003641[12781..13715]	-0.306478	0.235604	-1.47933	-0.241639	0	0	0.0912563	0.768173	0.322601
1001001602	ADH-1600	AE003646[111190..112110]	0.0225061	0.650889	0.500893	0.281743	0.571103	0.634029	0.658138	0.253043	1.41109
1001001603	ADH-1601	AE003646[112175..113064]	-0.0260095	0.856067	-0.197491	0.281246	0.411363	0.951925	0.347323	0.596857	0.589704
1001001604	ADH-1602	AE003646[113213..114102]	0.292363	0.0820599	2.57606	0.132871	0.556072	0.660587	0.413442	0.218206	1.55315
1001001605	ADH-1603	AE003646[114207..115095]	-0.0987175	0.19509	-1.66204	-0.419872	0.102892	-2.32204	0.328579	0.349448	1.10601
1001001606	ADH-1604	AE003646[115144..116131]	0.0362076	0.703709	0.418541	0.159578	0.450059	0.866292	-0.130651	0.164717	-1.82971
1001001607	ADH-1605	AE003646[116157..117091]	-0.0859345	0.487435	-0.789562	0.225572	0.139815	1.99638	0.439143	0.0926834	2.43778
1001001608	ADH-1606	AE003646[117209..118083]	-0.233126	0.0869104	-2.51035	-0.387308	0.125677	-2.1074	-0.161713	0	0
1001001609	ADH-1607	AE003646[118158..119060]	-0.113649	0.537142	-0.694828	0.525502	0.101573	2.33619	0.267956	0.530376	0.707294
1001001610	ADH-1608	AE003646[119140..120083]	-0.199468	0.381101	-1.02424	0.414938	0.109118	2.25809	0.256398	0.549099	0.673094
1001001611	ADH-1609	AE003646[120178..121118]	-0.132377	0.530839	-0.706438	-0.050294	0	0	-0.206748	0.502369	-0.7603
1001000162	ADH-161	AE003641[13755..14699]	-0.159269	0.332013	-1.15421	0.0231402	0.95378	0.0629303	-0.0841889	0.55329	-0.665564
1001001612	ADH-1610	AE003646[121199..122054]	-0.206906	0.108659	-2.26266	0.0795536	0.60847	0.570165	0.211218	0.465851	0.833224
1001001613	ADH-1611	AE003646[122204..123100]	-0.0898677	0.768848	-0.321619	-0.0546991	0.491482	-0.781558	0.192739	0.603422	0.578625
1001001614	ADH-1612	AE003646[123182..124060]	-0.471788	0.0628032	-2.89409	-0.632159	0	0	0.00166433	0	0
1001001615	ADH-1613	AE003646[124138..125083]	-0.386926	0.0092903	-5.99596	0.212246	0.702045	0.421078	0.1452	0	0
1001001616	ADH-1614	AE003646[125176..126129]	-0.163317	0.122698	-2.1327	-0.0165627	0.952587	-0.0645573	-0.173857	0.408735	-0.958002
1001001617	ADH-1615	AE003646[126182..127127]	-0.168158	0.204827	-1.6145	0.33777	0.271475	1.34427	-0.302988	0.538092	-0.693088
1001001618	ADH-1616	AE003646[127146..128068]	-0.183529	0.326647	-1.16956	0.300171	0.527045	0.713479	-0.135541	0.752055	-0.346193
1001001619	ADH-1617	AE003646[128147..129069]	-0.565056	0.0718845	-2.73093	0.134925	0.633066	0.529621	-0.185161	0.0650696	-2.85074
1001001620	ADH-1618	AE003646[129169..130070]	-0.44748	0.178925	-1.74723	0.0129092	0	0	-0.346994	0.433283	-0.902566
1001001621	ADH-1619	AE003646[130147..131095]	-0.132076	0.464886	-0.835218	-0.158001	0.0946262	-2.41459	-0.0661075	0.75932	-0.33553
1001000163	ADH-162	AE003641[14814..15735]	-0.502022	0.0563903	-3.02822	0.136827	0.562083	0.649903	0.41681	0.214775	1.56848
1001001622	ADH-1620	AE003646[131138..132078]	-0.0852405	0.624647	-0.543376	-0.0510248	0.729029	-0.380334	-0.530302	0.176728	-1.75948
1001001623	ADH-1621	AE003646[132168..133070]	-0.0248329	0.87927	-0.165229	0.242281	0.420019	0.932151	-0.0736809	0.546508	-0.677772
1001001624	ADH-1622	AE003646[133213..134081]	-0.106389	0.530623	-0.706837	0.260888	0.129228	2.07818	-0.212417	0.371552	-1.04819
1001001625	ADH-1623	AE003646[134194..135096]	-0.0581655	0.743468	-0.358862	-0.107649	0.795937	-0.28249	0.133909	0.502512	0.760022
1001001626	ADH-1624	AE003646[135152..136080]	0.0038115	0.984161	0.0215493	-0.183103	0.40024	-0.977904	-0.192996	0.616918	-0.556115
1001001627	ADH-1625	AE003646[136167..137092]	0.00210751	0.993064	0.00943551	0.276903	0.276635	1.32642	-0.292875	0.203436	-1.62114
1001001628	ADH-1626	AE003646[137181..138135]	-0.0769887	0.434105	-0.900758	0.228031	0.659627	0.486993	0.263852	0.392092	0.997368
1001001629	ADH-1627	AE003646[138214..139109]	0.570733	0.0116002	5.53882	0.384733	0.0493358	3.19989	0.66707	0.0116002	5.53882
1001001630	ADH-1628	AE003646[139167..140072]	0.0325655	0.913609	0.117884	0.385161	0.484958	0.794488	-0.0178626	0.958037	-0.0571258
1001001631	ADH-1629	AE003646[140161..141103]	0.0324178	0.837572	0.2234	-0.215907	0.426758	-0.917015	-0.161849	0.0090871	-6.04324
1001000164	ADH-163	AE003641[15770..16745]	0.682606	0.00666655	6.74109	0.330706	0.231539	1.49603	0.697161	0.254751	1.40469
1001001632	ADH-1630	AE003646[141161..142070]	0.0332544	0.672083	0.46738	0.003541	0.983386	0.022603	-0.00100717	0.992995	-0.00952911
1001001633	ADH-1631	AE003646[142144..143105]	-0.181538	0.33531	-1.14491	0.123034	0.770509	0.319201	-0.22998	0.543224	-0.683727
1001001634	ADH-1632	AE003646[143138..144124]	0.0145093	0.892809	0.146511	-0.786888	0.0435806	-3.36473	-0.199299	0.234918	-1.48213
1001001635	ADH-1633	AE003646[144138..145105]	0.017821	0.830046	0.233999	-0.324704	0.167364	-1.81374	0.383504	0.338453	1.13612
1001001636	ADH-1634	AE003646[145164..146130]	-0.0732637	0.655256	-0.493932	-0.253809	0.406731	-0.962664	-0.256622	0.0998117	-2.35544
1001001637	ADH-1635	AE003646[146172..147083]	-0.24856	0.223198	-1.53132	-0.135378	0.597727	-0.58823	-0.398012	0.20703	-1.6041
1001001638	ADH-1636	AE003646[147136..148079]	0.0688927	0.550599	0.670395	0.0142682	0.952713	0.0643866	0.384126	0.0952509	2.40726
1001001639	ADH-1637	AE003646[148140..149135]	0.13059	0.0675849	2.80477	0.13928	0.514007	0.73799	-0.00551259	0.954068	-0.0625375
1001001640	ADH-1638	AE003646[149141..150090]	0.0726054	0.0215539	4.41592	0.00336022	0.990376	0.0130924	-0.107562	0.693166	-0.434676
1001001641	ADH-1639	AE003646[150209..151108]	-0.143213	0.477852	-0.808739	-0.0839143	0.659767	-0.486772	0.0411967	0.61332	0.562083
1001000165	ADH-164	AE003641[16821..17704]	0.178244	0.360924	1.07556	0.753043	0.259748	1.3862	1.51352	0.0222403	4.36445
1001001642	ADH-1640	AE003646[151188..152068]	0.164704	0.0935096	2.42785	-0.0511363	0.823069	-0.243854	0.162514	0.630318	0.534096
1001001643	ADH-1641	AE003646[152159..153104]	-0.0737386	0.712111	-0.40578	0.171686	0.174021	1.77482	-0.044107	0.747988	-0.352184
1001001644	ADH-1642	AE003646[153161..154073]	0.0359754	0.475601	0.81329	0.0655347	0.721923	0.390983	-0.308536	0	0
1001001645	ADH-1643	AE003646[154213..155080]	-0.849845	0.0994047	-2.35995	0	0	0	0	0	0
1001001646	ADH-1644	AE003646[155148..156134]	0.0797957	0.850538	0.205217	0	0	0	0	0	0
1001001647	ADH-1645	AE003646[156164..157133]	-0.666943	0.0414468	-3.43301	0	0	0	0	0	0
1001001648	ADH-1646	AE003646[157172..158083]	-0.216524	0.411649	-0.951264	-0.322554	0.157483	-1.87493	0.313368	0.458523	0.848446
1001001649	ADH-1647	AE003646[158193..159088]	-0.156816	0.595178	-0.592551	0	0	0	0	0	0
1001001650	ADH-1648	AE003646[159148..160064]	-0.42511	0.0651935	-2.84842	0	0	0	0	0	0
1001001651	ADH-1649	AE003646[160200..161077]	-0.615272	0.0271894	-4.04555	0	0	0	0	0	0
1001000166	ADH-165	AE003641[17786..18729]	-0.0385761	0.803119	-0.272213	0.182806	0.636711	0.523701	0.463681	0.0952707	2.40703
1001001652	ADH-1650	AE003646[161161..162089]	-0.596618	0.0202017	-4.52381	0	0	0	0	0	0
1001001653	ADH-1651	AE003646[162196..163122]	-0.453391	0.0740732	-2.69542	0	0	0	0	0	0
1001001654	ADH-1652	AE003646[163137..164108]	-0.110152	0.494734	-0.775167	0.118115	0.707405	0.412918	-0.147686	0.318487	-1.19339
1001001655	ADH-1653	AE003646[164142..165081]	-0.0726867	0.407818	-0.960132	-0.106871	0.664367	-0.479503	-0.396491	0.0430226	-3.38216
1001001656	ADH-1654	AE003646[165209..166058]	-0.591495	0.293316	-1.27105	0	0	0	0	0	0
1001001657	ADH-1655	AE003646[166137..167082]	0.417261	0.0728197	2.71559	0.113141	0.716834	0.398644	0.0197285	0.889358	0.151276
1001001658	ADH-1656	AE003646[167186..168097]	-0.158261	0.207139	-1.60358	-0.0699325	0.894957	-0.143549	0.0667759	0.762787	0.330458
1001001659	ADH-1657	AE003646[168140..169130]	0.151715	0.507662	0.750101	-0.0720395	0.732854	-0.374624	-0.102241	0.819542	-0.248848
1001001660	ADH-1658	AE003646[169136..170075]	0.237332	0.00983435	5.87578	-0.354844	0.41941	-0.933531	0.252342	0.0348326	3.67689
1001001661	ADH-1659	AE003646[170200..171087]	0.0265737	0.822488	0.244676	-0.0391165	0.889315	-0.151336	0.0548353	0.565683	0.643545
1001000167	ADH-166	AE003641[18794..19704]	-0.237031	0.0925585	-2.4393	0.1073	0.8526	0.202334	0.170917	0.557638	0.657795
1001001662	ADH-1660	AE003646[171199..172113]	0.0357738	0.763097	0.330005	-0.152408	0.633531	-0.528864	-0.432424	0.00611137	-6.94956
1001001663	ADH-1661	AE003646[172179..173073]	0.290979	0.0583897	2.98443	-0.277157	0.0180842	-4.71307	0.0556685	0.865869	0.183832
1001001664	ADH-1662	AE003646[173159..174086]	-0.0890843	0.49523	-0.774196	0.00232535	0.987784	0.0166189	0.323758	0.231498	1.4962
1001001665	ADH-1663	AE003646[174189..175129]	-0.00312405	0.978485	-0.0292738	0.0158184	0.81739	0.2519	-0.100062	0.320372	-1.18783
1001001666	ADH-1664	AE003646[175138..176072]	0.174373	0.111006	2.23956	-0.297443	0.386954	-1.00984	0.220073	0.439157	0.889725
1001001667	ADH-1665	AE003646[176138..177102]	-0.126198	0.247663	-1.43159	-0.117915	0.517185	-0.73197	-0.16396	0.148349	-1.9356
1001001668	ADH-1666	AE003646[177136..178126]	0.0138561	0.788874	0.292635	-0.119151	0.708338	-0.4115	0.257788	0.503563	0.75799
1001001669	ADH-1667	AE003646[178176..179104]	-0.408845	0.172642	-1.78274	0	0	0	0	0	0
1001001670	ADH-1668	AE003646[179136..180102]	-0.410921	0.289091	-1.28476	0.158278	0	0	-0.077812	0.769861	-0.320144
1001001671	ADH-1669	AE003646[180140..181101]	-0.0393197	0.909013	-0.124198	0.412048	0.340056	1.13167	0.30474	0.538688	0.691997
1001000168	ADH-167	AE003641[19769..20702]	0.486518	0.00983502	5.87564	0.278327	0	0	0.735869	0.0567097	3.0211
1001001672	ADH-1670	AE003646[181136..182124]	-0.210006	0.664886	-0.478685	0	0	0	0	0	0
1001001673	ADH-1671	AE003646[182185..183058]	0.0659672	0.819728	0.248584	0.050394	0.905488	0.129045	0.546915	0.21605	1.56275
1001001674	ADH-1672	AE003646[183171..184094]	0.0726788	0.654483	0.495162	0.305347	0.149688	1.92644	-0.286866	0.104149	-2.30876
1001001675	ADH-1673	AE003646[184148..185060]	-0.246019	0.124409	-2.11808	0.291157	0.345091	1.11783	0.10212	0.453432	0.859145
1001001676	ADH-1674	AE003646[185139..186111]	-0.120021	0.230063	-1.50217	0.343148	0.314704	1.20465	0.0828605	0.678658	0.457115
1001001677	ADH-1675	AE003646[186165..187070]	0.0709524	0.540357	0.688948	-0.055881	0.890368	-0.149881	0.078856	0.820205	0.247908
1001001678	ADH-1676	AE003646[187152..188084]	-0.0845129	0.326657	-1.16953	-0.0901855	0.305657	-1.23215	-0.369452	0.085026	-2.53533
1001001679	ADH-1677	AE003646[188213..189113]	0.0602291	0.620548	0.550118	0.122834	0.436123	0.896337	0.581122	0.0979698	2.37601
1001001680	ADH-1678	AE003646[189170..190127]	0.0984073	0.657755	0.489961	0.790227	0.198104	1.64705	0.899311	0.159368	1.86292
1001001681	ADH-1679	AE003646[190206..191057]	-0.15862	0.447195	-0.872399	-0.187058	0.545656	-0.679315	0.183359	0.635178	0.526188
1001000169	ADH-168	AE003641[20801..21724]	-0.0181475	0.920027	-0.109079	0.348699	0.206832	1.60503	0.328464	0.416403	0.940366
1001001682	ADH-1680	AE003646[191161..192128]	-0.208807	0.450497	-0.865361	0.200208	0.609709	0.568096	-0.0321325	0.839956	-0.22005
1001001683	ADH-1681	AE003646[192183..193124]	-0.0621582	0.725105	-0.386208	0.415301	0.366969	1.0599	-0.765507	0.100575	-2.34705
1001001684	ADH-1682	AE003646[193181..194070]	-0.126044	0.274687	-1.33312	-0.314709	0.19697	-1.65266	-0.108942	0.483596	-0.797206
1001001685	ADH-1683	AE003646[194154..195083]	-0.100571	0.501035	-0.762883	0.521077	0.358455	1.08203	-0.027228	0.819763	-0.248535
1001001686	ADH-1684	AE003646[195139..196062]	-0.208967	0.29727	-1.25841	0.0627177	0.907885	0.125748	0.0789061	0.661518	0.484002
1001001689	ADH-1687	AE003646[198146..199065]	-0.259576	0.0645588	-2.86034	-0.211041	0.695274	-0.431439	0.213365	0.203029	1.62309
1001001690	ADH-1688	AE003646[199147..200095]	0.0936254	0.1972	1.65152	-0.370456	0.325239	-1.17363	-0.0432949	0.944072	-0.0761794
1001001691	ADH-1689	AE003646[200211..201124]	0.0147376	0.790976	0.289612	-0.107324	0.33541	-1.14462	0.403074	0.421052	0.929818
1001000170	ADH-169	AE003641[21811..22708]	-0.188058	0.0617004	-2.91591	0.224881	0.0495161	3.19513	0.255226	0.226971	1.51518
1001001692	ADH-1690	AE003646[201143..202094]	-0.0624384	0.750157	-0.348987	-0.240931	0	0	-0.263675	0	0
1001001693	ADH-1691	AE003646[202148..203095]	0.227428	0.174992	1.76929	0.060395	0.474531	0.815462	0.0785734	0.486617	0.791187
1001001694	ADH-1692	AE003646[203211..204127]	0.128896	0.575364	0.626596	0.271979	0.233876	1.48639	-0.0540762	0.75862	-0.336554
1001001695	ADH-1693	AE003646[204168..205072]	0.0104729	0.931659	0.0931465	0.212087	0.35982	1.07845	-0.452887	0.185454	-1.71181
1001001696	ADH-1694	AE003646[205203..206061]	-0.113659	0.396136	-0.987661	-0.0448462	0.51961	-0.727397	-0.189676	0.423112	-0.925178
1001001697	ADH-1695	AE003646[206173..207055]	-0.33997	0.259768	-1.38613	0.169857	0.168536	1.80676	0.464935	0.176618	1.7601
1001001698	ADH-1696	AE003646[207208..208124]	0.121711	0.480584	0.803238	-0.394269	0.307279	-1.22716	0.1201	0.300134	1.24936
1001001699	ADH-1697	AE003646[208165..209075]	-0.114576	0.552838	-0.666374	-0.899993	0.0178511	-4.73566	-0.0921303	0.592554	-0.597013
1001001700	ADH-1698	AE003646[209178..210130]	-0.160223	0.615736	-0.558073	-0.0297525	0.959547	-0.0550668	-0.122038	0.736098	-0.369795
1001001701	ADH-1699	AE003646[210174..211083]	-0.15597	0.097007	-2.38696	-0.24086	0.426349	-0.917929	0.223896	0.0165383	4.87044
1001000171	ADH-170	AE003641[22812..23725]	-0.307173	0.052002	-3.13157	0.344786	0.124061	2.12104	0.231007	0.204461	1.61625
1001001702	ADH-1700	AE003646[211139..212062]	-0.257418	0.189636	-1.68986	-0.0758465	0.648199	-0.505195	0.344139	0.218805	1.5505
1001001703	ADH-1701	AE003646[212156..213131]	-0.13784	0.330739	-1.15783	-0.246061	0.166013	-1.82185	0.231836	0.50251	0.760027
1001001704	ADH-1702	AE003646[213161..214104]	0.148748	0.502639	0.759776	0.562069	0	0	0.00452452	0.982709	0.0235246
1001001705	ADH-1703	AE003646[214195..215119]	-0.400506	0.137123	-2.01647	0	0	0	0	0	0
1001001706	ADH-1704	AE003646[215154..216121]	-0.495716	0.168401	-1.80756	0	0	0	0	0	0
1001001707	ADH-1705	AE003646[216144..217084]	-0.256145	0.189472	-1.69071	0	0	0	0	0	0
1001001708	ADH-1706	AE003646[217158..218078]	-0.188033	0.038886	-3.52112	0	0	0	0	0	0
1001001709	ADH-1707	AE003646[218165..219135]	-0.123399	0.197869	-1.64821	-0.14112	0.601344	-0.582124	0.0383412	0.718713	0.395812
1001001710	ADH-1708	AE003646[219211..220133]	-0.436327	0.0725142	-2.72058	0	0	0	0	0	0
1001001711	ADH-1709	AE003646[220163..221063]	-0.303336	0.00218893	-9.90472	0	0	0	0	0	0
1001000172	ADH-171	AE003641[23827..24682]	0.0613457	0.76336	0.32962	0.0710717	0.61429	0.560471	0.224499	0.226359	1.51778
1001001712	ADH-1710	AE003646[221202..222099]	-0.312437	0.260117	-1.38485	-0.275365	0	0	0.0325316	0.836665	0.224675
1001001713	ADH-1711	AE003646[222169..223063]	-0.354909	0.0199719	-4.54308	0	0	0	0	0	0
1001001714	ADH-1712	AE003646[223140..224135]	-0.155852	0.616822	-0.556274	-0.0131365	0.950497	-0.0674091	0.462665	0.0736562	2.70208
1001001715	ADH-1713	AE003646[224163..225090]	-0.226959	0.098058	-2.37502	0	0	0	0	0	0
1001001716	ADH-1714	AE003646[225212..226064]	-0.95049	0.117643	-2.17733	0	0	0	0	0	0
1001001717	ADH-1715	AE003646[226143..227070]	-0.12987	0.430417	-0.908888	0.00286815	0.98657	0.0182715	0.306816	0.332431	1.15303
1001001718	ADH-1716	AE003646[227187..228104]	0.0163294	0.916232	0.114284	-0.343216	0	0	-0.086477	0.570331	-0.635382
1001001719	ADH-1717	AE003646[228156..229102]	-0.104375	0.578063	-0.621909	0.370258	0.481897	0.800605	-0.362548	0.118974	-2.16536
1001001720	ADH-1718	AE003646[229178..230070]	-0.0624925	0.708148	-0.411789	0.456552	0.190455	1.68562	0.0610823	0.507022	0.75133
1001001721	ADH-1719	AE003646[230151..231087]	-0.230458	0.31471	-1.20464	0	0	0	0	0	0
1001000173	ADH-172	AE003641[24792..25711]	-0.215537	0.41032	-0.954333	0.238165	0.615543	0.558393	-0.117313	0.612997	-0.56262
1001001722	ADH-1720	AE003646[231141..232086]	-0.0993339	0.601356	-0.582103	0.0201188	0.919957	0.109175	0.246791	0.498392	0.76802
1001001723	ADH-1721	AE003646[232202..233101]	-0.158826	0.126266	-2.10249	0.351621	0.201766	1.62917	0.374467	0.196663	1.65418
1001001724	ADH-1722	AE003646[233199..234082]	0.758593	0.00124044	12.015	0.937357	0.0458885	3.29549	0.677822	0.048048	3.23459
1001001725	ADH-1723	AE003646[234171..235098]	0.724862	0.00482455	7.5464	0.542084	0.335062	1.1456	0.369312	0.147862	1.93896
1001001726	ADH-1724	AE003646[235157..236121]	-0.0909213	0.18146	-1.73331	0.136728	0.17831	1.75064	-0.0175074	0.776847	-0.310001
1001001727	ADH-1725	AE003646[236199..237131]	-0.13833	0.0808446	-2.59328	0.128294	0.555207	0.662133	-0.0677127	0.749906	-0.349357
1001001728	ADH-1726	AE003646[237185..238057]	-0.839715	0.0255144	-4.14446	-0.365234	0.420118	-0.931929	0.137415	0.708075	0.411899
1001001729	ADH-1727	AE003646[238137..239065]	0.218946	0.225323	1.5222	0.0539909	0.817053	0.252378	0.00789193	0.953794	0.0629112
1001001730	ADH-1728	AE003646[239198..240113]	-0.168244	0.166317	-1.82002	-0.111165	0.529322	-0.709249	-0.220211	0.09463	-2.41455
1001001731	ADH-1729	AE003646[240180..241075]	-0.0686978	0.602104	-0.580843	0.103358	0.836894	0.224353	0.216351	0.541725	0.686454
1001000174	ADH-173	AE003641[25818..26751]	-0.357338	0.553192	-0.665739	-0.260045	0.274979	-1.33211	0.611389	0.199092	1.64219
1001001732	ADH-1730	AE003646[241183..242124]	-0.233498	0.0470907	-3.26115	-0.10452	0.610745	-0.566368	-0.0591608	0.72511	-0.386201
1001001733	ADH-1731	AE003646[242192..243127]	-0.165714	0.050032	-3.18161	0.0121305	0.973516	0.0360383	-0.0651665	0.872264	-0.174944
1001001734	ADH-1732	AE003646[243148..244106]	-0.105646	0.164216	-1.83277	-0.616001	0	0	0.317259	0	0
1001001735	ADH-1733	AE003646[244140..245071]	0.0266691	0.50871	0.748092	-0.1539	0.687376	-0.443597	0.202871	0.491369	0.781781
1001001736	ADH-1734	AE003646[245187..246057]	-0.0578116	0.56674	-0.641684	0.483989	0.16735	1.81382	0.170862	0.567103	0.641045
1001001737	ADH-1735	AE003646[246148..247075]	-0.0502824	0.691764	-0.436833	0.28383	0.0962877	2.39522	0.0495901	0.834181	0.228171
1001001738	ADH-1736	AE003646[247192..248121]	-0.00707253	0.930308	-0.0949956	-0.140491	0.364535	-1.06617	-0.0993859	0.574303	-0.628444
1001001739	ADH-1737	AE003646[248201..249097]	-0.0607456	0.41835	-0.935936	-0.28401	0.0479082	-3.23842	-0.377407	0.0703562	-2.75653
1001001740	ADH-1738	AE003646[249175..250068]	0.223044	0.165312	1.8261	-0.024967	0	0	0.164713	0.694945	0.431943
1001001741	ADH-1739	AE003646[250171..251087]	-0.0668622	0.776429	-0.310607	0.0166701	0.950892	0.0668703	-0.201803	0.498036	-0.768714
1001000175	ADH-174	AE003641[26806..27749]	0.157975	0.501365	0.762243	-0.000603687	0.997655	-0.00319028	0.338372	0.10377	2.31275
1001001742	ADH-1740	AE003646[251180..252089]	-0.0797372	0.601129	-0.582485	-0.0159051	0.943144	-0.0774465	-0.211771	0.485988	-0.792437
1001001743	ADH-1741	AE003646[252211..253055]	-0.510894	0.123011	-2.13	0.160501	0.461708	0.841804	0.343199	0.112544	2.22476
1001001744	ADH-1742	AE003646[253202..254100]	-0.356395	0.434183	-0.900588	0.100404	0.893158	0.146029	0.587007	0.0168276	4.83956
1001001746	ADH-1744	AE003646[255186..256079]	-0.138381	0.23168	-1.49544	-0.133195	0.241634	-1.45513	0.0887125	0.59498	0.592887
1001001747	ADH-1745	AE003646[256159..257112]	0.0483944	0.626544	0.540266	0.0945703	0.631683	0.531871	-0.352628	0.421182	-0.929524
1001001748	ADH-1746	AE003646[257155..258129]	-0.0171892	0.883192	-0.1598	-0.312312	0.0603296	-2.94371	-0.0073095	0.980281	-0.0268284
1001001749	ADH-1747	AE003646[258177..259123]	0.120503	0.094548	2.41552	0.0420261	0.716527	0.399107	-0.004165	0.98006	-0.0271304
1001001750	ADH-1748	AE003646[259203..260088]	-0.176315	0.164673	-1.82998	0	0	0	0	0	0
1001001751	ADH-1749	AE003646[260172..261127]	-0.116781	0.384425	-1.01603	0.403428	0.0717303	2.73348	0.198503	0.278786	1.31909
1001000176	ADH-175	AE003641[27781..28704]	0.115395	0.142593	1.97613	-0.0819978	0.861513	-0.189896	0.16197	0.288492	1.28672
1001001752	ADH-1750	AE003646[261212..262125]	-0.134326	0.0815839	-2.58277	-0.0347196	0.840406	-0.219418	-0.0398819	0.887095	-0.154403
1001001753	ADH-1751	AE003646[262147..263085]	0.0299712	0.891652	0.148109	-0.0546436	0.765683	-0.32623	-0.0934832	0.834948	-0.227092
1001001754	ADH-1752	AE003646[263191..264129]	-0.0789599	0.767465	-0.323633	-0.410503	0.172598	-1.78299	-0.487753	0.128943	-2.08048
1001001755	ADH-1753	AE003646[264192..265058]	-0.603775	0.0839837	-2.54944	0.0106153	0.948763	0.0697758	0.105134	0.585134	0.609705
1001001756	ADH-1754	AE003647[1..759]	-0.308499	0.0564191	-3.02758	0.121596	0.817113	0.252292	0.136173	0.487101	0.790225
1001001757	ADH-1755	AE003647[819..1744]	-0.0103317	0.933051	-0.0912425	0.105819	0.850098	0.205832	0.285385	0.295969	1.26255
1001001758	ADH-1756	AE003647[1844..2742]	0.27842	0.0798789	2.60718	0.706127	0.1781	1.75181	0.374595	0.192661	1.67432
1001001759	ADH-1757	AE003647[2825..3729]	0.131337	0.210454	1.58817	-0.0892507	0.784937	-0.298306	0.154335	0.274079	1.33522
1001001760	ADH-1758	AE003647[3810..4773]	-0.0860534	0.0959027	-2.39967	-0.164249	0.676059	-0.461166	-0.463164	0.084828	-2.538
1001001761	ADH-1759	AE003647[4815..5709]	0.0270432	0.475265	0.813972	-0.0057133	0.984746	-0.0207532	0.193907	0.319873	1.1893
1001000177	ADH-176	AE003641[28777..29714]	0.250163	0.253423	1.40966	0.173053	0.316505	1.19928	0.203422	0.504573	0.756042
1001001762	ADH-1760	AE003647[5781..6726]	0.348427	0.0525907	3.11708	0.454715	0.23553	1.47963	1.43236	0.0143958	5.12334
1001001764	ADH-1761	AE003647[7824..8720]	-0.159809	0.347448	-1.11141	0.0523848	0.815398	0.254727	-0.180083	0.405731	-0.964995
1001001765	ADH-1762	AE003647[8830..9730]	0.322666	0.203826	1.61927	0.035414	0.923735	0.103996	-0.017488	0.943823	-0.0765195
1001001766	ADH-1763	AE003647[9859..10715]	-0.172011	0.534063	-0.700487	-0.214951	0.185039	-1.71402	0.0147273	0.895815	0.142365
1001001767	ADH-1764	AE003647[10786..11751]	0.0968933	0.52538	0.716582	0.115829	0.806532	0.267341	0.436811	0.0209934	4.45954
1001001768	ADH-1765	AE003647[11820..12730]	-0.0334672	0.85033	-0.205509	-0.141772	0.511024	-0.743669	0.352084	0.0864264	2.51671
1001001769	ADH-1766	AE003647[12839..13717]	-0.0930908	0.468192	-0.828405	0	0	0	0	0	0
1001001770	ADH-1767	AE003647[13786..14738]	-0.219415	0.194673	-1.66414	0.005061	0.988535	0.0155968	0.43051	0.232109	1.49367
1001001771	ADH-1768	AE003647[14800..15742]	-0.0752546	0.406268	-0.963742	0.225111	0.608391	0.570298	0.143323	0.537727	0.693756
1001001772	ADH-1769	AE003647[15787..16724]	-0.106213	0.265058	-1.36697	0.103802	0.561381	0.651146	0.0617963	0.504751	0.755699
1001000178	ADH-177	AE003641[29821..30678]	0.243519	0.209535	1.59242	0.35006	0.215596	1.56479	0.490726	0.123262	2.12785
1001001773	ADH-1770	AE003647[16799..17745]	-0.0400578	0.745864	-0.35532	-0.302233	0.391886	-0.997865	-0.054838	0.937133	-0.0856611
1001001774	ADH-1771	AE003647[17803..18729]	-0.0669388	0.612341	-0.563711	-0.150799	0.506356	-0.75261	0.141248	0.506697	0.751954
1001001775	ADH-1772	AE003647[18804..19761]	0.126695	0.336974	1.14024	0.10199	0.814688	0.255735	0.12831	0.275399	1.33067
1001001776	ADH-1773	AE003647[19810..20742]	-0.0779935	0.247284	-1.43305	0.162268	0.20522	1.61264	-0.0352801	0.851854	-0.203377
1001001777	ADH-1774	AE003647[20781..21706]	0.549251	0.0293189	3.93057	-0.0533129	0.750237	-0.34887	0.425991	0.240318	1.46036
1001001778	ADH-1775	AE003647[21819..22724]	-0.183331	0.425537	-0.919742	0.197279	0.614883	0.559488	-0.445609	0.173078	-1.78023
1001001779	ADH-1776	AE003647[22823..23769]	-0.183056	0.469672	-0.82537	-0.0962062	0.770527	-0.319174	-0.208003	0.419487	-0.933357
1001001780	ADH-1777	AE003647[23843..24706]	-0.250885	0.461601	-0.842027	0.328748	0.177038	1.75774	-0.131171	0.751503	-0.347005
1001001781	ADH-1778	AE003647[24851..25751]	-0.302716	0.119739	-2.15855	0.185298	0.527873	0.71194	-0.0863739	0.72108	-0.392251
1001001782	ADH-1779	AE003647[25840..26716]	0.000426375	0.994251	0.00782082	0.00477255	0.977777	0.0302376	-0.246196	0.453808	-0.858352
1001000179	ADH-178	AE003641[30771..31753]	1.38076	0.000504335	16.279	1.38292	0.134037	2.04007	1.98819	0.00752527	6.46
1001001783	ADH-1780	AE003647[26810..27717]	-0.199893	0.364678	-1.0658	-0.104001	0.815438	-0.25467	-0.0683698	0.824165	-0.242304
1001001784	ADH-1781	AE003647[27810..28743]	-0.148131	0.274499	-1.33377	-0.340672	0.126638	-2.0994	-0.343591	0.225555	-1.52121
1001001785	ADH-1782	AE003647[28822..29766]	-0.101048	0.182897	-1.72551	-0.132744	0.36627	-1.0617	0.117728	0.60048	0.583581
1001001786	ADH-1783	AE003647[29827..30777]	-0.198214	0.12584	-2.10604	-0.151708	0.661013	-0.4848	0.149426	0.251038	1.41867
1001001787	ADH-1784	AE003647[30824..31716]	-0.0370641	0.75945	-0.335338	-0.0251716	0.923375	-0.10449	0.0572165	0.372117	1.04675
1001001788	ADH-1785	AE003647[31812..32753]	-0.0414429	0.406295	-0.963678	0.0052297	0.910624	0.121984	-0.15957	0.54225	-0.685497
1001001789	ADH-1786	AE003647[32854..33745]	-0.18581	0.211504	-1.58334	-0.405946	0.248755	-1.42739	0.0140893	0.957374	0.0580302
1001001790	ADH-1787	AE003647[33816..34755]	-0.0388674	0.787853	-0.294105	-0.000130513	0.997268	-0.00371579	-0.008157	0.982643	-0.0236144
1001001791	ADH-1788	AE003647[34852..35708]	-0.0573529	0.652323	-0.498603	0.288941	0.53154	0.705142	-0.00441195	0.971514	-0.0387634
1001001792	ADH-1789	AE003647[35784..36745]	-0.223598	0.356595	-1.08693	-0.412385	0.171284	-1.79061	0.209787	0.415128	0.943276
1001000180	ADH-179	AE003641[31824..32706]	0.0683546	0.768124	0.322673	0.585276	0.345731	1.11608	1.14631	0.130294	2.06958
1001001793	ADH-1790	AE003647[36827..37743]	0.0386152	0.783976	0.299693	0.108749	0.246992	1.43418	-0.114662	0.811363	-0.260461
1001001794	ADH-1791	AE003647[37829..38719]	-0.0774278	0.635107	-0.526304	-0.284068	0.45889	-0.847679	0.193219	0.43975	0.888436
1001001795	ADH-1792	AE003647[38789..39704]	-0.189034	0.171761	-1.78784	-0.0944183	0.672787	-0.466278	0.585844	0.160615	1.85506
1001001796	ADH-1793	AE003647[39783..40769]	0.0619174	0.674748	0.463212	0.144082	0.479861	0.804692	0.349146	0.0184762	4.67592
1001001797	ADH-1794	AE003647[40848..41718]	0.138875	0.263497	1.37258	0.110925	0.528027	0.711654	0.0598395	0.63378	0.528459
1001001798	ADH-1795	AE003647[41781..42730]	-0.00590748	0.957695	-0.0575914	-0.0951092	0.259412	-1.38743	-0.0144926	0.632459	-0.530608
1001001799	ADH-1796	AE003647[42823..43769]	0.0811742	0.523085	0.720873	0.38386	0.349873	1.10486	0.108931	0.0363375	3.61648
1001001800	ADH-1797	AE003647[43785..44726]	-0.0959408	0.44236	-0.882786	0.00501225	0.985617	0.019568	-0.0908514	0.654911	-0.494481
1001001801	ADH-1798	AE003647[44841..45746]	-0.619206	0.165155	-1.82705	-0.367803	0	0	0.333664	0	0
1001001802	ADH-1799	AE003647[45818..46737]	-0.421893	0.315742	-1.20155	-0.208901	0.633752	-0.528505	0.530352	0	0
1001000181	ADH-180	AE003641[32804..33683]	0.0789473	0.76412	0.328511	0.0482052	0.888117	0.15299	0.474744	0.268461	1.35486
1001001803	ADH-1800	AE003647[46858..47712]	0.0271465	0.963072	0.0502628	-0.562465	0	0	0.544316	0	0
1001001804	ADH-1801	AE003647[47831..48705]	-0.822085	0.094992	-2.41029	0.125884	0.751234	0.347401	0.041832	0	0
1001001805	ADH-1802	AE003647[48849..49739]	-0.769176	0.108524	-2.26401	0.356771	0.490137	0.784211	0.0661133	0	0
1001001806	ADH-1803	AE003647[49799..50733]	-0.461317	0.248003	-1.43027	0.418669	0.434823	0.899183	0.020697	0	0
1001001807	ADH-1804	AE003647[50793..51742]	-0.656637	0.115415	-2.19774	0.169712	0.822399	0.244802	0.00688625	0.991774	0.0111906
1001001808	ADH-1805	AE003647[51832..52701]	-0.295343	0.0963002	-2.39508	0.25909	0.646742	0.507531	0.412674	0.46044	0.844443
1001001809	ADH-1806	AE003647[52833..53716]	-0.223765	0.409959	-0.955167	0.407427	0.310333	1.21784	-0.365267	0.138297	-2.00765
1001001810	ADH-1807	AE003647[53781..54720]	-0.253901	0.368832	-1.05512	0.330851	0.235674	1.47905	-0.29065	0.53405	-0.70051
1001001811	ADH-1808	AE003647[54822..55733]	-0.487532	0.100843	-2.34412	0	0	0	0	0	0
1001001812	ADH-1809	AE003647[55854..56763]	-0.163365	0.290976	-1.27861	-0.274993	0	0	-0.196763	0	0
1001000182	ADH-181	AE003641[33814..34685]	0.351325	0.13076	2.06585	0.224032	0.177328	1.75612	0.751995	0.0294319	3.92477
1001001813	ADH-1810	AE003647[56784..57742]	0.270743	0.454779	0.856303	-0.525661	0.352116	-1.09884	0.119284	0.589584	0.602079
1001001814	ADH-1811	AE003647[57860..58704]	0.0971286	0.596279	0.590684	-0.515398	0.112614	-2.22408	-0.392473	0.253573	-1.4091
1001001815	ADH-1812	AE003647[58787..59773]	-0.331913	0.270092	-1.34911	0.46402	0.00692643	6.65121	-0.498084	0.171329	-1.79035
1001001816	ADH-1813	AE003647[59814..60757]	0.109558	0.176581	1.76031	-0.248541	0.690851	-0.438238	-0.330071	0.278043	-1.32162
1001001817	ADH-1814	AE003647[60806..61702]	-0.233809	0.256053	-1.39983	-0.145942	0.599698	-0.584899	0.255676	0.51658	0.733113
1001001818	ADH-1815	AE003647[61802..62704]	-0.0649916	0.462634	-0.83988	-0.472086	0.27492	-1.33232	-0.215304	0.731368	-0.376841
1001001819	ADH-1816	AE003647[62810..63713]	0.0732084	0.49307	0.778434	0.024101	0.811758	0.259899	0.185037	0.248755	1.42739
1001001820	ADH-1817	AE003647[63811..64747]	-0.0554186	0.529508	-0.708903	0.106255	0.728053	0.381794	-0.00996925	0.955656	-0.0603724
1001001821	ADH-1818	AE003647[64790..65761]	-0.0159654	0.711163	-0.407216	-0.214114	0.509676	-0.746243	-0.0316858	0.750027	-0.349179
1001001822	ADH-1819	AE003647[65823..66725]	0.0950674	0.586346	0.607624	-0.144255	0.606221	-0.573928	-0.0620538	0.763212	-0.329837
1001000183	ADH-182	AE003641[34780..35736]	0.0550899	0.773432	0.314954	0.284437	0.466783	0.831304	0.227039	0.614215	0.560596
1001001823	ADH-1820	AE003647[66781..67755]	-0.054347	0.725585	-0.385488	0.15237	0.077507	2.64224	0.063696	0.430254	0.909249
1001001824	ADH-1821	AE003647[67793..68749]	0.261467	0.128557	2.08362	0.186599	0.437583	0.89315	0.160661	0	0
1001001825	ADH-1822	AE003647[68791..69763]	-0.0705468	0.32391	-1.17749	0.169769	0.283674	1.30264	0.0131594	0.932029	0.0926406
1001001826	ADH-1823	AE003647[69842..70768]	-0.190823	0.302191	-1.24291	-0.128679	0.731645	-0.376428	0.0522388	0.743238	0.359202
1001001827	ADH-1824	AE003647[70792..71745]	-0.176136	0.102189	-2.32956	0.146237	0.814676	0.255751	0.293377	0.441764	0.884074
1001001828	ADH-1825	AE003647[71841..72721]	-0.00598327	0.884625	-0.157817	0.0155273	0.86405	0.186363	0.126205	0.329755	1.16064
1001001829	ADH-1826	AE003647[72797..73764]	-0.0666094	0.528679	-0.710442	0.0444516	0.584394	0.610977	0.260819	0.19068	1.68447
1001001830	ADH-1827	AE003647[73827..74777]	0.126727	0.630862	0.53321	-0.150383	0.383393	-1.01857	0.358383	0.331907	1.15452
1001001831	ADH-1828	AE003647[74802..75761]	-0.0982837	0.290312	-1.28077	0.0209702	0.968711	0.0425804	0.171767	0.651351	0.500154
1001001832	ADH-1829	AE003647[75833..76745]	0.107989	0.553046	0.666	-0.426004	0.476537	-0.811397	-0.741109	0.0302218	-3.88502
1001000184	ADH-183	AE003641[35774..36729]	-0.11924	0.43026	-0.909236	-0.0167955	0.911135	-0.121282	-0.159912	0.766481	-0.325067
1001001833	ADH-1830	AE003647[76798..77772]	0.0445367	0.4669	0.831064	0.122022	0.350234	1.10389	-0.157404	0.393505	-0.993966
1001001834	ADH-1831	AE003647[77781..78708]	0.00712992	0.897641	0.139849	0.0816275	0.655659	0.493291	-0.0643404	0.438507	-0.891137
1001001835	ADH-1832	AE003647[78813..79760]	0.106903	0.0964186	2.39371	0.113937	0.682887	0.450545	-0.0612979	0.682574	-0.451031
1001001836	ADH-1833	AE003647[79816..80710]	-0.201847	0.240409	-1.46	-0.355759	0.298695	-1.25389	0.352917	0.343336	1.12263
1001001837	ADH-1834	AE003647[80797..81715]	0.000856075	0.996014	0.00542222	0.0228456	0.810274	0.262009	0.154167	0.14618	1.95066
1001001838	ADH-1835	AE003647[81841..82739]	-0.219961	0.373536	-1.04316	-0.113988	0.585368	-0.609302	0.0951087	0.427711	0.914893
1001001839	ADH-1836	AE003647[82854..83716]	-0.255189	0.269686	-1.35054	0.0071335	0.957269	0.0581723	-0.0673475	0.262236	-1.37714
1001001840	ADH-1837	AE003647[83821..84778]	-0.25237	0.288716	-1.28599	-0.297318	0.149212	-1.92969	-0.0585525	0.696618	-0.429378
1001001841	ADH-1838	AE003647[84811..85777]	-0.284572	0.182828	-1.72588	0.0561232	0.589281	0.602596	0.011946	0.940096	0.0816116
1001001842	ADH-1839	AE003647[85855..86770]	-0.197586	0.161808	-1.84762	-0.148076	0.634806	-0.526792	-0.0706591	0.541908	-0.686121
1001000185	ADH-184	AE003641[36787..37694]	-0.00883025	0.958405	-0.0566242	0.259641	0.374136	1.04165	0.318899	0.18332	1.72323
1001001843	ADH-1840	AE003647[86786..87755]	-0.0871713	0.420758	-0.930482	-0.0371111	0.822765	-0.244284	0.168643	0.156303	1.88254
1001001844	ADH-1841	AE003647[87839..88713]	-0.176219	0.018549	-4.66914	-0.241701	0.157313	-1.87602	-0.10829	0.241604	-1.45525
1001001845	ADH-1842	AE003647[88824..89703]	0.0991903	0.257789	1.3934	-0.0170102	0.880857	-0.163031	-0.0394059	0.816838	-0.252682
1001001846	ADH-1843	AE003647[89850..90767]	-0.0619726	0.512739	-0.740401	-0.304786	0.144317	-1.9638	-0.0608094	0.774186	-0.31386
1001001847	ADH-1844	AE003647[90823..91709]	-0.114013	0.297231	-1.25853	-0.07146	0.750258	-0.348838	-0.0498778	0.846387	-0.211028
1001001848	ADH-1845	AE003647[91833..92775]	-0.369765	0.056271	-3.0309	-0.0904256	0.538812	-0.691771	0.0826218	0.645322	0.50981
1001001849	ADH-1846	AE003647[92847..93704]	-0.151723	0.611408	-0.565263	0.250332	0.410584	0.953723	0.20462	0.487883	0.788673
1001001850	ADH-1847	AE003647[93789..94756]	-0.237739	0.490084	-0.784317	-0.299724	0.274288	-1.3345	0.0580595	0.747252	0.35327
1001001851	ADH-1848	AE003647[94814..95762]	-0.30736	0.344195	-1.12027	-0.0374164	0.834652	-0.227508	0.240427	0.15599	1.88456
1001001852	ADH-1849	AE003647[95825..96732]	-0.121098	0.277723	-1.32271	-0.318871	0.0643508	-2.86428	-0.183232	0.462745	-0.839649
1001000186	ADH-185	AE003641[37821..38678]	-0.24486	0.21581	-1.56383	0.0446207	0.705911	0.415189	0.239512	0.240018	1.46155
1001001853	ADH-1850	AE003647[96851..97713]	-0.343347	0.154313	-1.89551	-0.146692	0.448864	-0.868836	0.0174697	0.780239	0.305091
1001001854	ADH-1851	AE003647[97786..98718]	-0.0935154	0.482802	-0.798792	-0.183889	0.280501	-1.31329	0.217532	0.416802	0.939456
1001001855	ADH-1852	AE003647[98791..99735]	-0.238489	0.217449	-1.55651	-0.45196	0.371669	-1.04789	0.0184012	0.830801	0.232933
1001001856	ADH-1853	AE003647[99819..100760]	0.00298956	0.969939	0.0409088	-0.950203	0.106696	-2.28243	-0.247745	0.422722	-0.926056
1001001857	ADH-1854	AE003647[100851..101778]	-0.054837	0.723659	-0.388376	0	0	0	0	0	0
1001001858	ADH-1855	AE003647[101807..102745]	-0.234099	0.0237789	-4.2562	-0.272759	0.101176	-2.3405	-0.102262	0.59996	-0.584458
1001001859	ADH-1856	AE003647[102819..103734]	-0.0308268	0.553563	-0.665074	-0.150958	0.626836	-0.539788	-0.188088	0.327494	-1.16712
1001001860	ADH-1857	AE003647[103832..104755]	-0.181104	0.247211	-1.43333	-0.0867719	0.588426	-0.604059	-0.194256	0.325542	-1.17275
1001001861	ADH-1858	AE003647[104796..105726]	-0.146696	0.572315	-0.631911	-0.0606474	0.65999	-0.486418	-0.243293	0.354207	-1.09326
1001001862	ADH-1859	AE003647[105843..106713]	-0.574297	0.10137	-2.33839	-0.22997	0.593835	-0.594832	-0.245562	0.368663	-1.05555
1001000187	ADH-186	AE003641[38817..39746]	0.0359344	0.902766	0.132789	0.0675575	0.735537	0.370629	-0.0830223	0.735925	-0.370052
1001001863	ADH-1860	AE003647[106808..107700]	-0.461689	0.117211	-2.18126	0.00355683	0	0	-0.456354	0.183395	-1.72282
1001001864	ADH-1861	AE003647[107791..108755]	-0.459735	0.111291	-2.23681	-0.318649	0.126257	-2.10256	0.138114	0	0
1001001866	ADH-1863	AE003647[109808..110718]	-0.63849	0.0902422	-2.46778	-0.128874	0.882729	-0.160441	-0.105522	0	0
1001001867	ADH-1864	AE003647[110799..111752]	-0.56579	0.0374157	-3.57512	-0.022427	0.971631	-0.0386043	0.206578	0.370596	1.05062
1001001868	ADH-1865	AE003647[111837..112729]	-0.286769	0.38587	-1.01249	-0.295033	0.409109	-0.957135	-0.499254	0	0
1001001869	ADH-1866	AE003647[112811..113742]	-0.598814	0.0596026	-2.95878	-0.329536	0.492929	-0.77871	-0.504778	0.233382	-1.48842
1001001870	ADH-1867	AE003647[113803..114778]	-0.649826	0.0413666	-3.43567	-0.50658	0.551082	-0.669526	-0.276792	0	0
1001001871	ADH-1868	AE003647[114798..115751]	-0.38424	0.0161639	-4.91145	-0.198452	0.660663	-0.485353	-0.199134	0.472421	-0.819754
1001001872	ADH-1869	AE003647[115811..116780]	-0.299158	0.102954	-2.32139	-0.295898	0	0	0.114815	0.814944	0.255371
1001000188	ADH-187	AE003641[39775..40684]	0.168053	0.259191	1.38824	-0.142097	0.646094	-0.50857	0.0693331	0.827498	0.237594
1001001873	ADH-1870	AE003647[116783..117772]	0.226052	0.0435604	3.36535	0.063839	0.380843	1.02488	-0.00187275	0.990615	-0.012768
1001001874	ADH-1871	AE003647[117810..118756]	-0.123024	0.61948	-0.551881	-0.121357	0.574104	-0.628791	0.115644	0.14341	1.97027
1001001875	ADH-1872	AE003647[118805..119715]	-0.181209	0.478227	-0.807983	0.0967698	0.720381	0.393301	0.205353	0.166488	1.81899
1001001876	ADH-1873	AE003647[119855..120780]	-0.272647	0.343764	-1.12146	0.0562603	0.798097	0.279395	0.100203	0.161057	1.8523
1001001877	ADH-1874	AE003647[120789..121715]	-0.329766	0.252489	-1.41318	-0.203446	0.143388	-1.97042	0.11297	0.348529	1.10849
1001001878	ADH-1875	AE003647[121833..122776]	-0.136491	0.109057	-2.2587	-0.157405	0.509086	-0.747372	-0.386004	0.33485	-1.1462
1001001879	ADH-1876	AE003647[122790..123752]	-0.0928616	0.276309	-1.32754	-0.242556	0.322395	-1.1819	0.12403	0.0629181	2.89185
1001001880	ADH-1877	AE003647[123826..124777]	0.0705949	0.351415	1.10072	0.13399	0.484155	0.796089	-0.157514	0.208517	-1.59714
1001001881	ADH-1878	AE003647[124845..125750]	0.0533614	0.838466	0.222143	-0.0926867	0.777623	-0.308877	-0.00560137	0.911069	-0.121373
1001001882	ADH-1879	AE003647[125820..126741]	0.00931637	0.913781	0.117648	-0.326017	0.259389	-1.38751	0.0244328	0.802524	0.273062
1001000189	ADH-188	AE003641[40800..41712]	0.085314	0.171399	1.78994	0.514742	0.20916	1.59416	0.394141	0.224657	1.52505
1001001883	ADH-1880	AE003647[126792..127716]	-0.0162598	0.885553	-0.156534	-0.27117	0.341366	-1.12805	0.0360484	0.93049	0.0947463
1001001884	ADH-1881	AE003647[127801..128773]	-0.289485	0.0589016	-2.97352	-0.101837	0.3882	-1.0068	0.0765636	0.70843	0.411361
1001001885	ADH-1882	AE003647[128795..129723]	0.0732365	0.731698	0.376348	0.19127	0.145531	1.95521	-0.286742	0.191128	-1.68216
1001001886	ADH-1883	AE003647[129795..130738]	-0.0995295	0.776712	-0.310196	-0.0897532	0.660185	-0.48611	-0.039632	0.776684	-0.310237
1001001887	ADH-1884	AE003647[130811..131775]	-0.0236559	0.771114	-0.318322	-0.277858	0.350944	-1.10198	0.0939728	0.695826	0.430592
1001001888	ADH-1885	AE003647[131792..132767]	-0.0993107	0.354123	-1.09348	-0.0531549	0.822017	-0.245342	-0.143439	0.307671	-1.22596
1001001889	ADH-1886	AE003647[132804..133750]	-0.237635	0.180483	-1.73864	0.408281	0.34839	1.10886	-0.593271	0	0
1001001890	ADH-1887	AE003647[133850..134709]	-0.159561	0.0579329	-2.99427	-0.0572067	0.854414	-0.199799	-0.206067	0.0143025	-5.13546
1001001891	ADH-1888	AE003647[134790..135726]	-0.127404	0.565309	-0.644205	-0.131664	0.368436	-1.05614	-0.177286	0	0
1001001892	ADH-1889	AE003647[135792..136758]	-0.126635	0.0769395	-2.65083	0.00311862	0.988419	0.0157552	-0.0985441	0.605345	-0.575397
1001000190	ADH-189	AE003641[41763..42698]	0.600314	0.0335206	3.73235	1.07897	0.0777541	2.63853	1.10062	0.0500177	3.18198
1001001893	ADH-1890	AE003647[136825..137780]	-0.367644	0.0447323	-3.32961	0.0987367	0.839631	0.220506	-0.313134	0.273973	-1.33559
1001001894	ADH-1891	AE003647[137815..138780]	-0.157931	0.216334	-1.56148	-0.054015	0.897604	-0.139899	0.0420361	0.860827	0.190852
1001001895	ADH-1892	AE003647[138835..139767]	-0.288686	0.0849878	-2.53585	-0.0606695	0.824996	-0.241129	-0.233272	0.192936	-1.67292
1001001896	ADH-1893	AE003647[139833..140743]	-0.478361	0.125813	-2.10626	-0.0132247	0.967141	-0.0447198	0.134457	0.749799	0.349514
1001001897	ADH-1894	AE003647[140785..141730]	0.0462127	0.69143	0.437347	-0.136848	0.401058	-0.975972	0.279242	0.0421056	3.41146
1001001898	ADH-1895	AE003647[141784..142732]	-0.138656	0.175065	-1.76887	0.0308262	0.895291	0.143088	-0.0711625	0.737308	-0.367995
1001001899	ADH-1896	AE003647[142850..143763]	-0.568247	0.115357	-2.19828	-0.275848	0.131783	-2.05772	-0.352043	0.185793	-1.71001
1001001900	ADH-1897	AE003647[143786..144753]	-0.0905692	0.702416	-0.420513	-0.114724	0.748323	-0.35169	-0.0518213	0.794393	-0.284704
1001001901	ADH-1898	AE003647[144793..145738]	-0.310903	0.217115	-1.558	-0.086145	0.0989806	-2.36467	-0.0794438	0.411113	-0.952501
1001001902	ADH-1899	AE003647[145804..146755]	-0.473042	0.170942	-1.7926	-0.404526	0.436803	-0.894852	0.141582	0.440823	0.88611
1001000191	ADH-190	AE003641[42834..43686]	0.066133	0.677058	0.459608	0.624686	0.276698	1.32621	0.111118	0.537304	0.694531
1001001903	ADH-1900	AE003647[146782..147718]	-0.191744	0.112897	-2.22139	-0.20948	0.646046	-0.508648	0.0107252	0.886206	0.155631
1001001904	ADH-1901	AE003647[147809..148767]	-0.137005	0.176728	-1.75948	-0.121511	0.605085	-0.575833	-0.0866117	0.777393	-0.30921
1001001905	ADH-1902	AE003647[148855..149718]	-0.229124	0.1009	-2.3435	-0.361591	0.451305	-0.863648	0.317895	0.533088	0.702283
1001001906	ADH-1903	AE003647[149858..150736]	-0.0357711	0.722855	-0.389584	-0.204096	0.270856	-1.34643	0.02909	0.803985	0.270976
1001001907	ADH-1904	AE003647[150835..151732]	-0.00900525	0.923957	-0.103692	-0.062206	0.702774	-0.419966	-0.152457	0.23765	-1.47105
1001001908	ADH-1905	AE003647[151806..152716]	-0.296329	0.0734086	-2.70606	0.248668	0	0	-0.290285	0.505564	-0.754133
1001001909	ADH-1906	AE003647[152837..153778]	-0.219323	0.508199	-0.749071	0.0283887	0.91464	0.116469	-0.0383183	0.84928	-0.206978
1001001910	ADH-1907	AE003647[153804..154709]	0.104908	0.648763	0.504292	-0.190712	0.26639	-1.36221	-0.0893428	0.384569	-1.01568
1001001911	ADH-1908	AE003647[154851..155780]	-0.253559	0.228605	-1.50828	-0.145444	0.503391	-0.758323	-0.164821	0.242096	-1.4533
1001001912	ADH-1909	AE003647[155851..156736]	-0.261303	0.251723	-1.41608	-0.34773	0.41576	-0.941832	-0.0243381	0.798616	-0.278651
1001000192	ADH-191	AE003641[43818..44755]	-0.750821	0.0871267	-2.50753	-0.277694	0.424742	-0.921521	-0.013797	0.964794	-0.0479167
1001001913	ADH-1910	AE003647[156808..157753]	-0.05886	0.80105	-0.275169	-0.133262	0.478803	-0.806822	-0.0180196	0.915101	-0.115837
1001001914	ADH-1911	AE003647[157794..158758]	-0.334892	0.100095	-2.35231	-0.413282	0.429621	-0.910651	-0.365827	0.0770353	-2.64937
1001001915	ADH-1912	AE003647[158784..159772]	-0.0818923	0.264624	-1.36852	0.305354	0.389739	1.00306	-0.292237	0.104147	-2.30878
1001001916	ADH-1913	AE003647[159846..160744]	-0.271646	0.0624046	-2.90192	0.0564162	0.829534	0.23472	0.0389761	0.761609	0.332179
1001001917	ADH-1914	AE003647[160791..161779]	-0.439979	0.0239602	-4.24404	0.268826	0.423235	0.924902	-0.0497297	0.806992	-0.266685
1001001918	ADH-1915	AE003647[161788..162745]	-0.245066	0.0353001	-3.65777	-0.170474	0.507184	-0.751019	-0.224667	0.100285	-2.35022
1001001919	ADH-1916	AE003647[162855..163711]	-0.288644	0.0491553	-3.20469	-0.185707	0.659662	-0.486938	-0.128815	0.566946	-0.641322
1001001921	ADH-1918	AE003647[164780..165745]	-0.110891	0.611076	-0.565817	0.024256	0.796374	0.281863	-0.218165	0.0964356	-2.39352
1001001922	ADH-1919	AE003647[165858..166767]	-0.0951938	0.492254	-0.780038	0.548331	0.212752	1.57764	-0.468383	0.27579	-1.32932
1001000193	ADH-192	AE003641[44819..45728]	-0.297144	0.356312	-1.08768	-0.0513717	0.598146	-0.587522	0.180535	0.689847	0.439785
1001001923	ADH-1920	AE003647[166832..167743]	-0.097292	0.404533	-0.967798	0.219267	0.0435598	3.36537	0.0905271	0.720212	0.393556
1001001924	ADH-1921	AE003647[167783..168717]	-0.00820241	0.906746	-0.127314	-0.803802	0.0615859	-2.9182	-0.0330673	0.859935	-0.192096
1001001925	ADH-1922	AE003647[168854..169738]	-0.0347543	0.740948	-0.362594	-0.804234	0.150247	-1.92265	0.159555	0.650166	0.502048
1001001926	ADH-1923	AE003647[169822..170766]	-0.169474	0.643195	-0.513231	-0.283706	0.576697	-0.62428	0.276758	0.172095	1.7859
1001001927	ADH-1924	AE003647[170831..171750]	-0.0878455	0.4033	-0.970689	0.188923	0.641225	0.516404	-0.0228455	0.920375	-0.108601
1001001928	ADH-1925	AE003647[171850..172717]	-0.257074	0.239959	-1.46179	-0.316941	0.365194	-1.06447	-0.220136	0.532502	-0.703365
1001001929	ADH-1926	AE003647[172835..173757]	-0.0291105	0.679776	-0.455377	-0.19206	0.500657	-0.763616	-0.0514931	0.663461	-0.480932
1001001930	ADH-1927	AE003647[173798..174746]	-0.0270738	0.782402	-0.301966	0.0184855	0.729455	0.379697	0.0937949	0.592646	0.596856
1001001931	ADH-1928	AE003647[174779..175718]	-0.0524467	0.711146	-0.407242	0.0222765	0.861724	0.189603	-0.311593	0.0657137	-2.83876
1001001932	ADH-1929	AE003647[175829..176721]	0.0807671	0.0389719	3.51805	0.114371	0.748789	0.351003	-0.407871	0.334835	-1.14624
1001001933	ADH-1930	AE003647[176807..177714]	-0.027357	0.903366	-0.131964	-0.0493665	0.859978	-0.192035	-0.704103	0.148882	-1.93195
1001001934	ADH-1931	AE003647[177846..178758]	0.033846	0.853635	0.200888	-0.133634	0.669139	-0.471994	0.134632	0.631472	0.532215
1001001935	ADH-1932	AE003647[178797..179702]	-0.215449	0.451425	-0.863393	-0.125548	0.572285	-0.631964	0.174512	0.477111	0.810236
1001001936	ADH-1933	AE003647[179799..180721]	0.279409	0.195152	1.66173	-0.091073	0.529352	-0.709194	0.123391	0.0143424	5.13027
1001000195	ADH-194	AE003641[46763..47729]	-0.120606	0.42828	-0.913628	0.0295453	0.547095	0.676711	0.00114105	0.990343	0.0131373
1001001944	ADH-1941	AE003647[187782..188750]	0.348601	0.0371893	3.58368	-0.1882	0.384013	-1.01705	0.0529355	0.766794	0.324609
1001001945	ADH-1942	AE003647[188827..189737]	-0.0218542	0.886995	-0.154541	0.26614	0.448023	0.870631	-0.0085845	0.978943	-0.0286506
1001001946	ADH-1943	AE003647[189823..190758]	-0.103095	0.701202	-0.422365	0.182087	0.528442	0.710882	0.0123742	0.929743	0.0957694
1001001947	ADH-1944	AE003647[190805..191740]	-0.0806729	0.594089	-0.5944	0.0218705	0.925247	0.101924	-0.243	0.626646	-0.540098
1001001948	ADH-1945	AE003647[191799..192718]	-0.105322	0.312926	-1.21	0.388288	0.078328	2.62996	-0.558838	0.319199	-1.19129
1001001949	ADH-1946	AE003647[192814..193715]	-0.110361	0.209685	-1.59172	-0.0182999	0.938382	-0.0839531	-0.270008	0.363399	-1.06912
1001001950	ADH-1947	AE003647[193818..194779]	-0.0399009	0.620637	-0.549972	-0.0516199	0.850379	-0.205439	-0.540065	0.196632	-1.65434
1001001951	ADH-1948	AE003647[194804..195707]	0.010227	0.912354	0.119608	0.620283	0.222639	1.53374	0.0388	0.931495	0.0933717
1001001952	ADH-1949	AE003647[195825..196780]	-0.0994078	0.285711	-1.29587	-0.142083	0.56572	-0.64348	0.116575	0.383906	1.01731
1001000196	ADH-195	AE003641[47827..48718]	0.0893372	0.0716155	2.73539	0.15801	0.405419	0.965725	-0.0689162	0.78488	-0.298389
1001001953	ADH-1950	AE003647[196796..197773]	-0.12707	0.336115	-1.14265	0.465563	0.0558315	3.04081	-0.0312735	0.94313	-0.0774656
1001001954	ADH-1951	AE003647[197832..198751]	-0.0488588	0.416229	-0.940763	0.12758	0.546812	0.677223	0.0673443	0.878185	0.166733
1001001955	ADH-1952	AE003647[198835..199717]	-0.043566	0.741604	-0.361622	0.456067	0.169061	1.80365	0.00012675	0.999632	0.000500716
1001001956	ADH-1953	AE003647[199852..200744]	0.0836985	0.19756	1.64973	0.00265625	0.991632	0.0113831	-0.234008	0.302615	-1.24159
1001001957	ADH-1954	AE003647[200799..201721]	0.155522	0.286457	1.29341	-0.184143	0.345817	-1.11585	-0.280251	0	0
1001001958	ADH-1955	AE003647[201785..202725]	-0.235663	0.344507	-1.11942	0.0380567	0.69122	0.43767	0.122049	0.304443	1.23591
1001001959	ADH-1956	AE003647[202826..203753]	-0.24697	0.364143	-1.06719	-0.254432	0.0315928	-3.81909	-0.141911	0.209307	-1.59347
1001001960	ADH-1957	AE003647[203845..204721]	0.157687	0.641071	0.516653	0.0180453	0.952395	0.0648196	0.0591987	0.798938	0.27819
1001001961	ADH-1958	AE003647[204837..205770]	-0.154705	0.490859	-0.782787	-0.0542731	0.639845	-0.518631	0.0526222	0.694352	0.432854
1001001962	ADH-1959	AE003647[205836..206734]	-0.27379	0.143519	-1.96949	-0.113903	0.497734	-0.769303	-0.219782	0.0598298	-2.95404
1001000197	ADH-196	AE003641[48785..49740]	-0.161582	0.384657	-1.01546	-0.200777	0.167356	-1.81378	-0.0998643	0.702387	-0.420557
1001001963	ADH-1960	AE003647[206840..207738]	0.008538	0.913862	0.117537	-0.204331	0.37162	-1.04802	0.4879	0.205678	1.61047
1001001964	ADH-1961	AE003647[207827..208709]	-0.0324902	0.691044	-0.437941	-0.634613	0.0502861	-3.17502	-0.100874	0.754349	-0.34282
1001001965	ADH-1962	AE003647[208812..209711]	-0.171082	0.185297	-1.71265	-0.332707	0.10659	-2.28352	0.0671974	0.631897	0.531522
1001001966	ADH-1963	AE003647[209848..210733]	0.0249681	0.827287	0.237892	-0.00097925	0.997888	-0.00287298	-0.16344	0.590346	-0.600777
1001001967	ADH-1964	AE003647[210821..211723]	0.0296911	0.606084	0.574158	0.080323	0.863017	0.187801	-0.154229	0.108788	-2.26137
1001001968	ADH-1965	AE003647[211807..212726]	-0.160389	0.127926	-2.08878	-0.0888337	0.617523	-0.555114	-0.0041055	0.982559	-0.0237289
1001001969	ADH-1966	AE003647[212812..213705]	-0.412224	0.368111	-1.05697	0.540703	0	0	-0.165392	0	0
1001001970	ADH-1967	AE003647[213846..214753]	-0.561885	0.188368	-1.69646	-0.00863825	0.987123	-0.017519	0.0734803	0	0
1001001971	ADH-1968	AE003647[214853..215709]	-0.891746	0.0446641	-3.33166	0.300198	0.448209	0.870234	-0.230842	0	0
1001001972	ADH-1969	AE003647[215823..216756]	-0.708917	0.280163	-1.31443	0.495815	0.340706	1.12987	0.144274	0	0
1001000198	ADH-197	AE003641[49756..50739]	-0.0932455	0.134737	-2.03466	0.0149514	0.812953	0.2582	-0.0772869	0.258676	-1.39013
1001001973	ADH-1970	AE003647[216807..217775]	-0.686151	0.0824448	-2.57067	0.611571	0.182527	1.72751	0.196899	0	0
1001001974	ADH-1971	AE003647[217798..218741]	-0.933784	0.106586	-2.28355	0.335058	0.389203	1.00436	-0.303353	0	0
1001001975	ADH-1972	AE003647[218856..219711]	-0.665747	0.104061	-2.30968	0.530985	0.114847	2.20302	-0.118476	0.8329	-0.229976
1001001976	ADH-1973	AE003647[219799..220718]	-0.131069	0.164185	-1.83296	0.0713513	0.780834	0.304231	0.12313	0.771698	0.317472
1001001977	ADH-1974	AE003647[220836..221710]	-0.104532	0.539187	-0.691084	0.231898	0.417956	0.936831	0.337396	0.283426	1.30347
1001001978	ADH-1975	AE003647[221845..222777]	-0.130152	0.48024	-0.803931	-0.206963	0.774262	-0.31375	-0.0340263	0.837267	-0.223829
1001001979	ADH-1976	AE003647[222829..223746]	-0.0584399	0.432623	-0.904019	0.142897	0	0	-0.0765226	0.512912	-0.74007
1001001980	ADH-1977	AE003647[223832..224778]	-0.447697	0.182185	-1.72936	-0.210745	0	0	-0.829001	0	0
1001001981	ADH-1978	AE003647[224831..225775]	-0.106092	0.605871	-0.574515	-0.284689	0.0522893	-3.12448	-0.354154	0.0615079	-2.91976
1001001982	ADH-1979	AE003647[225844..226717]	-0.0930351	0.543141	-0.683876	-0.212184	0.691428	-0.437349	-0.884982	0.138045	-2.00954
1001000199	ADH-198	AE003641[50776..51681]	0.112695	0.294179	1.26828	0.208836	0.0749182	2.68205	-0.177123	0.180899	-1.73636
1001001983	ADH-1980	AE003647[226839..227710]	-0.265965	0.182568	-1.72729	0.23966	0.538591	0.692175	0.244054	0.19921	1.64161
1001001984	ADH-1981	AE003647[227815..228762]	-0.144705	0.449515	-0.867451	0.512889	0.240627	1.45913	-0.116707	0.700521	-0.423405
1001001985	ADH-1982	AE003647[228857..229724]	0.141753	0.449264	0.867985	0.0421885	0.778894	0.307036	-0.0795661	0.63618	-0.524563
1001001986	ADH-1983	AE003647[229783..230749]	-0.0858397	0.728862	-0.380584	0.02447	0.93936	0.0826167	0.109622	0.706575	0.414179
1001001987	ADH-1984	AE003647[230822..231773]	0.014046	0.899027	0.137938	-0.219162	0.0782504	-2.63111	0.377035	0.478151	0.808136
1001001988	ADH-1985	AE003647[231827..232725]	0.028815	0.87545	0.170524	0.00254913	0.947304	0.0717668	0.147307	0.623757	0.544837
1001001989	ADH-1986	AE003647[232800..233780]	0.317209	0.0604026	2.94221	0.629741	0.0330675	3.75215	0.182876	0.255868	1.40052
1001001990	ADH-1987	AE003647[233803..234742]	0.110997	0.162226	1.84502	0.237146	0.180407	1.73906	-0.278849	0.368977	-1.05475
1001001991	ADH-1988	AE003647[234858..235727]	-0.143855	0.255546	-1.40172	0.320498	0.195174	1.66162	-0.149548	0.473433	-0.817693
1001001992	ADH-1989	AE003647[235803..236737]	-0.13199	0.407476	-0.960928	-0.185017	0.554628	-0.663168	-0.345048	0.271529	-1.34408
1001000200	ADH-199	AE003641[51788..52720]	-0.319911	0.176056	-1.76326	0.0716641	0.626328	0.540619	0.0300237	0.887426	0.153945
1001001993	ADH-1990	AE003647[236855..237725]	-0.229795	0.332892	-1.15172	0.245827	0.64485	0.510568	-0.176232	0.123009	-2.13002
1001001994	ADH-1991	AE003647[237796..238707]	-0.243326	0.267057	-1.35983	0.33795	0.220148	1.5446	0.565595	0.19247	1.6753
1001001995	ADH-1992	AE003647[238785..239771]	-0.275564	0.0902611	-2.46754	-0.0702423	0	0	0.179577	0.561225	0.651423
1001001996	ADH-1993	AE003647[239840..240759]	-0.203357	0.25506	-1.40353	0.260574	0.453523	0.858954	0.280017	0.140242	1.99324
1001001997	ADH-1994	AE003647[240804..241748]	-0.464599	0.120541	-2.15147	0.257782	0.735167	0.37118	0.660265	0.314398	1.20557
1001001998	ADH-1995	AE003647[241787..242741]	-0.0541522	0.354281	-1.09307	0.0346853	0.941999	0.0790114	0.0106574	0.955937	0.0599889
1001001999	ADH-1996	AE003647[242819..243708]	-0.200427	0.243812	-1.44655	0.412893	0.365816	1.06287	0.181713	0.602542	0.580106
1001002000	ADH-1997	AE003647[243794..244718]	-0.172304	0.0631172	-2.88797	-0.196032	0.644234	-0.511558	-0.0592622	0.750048	-0.349148
1001002001	ADH-1998	AE003647[244786..245707]	0.0798976	0.635529	0.52562	-0.0711594	0.583116	-0.613177	-0.244789	0.32179	-1.18367
1001002002	ADH-1999	AE003647[245811..246770]	-0.206468	0.305733	-1.23192	0.064188	0.760698	0.333513	0.0496065	0.820231	0.247872
1001000002	ADH-2	AE003640[124847..125800]	0.0228225	0.888149	0.152945	0.0290131	0.780451	0.304785	0.0458545	0.851225	0.204256
1001002003	ADH-2000	AE003647[246818..247748]	-0.119171	0.205822	-1.60978	-0.0537631	0.425546	-0.919722	-0.172374	0.257563	-1.39424
1001002004	ADH-2001	AE003647[247830..248751]	-0.0762284	0.4024	-0.972807	0.0364063	0	0	-0.225801	0.396977	-0.985653
1001002005	ADH-2002	AE003647[248830..249716]	-0.258601	0.233184	-1.48924	-0.0328935	0.627407	-0.538852	0.0768977	0.878524	0.166263
1001002006	ADH-2003	AE003647[249788..250713]	0.00592447	0.937775	0.0847827	-0.213999	0.319166	-1.19139	-0.0842074	0.555319	-0.661933
1001002007	ADH-2004	AE003647[250791..251761]	0.131796	0.392968	0.995258	0.0996345	0.840589	0.219161	-0.257348	0.29547	-1.26414
1001002008	ADH-2005	AE003647[251798..252772]	-0.11591	0.245122	-1.44143	0.368686	0.35192	1.09937	0.0637741	0.123897	2.12243
1001002009	ADH-2006	AE003647[252822..253707]	-0.135573	0.4931	-0.778374	-0.414399	0.131406	-2.06071	0.0609112	0.753581	0.343949
1001002010	ADH-2007	AE003647[253810..254759]	-0.188501	0.301084	-1.24637	-0.393826	0.237389	-1.4721	-0.090107	0.772203	-0.316739
1001002011	ADH-2008	AE003647[254838..255766]	-0.522297	0.29731	-1.25828	-0.213447	0.560189	-0.65326	0.276087	0.00450222	7.72963
1001002012	ADH-2009	AE003647[255854..256726]	0.108904	0.217222	1.55752	0.243153	0.216622	1.56019	0.281503	0.0340289	3.71054
1001000202	ADH-201	AE003641[53832..54688]	-0.0786171	0.0737195	-2.70107	-0.107811	0.516004	-0.734204	0.118198	0.609016	0.569253
1001002013	ADH-2010	AE003647[256849..257749]	0.0775751	0.487847	0.788744	-0.33314	0.334347	-1.14761	0.0720003	0.375953	1.03708
1001002014	ADH-2011	AE003647[257820..258746]	-0.0824432	0.508225	-0.749021	0.210987	0.598518	0.586893	-0.279784	0.502922	-0.75923
1001002015	ADH-2012	AE003647[258820..259758]	-0.0965882	0.741415	-0.361902	-0.0123525	0.966613	-0.0454394	0.0735992	0.776591	0.310372
1001002016	ADH-2013	AE003647[259835..260746]	0.0235976	0.444978	0.87715	-0.534326	0.127071	-2.09581	-0.233955	0.136956	-2.01773
1001002017	ADH-2014	AE003647[260804..261747]	0.0927648	0.638922	0.520123	0.18027	0.454128	0.857676	-0.534231	0.238304	-1.46842
1001002018	ADH-2015	AE003648[1..844]	-0.066211	0.720159	-0.393634	-0.454545	0.21166	-1.58263	0.0392233	0.844129	0.214193
1001002019	ADH-2016	AE003648[928..1872]	0.126771	0.512113	0.741592	0.241986	0.151204	1.91618	-0.586602	0.0307332	-3.85999
1001002020	ADH-2017	AE003648[1965..2890]	-0.00990593	0.910906	-0.121596	0	0	0	0	0	0
1001002021	ADH-2018	AE003648[2944..3856]	-0.0444916	0.832705	-0.23025	0.28188	0.0340518	3.70956	-0.065948	0.729644	-0.379415
1001002022	ADH-2019	AE003648[3894..4834]	-0.286679	0.211202	-1.58473	0.110946	0.763225	0.329818	-0.110552	0.390354	-1.00157
1001000203	ADH-202	AE003641[54756..55755]	-0.118487	0.172385	-1.78422	-0.410225	0.0214362	-4.42495	-0.162445	0.184221	-1.71839
1001002023	ADH-2020	AE003648[4941..5853]	-0.0403315	0.411666	-0.951225	0.0995717	0.758843	0.336229	-0.129507	0.506029	-0.753238
1001002024	ADH-2021	AE003648[5965..6820]	-0.0202243	0.545367	-0.679838	-0.147881	0.647831	-0.505785	0.271038	0.235575	1.47945
1001002025	ADH-2022	AE003648[6935..7852]	-0.0766384	0.386121	-1.01188	-0.0582376	0.517632	-0.731125	0.407709	0.100939	2.34308
1001002026	ADH-2023	AE003648[7965..8886]	-0.0766833	0.547368	-0.676218	-0.212232	0.614989	-0.559311	0.159822	0.635808	0.525165
1001002028	ADH-2025	AE003648[9966..10850]	-0.201895	0.227746	-1.5119	0.139683	0.59366	0.59513	-0.528135	0	0
1001002029	ADH-2026	AE003648[10897..11819]	0.140601	0.392698	0.995908	0.151231	0.396286	0.987302	0.0305501	0.782092	0.302414
1001002030	ADH-2027	AE003648[11927..12873]	-0.427678	0.158483	-1.86854	0.268787	0.163003	1.84021	-0.337837	0.0941768	-2.41991
1001002031	ADH-2028	AE003648[12969..13862]	-0.601247	0.0670778	-2.81386	0.074684	0.80748	0.265989	-0.371525	0.196275	-1.65612
1001002032	ADH-2029	AE003648[13935..14878]	-0.123845	0.251517	-1.41686	-0.250669	0.293801	-1.26949	-0.183537	0.52017	-0.726342
1001000204	ADH-203	AE003641[55820..56680]	-0.0158877	0.870687	-0.177135	-0.0598626	0.589943	-0.601465	0.0972752	0.717789	0.397204
1001002033	ADH-2030	AE003648[14941..15845]	-0.481254	0.10178	-2.33396	-0.12372	0	0	0.145383	0.68022	0.454686
1001002034	ADH-2031	AE003648[15947..16851]	-0.173641	0.194112	-1.66696	-0.246852	0.685669	-0.446236	0.0992791	0.74513	0.356404
1001002035	ADH-2032	AE003648[16967..17880]	-0.079193	0.390655	-1.00084	-0.213407	0.577451	-0.622971	-0.374443	0.250895	-1.41922
1001002036	ADH-2033	AE003648[17895..18825]	-0.199113	0.0668825	-2.81739	0.164025	0.755488	0.341148	0.44139	0.393576	0.993795
1001002037	ADH-2034	AE003648[18905..19861]	-0.109982	0.109384	-2.25546	-0.00315087	0.994232	-0.00784588	-0.0179321	0.944855	-0.0751102
1001002038	ADH-2035	AE003648[19919..20829]	-0.236444	0.0508609	-3.16026	0.354709	0.395572	0.989009	-0.00650863	0.986946	-0.017759
1001002039	ADH-2036	AE003648[20964..21881]	0.00591375	0.954812	0.0615232	0.141452	0.357872	1.08356	0.183556	0.547256	0.67642
1001002040	ADH-2037	AE003648[21929..22886]	-0.276426	0.498466	-0.767875	0.259323	0	0	0.262448	0	0
1001002041	ADH-2038	AE003648[22911..23859]	0.341439	0.129898	2.07277	-0.508855	0.0520371	-3.1307	0.130627	0.778117	0.308161
1001002042	ADH-2039	AE003648[23949..24847]	0.0213225	0.919178	0.110243	-0.0401487	0.909868	-0.123023	-0.0232463	0.93784	-0.0846938
1001000205	ADH-204	AE003641[56766..57713]	-0.0357088	0.711048	-0.407391	-0.326751	0.313634	-1.20786	-0.248514	0.658751	-0.488383
1001002043	ADH-2040	AE003648[24909..25826]	-0.17394	0.23603	-1.4776	0.0184134	0.749327	0.35021	0.249076	0.40526	0.966097
1001002044	ADH-2041	AE003648[25955..26881]	0.262276	0.104479	2.30531	0.0420243	0.861032	0.190566	0.158995	0.328708	1.16364
1001002045	ADH-2042	AE003648[26964..27818]	0.0216405	0.857743	0.195152	-0.161657	0.764458	-0.328017	0.290673	0.0868022	2.51177
1001002046	ADH-2043	AE003648[27941..28846]	0.012964	0.702937	0.419717	0.138239	0.425381	0.92009	-0.0826078	0.797912	-0.279659
1001002047	ADH-2044	AE003648[28966..29884]	0.185969	0.0797252	2.60942	-0.499627	0.210561	-1.58768	0.368351	0.128052	2.08774
1001002048	ADH-2045	AE003648[29973..30818]	0.234597	0.165887	1.82262	-0.386563	0.0800823	-2.60424	0.668222	0.190269	1.68658
1001002049	ADH-2046	AE003648[30933..31876]	0.0366843	0.603423	0.578624	-0.0081055	0.976811	-0.0315517	-0.0498943	0.774738	-0.313059
1001002050	ADH-2047	AE003648[31911..32825]	-0.103613	0.604967	-0.576031	-0.23039	0.475702	-0.813088	-0.276128	0.406529	-0.963134
1001002051	ADH-2048	AE003648[32898..33884]	-0.320181	0.381787	-1.02254	-0.115967	0.731861	-0.376105	-0.458714	0.37335	-1.04363
1001002052	ADH-2049	AE003648[33895..34883]	-0.348245	0.239719	-1.46275	-0.196684	0.256316	-1.39885	0.125524	0.567793	0.639832
1001000206	ADH-205	AE003641[57815..58697]	-0.0187887	0.910997	-0.121472	0.0502091	0.840702	0.219002	-0.0505997	0.637571	-0.52231
1001002053	ADH-2050	AE003648[34908..35839]	-0.259592	0.254553	-1.40542	-0.02228	0.970182	-0.0405774	-0.00930563	0.978901	-0.0287073
1001002054	ADH-2051	AE003648[35937..36832]	0.144813	0.558176	0.656838	0.0162828	0.93923	0.0827937	0.299754	0.168337	1.80794
1001002055	ADH-2052	AE003648[36964..37864]	0.036482	0.818659	0.2501	0.0183037	0	0	0.0880964	0.486207	0.792002
1001002056	ADH-2053	AE003648[37893..38890]	-0.265656	0.296814	-1.25986	0.309131	0.127935	2.08871	0.0232952	0.925386	0.101735
1001002057	ADH-2054	AE003648[38937..39892]	-0.471192	0.135597	-2.02806	0.155516	0	0	-0.0344818	0	0
1001002058	ADH-2055	AE003648[39953..40881]	-0.0909547	0.597178	-0.58916	0.18375	0.646983	0.507145	-0.0561395	0.837937	-0.222886
1001002059	ADH-2056	AE003648[40893..41829]	-0.212715	0.331666	-1.1552	0.002786	0.996014	0.00542304	-0.012475	0.984324	-0.0213272
1001002060	ADH-2057	AE003648[41914..42820]	-0.300873	0.194444	-1.66529	0.030698	0.955555	0.0605099	-0.291814	0	0
1001002061	ADH-2058	AE003648[42896..43826]	-0.0624844	0.485079	-0.794247	0.199085	0	0	-0.364415	0.294563	-1.26705
1001002062	ADH-2059	AE003648[43900..44887]	-0.110021	0.356209	-1.08795	0.22678	0.250598	1.42034	0.0299541	0.881768	0.16177
1001000207	ADH-206	AE003641[58822..59707]	0.0544912	0.707008	0.413521	0	0	0	0	0	0
1001002063	ADH-2060	AE003648[44963..45852]	-0.218488	0.120955	-2.14784	0.245906	0.408063	0.959563	0.0155888	0.936741	0.086196
1001002064	ADH-2061	AE003648[45915..46888]	-0.169177	0.373698	-1.04276	0.0568438	0.909573	0.123428	0.188792	0.738434	0.366323
1001002065	ADH-2062	AE003648[46901..47869]	-0.030733	0.926391	-0.100359	0.490079	0.31868	1.19282	0.271087	0.00379386	8.20112
1001002066	ADH-2063	AE003648[47922..48861]	-0.0313057	0.836638	-0.224713	0.0783122	0.569965	0.636022	0.408729	0.349028	1.10714
1001002067	ADH-2064	AE003648[48935..49835]	0.983661	0.0299647	3.89781	0.736538	0.341561	1.12751	1.2077	0.0130859	5.30355
1001002068	ADH-2065	AE003648[49916..50870]	0.0259843	0.860132	0.191821	0.82756	0.134571	2.03595	1.00172	0.0198615	4.55243
1001002069	ADH-2066	AE003648[50957..51864]	-0.479947	0.153567	-1.90043	0.353787	0.306826	1.22855	0.0527566	0.90408	0.130982
1001002070	ADH-2067	AE003648[51959..52824]	-0.277115	0.126263	-2.10251	0.153177	0	0	0.286791	0.212286	1.57977
1001002071	ADH-2068	AE003648[52893..53886]	0.0706579	0.527891	0.711905	0.0218068	0.961235	0.0527666	-0.438221	0.172136	-1.78566
1001002072	ADH-2069	AE003648[53953..54871]	-0.0854544	0.308557	-1.22325	0.429712	0.509283	0.746996	-0.00679025	0.985061	-0.0203236
1001000208	ADH-207	AE003641[59800..60740]	0.0827858	0.482851	0.798694	-0.139112	0.345535	-1.11661	0.0425545	0.870226	0.177775
1001002073	ADH-2070	AE003648[54938..55823]	0.00622475	0.871765	0.175638	0.266231	0.241737	1.45473	-0.156682	0.466434	-0.832023
1001002074	ADH-2071	AE003648[55894..56818]	0.250886	0.0841791	2.54678	-0.432603	0.34858	-1.10835	-0.511748	0.242452	-1.4519
1001002075	ADH-2072	AE003648[56961..57843]	0.105319	0.372238	1.04645	-0.525692	0.190656	-1.68459	0.00965627	0.899443	0.137366
1001002076	ADH-2073	AE003648[57916..58821]	-0.57845	0.298134	-1.25567	0	0	0	0	0	0
1001002077	ADH-2074	AE003648[58920..59829]	0.120863	0.0277865	4.01218	-0.00672312	0.968367	-0.0430491	0.187565	0.0246158	4.20105
1001000209	ADH-208	AE003641[60772..61691]	0.304503	0.298224	1.25538	0.186763	0.683966	0.448873	0.332186	0.382221	1.02147
1001002084	ADH-2081	AE003648[65928..66891]	-0.0283591	0.6974	-0.42818	0.333499	0.0212054	4.44286	0.0622363	0.12521	2.11132
1001002085	ADH-2082	AE003648[66969..67818]	-0.0275624	0.467998	-0.828804	0.24974	0.265796	1.36433	-0.376168	0.0435989	-3.36416
1001002086	ADH-2083	AE003648[67914..68886]	-0.269419	0.103067	-2.32018	0.695481	0.176966	1.75815	0.020718	0.927888	0.0983083
1001002087	ADH-2084	AE003648[68933..69846]	-0.25115	0.267667	-1.35767	0.649349	0.0728049	2.71583	-0.0664267	0.850621	-0.205101
1001002088	ADH-2085	AE003648[69905..70872]	-0.338305	0.0465157	-3.27743	0.0910631	0.576602	0.624445	-0.0812988	0.810511	-0.261673
1001002089	ADH-2086	AE003648[70972..71815]	-0.0769072	0.745262	-0.356209	-0.0176507	0.921994	-0.106382	-0.479573	0.0532297	-3.10158
1001002090	ADH-2087	AE003648[71964..72859]	-0.0492017	0.710804	-0.40776	-0.0173873	0.944896	-0.0750545	-0.364277	0.336295	-1.14214
1001002091	ADH-2088	AE003648[72894..73886]	-0.164145	0.59796	-0.587837	-0.0399857	0.826542	-0.238944	0.296342	0.503949	0.757246
1001002092	ADH-2089	AE003648[73936..74882]	-0.00969115	0.918208	-0.111572	-0.233959	0.113229	-2.21824	0.23358	0.565973	0.643035
1001000210	ADH-209	AE003641[61763..62755]	0.00570034	0.903657	0.131563	0.149297	0.701832	0.421404	-0.0320854	0.438809	-0.890481
1001002093	ADH-2090	AE003648[74914..75816]	-0.0239006	0.927705	-0.0985586	-0.193652	0.537175	-0.694767	-0.0889248	0.579094	-0.620123
1001002094	ADH-2091	AE003648[75971..76825]	0.203832	0.116258	2.18997	-0.455711	0.398822	-0.981264	-0.535818	0.246219	-1.43717
1001002095	ADH-2092	AE003648[76894..77841]	-0.406778	0.0909809	-2.4586	-0.0432375	0.763419	-0.329535	0.101788	0.524661	0.717925
1001002096	ADH-2093	AE003648[77956..78825]	0.0424213	0.836575	0.224802	0.214809	0.201312	1.63136	0.287828	0.227675	1.5122
1001002097	ADH-2094	AE003648[78931..79852]	0.144895	0.187622	1.70036	-0.445863	0.190245	-1.68671	0.406898	0.0903958	2.46586
1001002098	ADH-2095	AE003648[79940..80888]	0.0887753	0.316471	1.19938	0.336521	0.0744119	2.69004	0.004275	0.992539	0.01015
1001002099	ADH-2096	AE003648[80917..81816]	0.950479	0.00384984	8.15975	0.535842	0.343889	1.12111	0.166497	0.603516	0.578467
1001002100	ADH-2097	AE003648[81939..82891]	0.381998	0.00909137	6.04223	-0.0091745	0.981506	-0.0251622	-0.0311937	0.892794	-0.146533
1001002101	ADH-2098	AE003648[82951..83828]	-0.12463	0.507915	-0.749615	-0.0454805	0.911997	-0.120098	0.150803	0.557169	0.658631
1001002102	ADH-2099	AE003648[83911..84847]	-0.121831	0.561602	-0.650756	-0.144442	0.527815	-0.712048	0.199652	0.56691	0.641385
1001000211	ADH-210	AE003641[62796..63703]	-0.0189809	0.920702	-0.108153	-0.0580896	0.62342	-0.545391	0.0402193	0.913669	0.117803
1001002103	ADH-2100	AE003648[84908..85888]	0.146474	0.588028	0.604741	0.470703	0.220953	1.54107	0.574055	0.525114	0.717078
1001002104	ADH-2101	AE003648[85966..86816]	1.32855	0.0191268	4.61648	1.15405	0.0349297	3.67289	1.8148	0.0464169	3.28026
1001002105	ADH-2102	AE003648[86916..87883]	0.0764825	0.831788	0.231542	0.416529	0.118707	2.16775	0.910279	0.0788246	2.6226
1001002106	ADH-2103	AE003648[87936..88842]	-0.290661	0.282714	-1.30585	0.293077	0.407455	0.960977	-0.0954171	0.308642	-1.22299
1001002107	ADH-2104	AE003648[88897..89889]	-0.122053	0.207687	-1.60102	0.134624	0.298124	1.2557	-0.0227075	0.89998	-0.136625
1001002108	ADH-2105	AE003648[89957..90852]	-0.0254655	0.783239	-0.300757	-0.0563261	0.716838	-0.398638	0.502328	0.306724	1.22887
1001002109	ADH-2106	AE003648[90937..91842]	-0.00558347	0.968131	-0.0433718	-0.173513	0.674807	-0.463119	-0.126925	0.650681	-0.501225
1001002110	ADH-2107	AE003648[91942..92852]	-0.146837	0.0151499	-5.02904	0.178596	0.316654	1.19883	-0.0218389	0.773759	-0.314479
1001002111	ADH-2108	AE003648[92920..93891]	-0.126225	0.0338044	-3.72012	0.205858	0.381175	1.02405	0.255191	0.344472	1.11952
1001002112	ADH-2109	AE003648[93940..94863]	0.295572	0.0942833	2.41864	0.229208	0.559604	0.6543	0.64778	0.104179	2.30844
1001000212	ADH-211	AE003641[63832..64676]	-0.0626768	0.607895	-0.571127	-0.309923	0.0169491	-4.82681	-0.410975	0.275474	-1.33041
1001002113	ADH-2110	AE003648[94963..95864]	0.0918661	0.812919	0.258247	0.251735	0.337815	1.1379	0.1121	0	0
1001002114	ADH-2111	AE003648[95929..96850]	-0.385846	0.482905	-0.798588	0.312164	0.213598	1.5738	0.0161643	0.983306	0.0227122
1001002115	ADH-2112	AE003648[96964..97815]	-0.579938	0.207969	-1.5997	0.338826	0.500169	0.764564	0.466837	0.240403	1.46002
1001002116	ADH-2113	AE003648[97970..98818]	-0.110099	0.3653	-1.0642	0.0444225	0.678223	0.457792	0.131492	0.599279	0.585607
1001002117	ADH-2114	AE003648[98916..99821]	-1.20551	0.0192553	-4.60505	0.29365	0	0	1.06633	0	0
1001002118	ADH-2115	AE003648[99966..100852]	-0.65556	0.0537929	-3.08811	0.0918005	0.869355	0.178985	0.307166	0.48385	0.796699
1001002119	ADH-2116	AE003648[100928..101861]	-0.184576	0.474819	-0.814876	0.136331	0.51768	0.731034	-0.0497178	0.854259	-0.200016
1001002120	ADH-2117	AE003648[101920..102875]	-0.322342	0.219493	-1.54747	-0.121542	0.775435	-0.312048	-0.0663387	0.692345	-0.435938
1001002121	ADH-2118	AE003648[102938..103879]	-0.213674	0.356712	-1.08662	-0.140763	0.324294	-1.17637	0.216265	0	0
1001002122	ADH-2119	AE003648[103933..104820]	-0.0215001	0.83431	-0.22799	0.173493	0.5975	0.588616	0.333711	0.458714	0.848045
1001000213	ADH-212	AE003641[64758..65682]	-0.0927577	0.615043	-0.559223	-0.0708599	0.68936	-0.440536	-0.0273666	0.624125	-0.544232
1001002123	ADH-2120	AE003648[104955..105877]	0.0249576	0.838162	0.222571	0.22841	0.330144	1.15953	-0.0120923	0.885846	-0.156129
1001002124	ADH-2121	AE003648[105931..106862]	0.0331256	0.82756	0.237507	-0.0724081	0.841562	-0.217794	0.107921	0.638704	0.520476
1001002125	ADH-2122	AE003648[106907..107828]	-0.403901	0.0634585	-2.88136	0.299744	0.359134	1.08025	-0.014974	0.896161	-0.141888
1001002126	ADH-2123	AE003648[107927..108890]	0.0515133	0.663411	0.48101	0.00873762	0.973872	0.0355529	0.283576	0.324291	1.17638
1001002127	ADH-2124	AE003648[108948..109886]	0.368752	0.153484	1.90097	0.475609	0.150386	1.9217	0.279757	0.113668	2.21408
1001002128	ADH-2125	AE003648[109953..110851]	-0.0402218	0.869347	-0.178996	0.477095	0.400629	0.976985	0.419343	0.239404	1.464
1001002129	ADH-2126	AE003648[110922..111821]	0.01788	0.910735	0.121831	-0.602376	0.244357	-1.44442	0.371656	0.183046	1.7247
1001002130	ADH-2127	AE003648[111966..112849]	-0.219644	0.431284	-0.906971	-0.421587	0.173966	-1.77513	-0.374622	0.430032	-0.909741
1001002131	ADH-2128	AE003648[112914..113852]	-0.0731632	0.610021	-0.567577	0.196397	0.225918	1.51966	0.00675337	0.975278	0.033639
1001002132	ADH-2129	AE003648[113913..114860]	-0.316004	0.223144	-1.53156	0.413977	0.251916	1.41535	-0.0440642	0.586799	-0.606846
1001000214	ADH-213	AE003641[65808..66680]	0.103852	0.410503	0.95391	-0.140556	0.000170421	-23.4262	-0.0642541	0.673138	-0.465728
1001002133	ADH-2130	AE003648[114940..115861]	-0.0166756	0.877206	-0.168089	0.122851	0.36263	1.07111	-0.280453	0.408804	-0.957842
1001002134	ADH-2131	AE003648[115932..116859]	0.134716	0.59874	0.586518	-0.424531	0.140794	-1.9892	0.561553	0.0732828	2.70809
1001002135	ADH-2132	AE003648[116915..117870]	-0.0198234	0.91467	-0.116428	0.068563	0.89536	0.142993	-0.00772673	0.923581	-0.104207
1001002136	ADH-2133	AE003648[117901..118853]	-0.166148	0.562925	-0.648414	-0.431945	0.451627	-0.862965	-0.0612645	0.800974	-0.275278
1001002137	ADH-2134	AE003648[118944..119846]	-0.105094	0.49037	-0.783752	0.10834	0.684637	0.447833	-0.27787	0.499494	-0.765876
1001002138	ADH-2135	AE003648[119925..120818]	-0.49044	0.0521807	-3.12715	0.155522	0.601918	0.581157	0.49163	0.297245	1.25849
1001002139	ADH-2136	AE003648[120938..121882]	-0.134719	0.545914	-0.678847	-0.0634395	0.892227	-0.147314	0.629103	0.235604	1.47933
1001002140	ADH-2137	AE003648[121941..122873]	0.236099	0.024543	4.20575	0.410015	0.0820024	2.57687	0.549778	0.0506514	3.16562
1001002141	ADH-2138	AE003648[122909..123814]	-0.396008	0.0464128	-3.28037	-0.0950295	0.738113	-0.3668	0.495096	0.0320378	3.79847
1001002142	ADH-2139	AE003648[123900..124867]	-0.243455	0.0198435	-4.55397	-0.0064825	0.969921	-0.0409337	0.00026355	0.999219	0.0010629
1001000215	ADH-214	AE003641[66823..67682]	0.0261876	0.67221	0.467181	0.0667152	0.58615	0.60796	0.0997489	0.345894	1.11564
1001002143	ADH-2140	AE003648[124939..127227]	1.16037	0.00072794	14.3866	0.853536	0.174232	1.77362	1.26292	0.0325648	3.77453
1001000216	ADH-215	AE003641[67809..68749]	-0.124084	0.369985	-1.05218	-0.140781	0.38056	-1.02558	-0.0440383	0.729036	-0.380323
1001000217	ADH-216	AE003641[68775..69724]	0.161164	0.117851	2.17545	-0.101061	0.540406	-0.688858	-0.0165268	0.824436	-0.241921
1001000218	ADH-217	AE003641[69783..70711]	-0.0962633	0.410768	-0.953298	-0.131134	0.0847648	-2.53885	0.053698	0.756254	0.340023
1001002180	ADH-2177	AE003648[199745..200712]	0.171737	0.239274	1.46452	-0.0902313	0.330711	-1.15791	-0.329855	0.199906	-1.63821
1001002181	ADH-2178	AE003648[200756..201711]	0.102856	0.386201	1.01168	-0.0574635	0.593855	-0.594799	-0.229086	0.394214	-0.992262
1001002182	ADH-2179	AE003648[201754..202647]	-0.073686	0.714309	-0.402456	-0.287445	0.0888415	-2.48544	0.0119076	0.940247	0.0814045
1001000219	ADH-218	AE003641[70806..71719]	-0.112122	0.339837	-1.13227	-0.321546	0.232493	-1.49208	-0.0730021	0.600683	-0.583237
1001002183	ADH-2180	AE003648[202718..203671]	0.0249296	0.810974	0.261014	0.00209725	0.985646	0.0195281	0.140517	0.22312	1.53166
1001002184	ADH-2181	AE003648[203754..204674]	0.171435	0.00838915	6.21685	-0.24608	0.150058	-1.92393	0.4452	0.36522	1.0644
1001002185	ADH-2182	AE003648[204795..205649]	-0.0681092	0.882287	-0.161052	0.397723	0.562353	0.649424	0.523148	0.0503718	3.17281
1001002186	ADH-2183	AE003648[205732..206711]	0.188223	0.481522	0.801356	0.436781	0.507952	0.749544	0.730995	0.0940479	2.42144
1001002187	ADH-2184	AE003648[206772..207696]	0.0468936	0.652313	0.498619	0.595883	0.0576472	3.00047	0.302281	0.575178	0.62692
1001002188	ADH-2185	AE003648[207720..208702]	0.0632471	0.27715	1.32466	-0.000563875	0.999049	-0.0012931	0.402538	0.472321	0.819956
1001002189	ADH-2186	AE003648[208775..209640]	0.0348862	0.869586	0.178664	0.101898	0.636103	0.524687	0.390622	0.00182165	10.5448
1001002190	ADH-2187	AE003648[209775..210716]	0.103615	0.595163	0.592576	-0.0464692	0.862912	-0.187947	0.0206015	0.956349	0.0594271
1001002191	ADH-2188	AE003648[210775..211688]	0.395362	0.158262	1.86995	0.782441	0.00374072	8.24114	1.12172	0.0402275	3.47407
1001002192	ADH-2189	AE003648[211720..212645]	2.05892	0.00138039	11.5873	1.99021	0.0374929	3.57222	1.52732	0.0140934	5.163
1001000220	ADH-219	AE003641[71815..72734]	-0.0370875	0.679308	-0.456103	-0.15967	0.223695	-1.52918	-0.0259528	0.424912	-0.921139
1001002193	ADH-2190	AE003648[212741..213670]	0.0167275	0.892121	0.147461	1.08551	0.104184	2.30839	0.56964	0.542672	0.684731
1001002194	ADH-2191	AE003648[213722..214668]	-0.13244	0.716322	-0.399417	0.172997	0.778508	0.307596	0.225003	0.622691	0.546589
1001002195	ADH-2192	AE003648[214788..215680]	-0.124665	0.246326	-1.43675	-0.245888	0.476479	-0.811513	0.337855	0.500117	0.764665
1001002196	ADH-2193	AE003648[215787..216698]	-0.145582	0.661906	-0.483387	0.25027	0.4165	0.940144	0.237578	0.551253	0.669218
1001002197	ADH-2194	AE003648[216718..217699]	0.0592031	0.708037	0.411957	0.330848	0.0883327	2.49194	-0.336485	0.0096478	-5.91599
1001002198	ADH-2195	AE003648[217765..218668]	0.2555	0.0911408	2.45662	0.522812	0.0681125	2.7954	0.0776772	0.757013	0.33891
1001002199	ADH-2196	AE003648[218731..219696]	-0.0721107	0.482136	-0.800126	0.466905	0.0806183	2.59651	0.0846825	0.7126	0.40504
1001002200	ADH-2197	AE003648[219752..220715]	0.0244744	0.928476	0.0975036	-0.221508	0.625105	-0.542624	0.64549	0.1969	1.65301
1001002201	ADH-2198	AE003648[220795..221672]	0.199412	0.563999	0.646516	0.269614	0.603223	0.578961	0.336958	0.292491	1.27371
1001002202	ADH-2199	AE003648[221792..222663]	-0.258951	0.129423	-2.0766	-0.155329	0.52589	-0.715631	-0.174753	0.501989	-0.761035
1001000022	ADH-22	AE003640[144845..145801]	0.391864	0.0103728	5.76513	-0.103935	0.331634	-1.15529	0.12295	0.0205586	4.49444
1001000221	ADH-220	AE003641[72806..73704]	-0.191292	0.0702771	-2.75788	-0.243245	0.508192	-0.749084	0.280238	0.383655	1.01793
1001002203	ADH-2200	AE003648[222773..223654]	0.716197	0.00653349	6.78892	0.634759	0.270209	1.3487	1.00817	0.053902	3.08553
1001002204	ADH-2201	AE003648[223783..224679]	1.34571	2.6e-05	43.9088	0.440165	0.175982	1.76368	0.632429	0.0677333	2.80213
1001002205	ADH-2202	AE003648[224794..225711]	-0.0802316	0.436213	-0.896141	-0.125405	0.600645	-0.583302	-0.143636	0.655112	-0.49416
1001002206	ADH-2203	AE003648[225774..226700]	-0.0527208	0.518413	-0.729651	-0.0155222	0.925534	-0.101531	-0.413632	0.264614	-1.36856
1001002207	ADH-2204	AE003648[226721..227689]	-0.0313586	0.627398	-0.538867	-0.474795	0.115036	-2.20126	-0.34537	0.153131	-1.90331
1001002208	ADH-2205	AE003648[227722..228703]	0.0324825	0.630052	0.534531	-0.228013	0.492084	-0.780374	-0.092437	0.682714	-0.450813
1001002209	ADH-2206	AE003648[228719..229654]	-0.0926178	0.634172	-0.527821	-0.0677492	0.822871	-0.244134	-0.25144	0.548349	-0.674447
1001002210	ADH-2207	AE003648[229791..230715]	-0.0349685	0.798352	-0.279029	-0.0223348	0.885866	-0.156102	-0.300513	0.401294	-0.975415
1001002211	ADH-2208	AE003648[230762..231666]	-0.214182	0.464334	-0.836359	-0.448661	0.117318	-2.18028	-0.35441	0.122052	-2.13828
1001002212	ADH-2209	AE003648[231791..232659]	-0.277996	0.196542	-1.65479	0.126288	0.711385	0.40688	-0.172891	0.62748	-0.538734
1001000222	ADH-221	AE003641[73827..74719]	0.045586	0.793241	0.286358	-0.128288	0.553432	-0.665308	0.164546	0.352527	1.09774
1001002213	ADH-2210	AE003648[232767..233644]	-0.00121671	0.99331	-0.00910062	0.453509	0.526043	0.715346	0.526812	0.313204	1.20916
1001002214	ADH-2211	AE003648[233790..234654]	-0.0347995	0.819248	-0.249265	0.1389	0.421587	0.928612	0.343192	0.422389	0.926803
1001002215	ADH-2212	AE003648[234757..235662]	0.233144	0.0927007	2.43757	0.105269	0.617408	0.555305	0.606973	0.115303	2.19878
1001002216	ADH-2213	AE003648[235721..236669]	-0.0850544	0.0474156	-3.25206	-0.0927725	0.0836407	-2.55413	0.0979597	0.539694	0.690158
1001002217	ADH-2214	AE003648[236772..237646]	-0.0406579	0.675836	-0.461513	-0.0546235	0.352777	-1.09707	-0.0349028	0.870879	-0.176868
1001002218	ADH-2215	AE003648[237774..238699]	-0.08209	0.460882	-0.843523	-0.101804	0.125182	-2.11155	-0.193031	0.332575	-1.15262
1001002219	ADH-2216	AE003648[238757..239675]	0.174356	0.0567949	3.01921	-0.0935962	0.579239	-0.619871	0.052366	0.54657	0.67766
1001002220	ADH-2217	AE003648[239783..240647]	-0.160306	0.35225	-1.09848	-0.309804	0.354187	-1.09332	0.288762	0.460608	0.844094
1001002221	ADH-2218	AE003648[240767..241661]	-0.0256348	0.905815	-0.128595	0.0291243	0.898775	0.138286	0.504541	0.197947	1.64782
1001002222	ADH-2219	AE003648[241781..242661]	-0.161575	0.48333	-0.797737	-0.219597	0.0768573	-2.65208	-0.245588	0.143402	-1.97032
1001000223	ADH-222	AE003641[74790..75689]	-0.0463989	0.473715	-0.817119	-0.034809	0.607426	-0.571912	-0.062614	0.754205	-0.343032
1001002223	ADH-2220	AE003648[242782..243677]	0.133291	0.534506	0.69967	-0.143533	0.540334	-0.68899	-0.00163925	0.996478	-0.00479114
1001002224	ADH-2221	AE003648[243729..244710]	0.0443469	0.770913	0.318614	0.120082	0.294048	1.2687	-0.16182	0.600794	-0.583051
1001002225	ADH-2222	AE003648[244786..245705]	-0.34369	0.262703	-1.37545	0.171	0.476501	0.811469	-0.167698	0.627587	-0.538558
1001002226	ADH-2223	AE003648[245747..246699]	-0.0497403	0.730363	-0.378341	-0.015221	0.704373	-0.41753	-0.144445	0.411946	-0.95058
1001002227	ADH-2224	AE003648[246779..247681]	-0.204738	0.134465	-2.03676	0.114029	0.562675	0.648856	-0.0482915	0.752284	-0.345855
1001002228	ADH-2225	AE003648[247734..248694]	-0.121824	0.520845	-0.725073	0.239358	0.526928	0.713697	0.21945	0.415903	0.941508
1001002229	ADH-2226	AE003648[248748..249679]	-0.174478	0.338452	-1.13612	-0.0210788	0.856865	-0.196378	0.0962932	0.323119	1.17979
1001002230	ADH-2227	AE003648[249760..250693]	0.636451	0.00511433	7.39495	0.711553	0.0430108	3.38254	0.424257	0.106512	2.28431
1001002231	ADH-2228	AE003648[250748..251691]	-0.766502	0.0561058	-3.03461	0	0	0	0	0	0
1001002232	ADH-2229	AE003648[251738..252639]	-0.0877239	0.483854	-0.79669	0.237187	0.189694	1.68956	0.386751	0.177874	1.75307
1001000224	ADH-223	AE003641[75826..76744]	-0.00863773	0.886244	-0.15558	-0.290316	0.2475	-1.43221	0.00172342	0.97691	0.0314167
1001002233	ADH-2230	AE003648[252729..253675]	0.233518	0.381231	1.02392	-0.108273	0.600154	-0.58413	0.0805023	0.64638	0.508111
1001002234	ADH-2231	AE003648[253721..254666]	0.394028	0.033429	3.73633	-0.0706393	0.462815	-0.839504	-0.070824	0.666541	-0.476078
1001002235	ADH-2232	AE003648[254797..255704]	-0.0782325	0.768901	-0.321541	-0.116447	0.320758	-1.1867	-0.00566887	0.970491	-0.0401565
1001002236	ADH-2233	AE003648[255754..256701]	-0.212566	0.260022	-1.3852	-0.210923	0.180615	-1.73792	0.139742	0.481859	0.80068
1001002237	ADH-2234	AE003648[256788..257678]	0.0128319	0.953191	0.0637336	-0.235858	0.435805	-0.897033	0.0978915	0.648194	0.505204
1001002238	ADH-2235	AE003648[257735..258684]	0.0289207	0.856128	0.197406	-0.189313	0.446076	-0.874795	0.294163	0.15614	1.88359
1001002239	ADH-2236	AE003648[258760..259640]	0.103547	0.3909	1.00025	-0.0248393	0.904953	-0.12978	0.0691436	0.551981	0.66791
1001002240	ADH-2237	AE003648[259726..260667]	0.323262	0.0452381	3.31455	-0.0143798	0.95093	-0.0668191	-0.0753615	0.695651	-0.43086
1001002241	ADH-2238	AE003648[260764..261675]	0.229737	0.308892	1.22223	-0.232285	0.694589	-0.43249	-0.502211	0.0975708	-2.38053
1001002242	ADH-2239	AE003648[261758..262653]	0.167022	0.324041	1.17711	0.0959855	0.865783	0.183952	0.105796	0.648441	0.504808
1001000225	ADH-224	AE003641[76805..77706]	-0.0679561	0.223308	-1.53085	-0.308304	0.20266	-1.62486	-0.0371533	0.710579	-0.4081
1001002243	ADH-2240	AE003648[262766..263677]	0.11662	0.461421	0.842402	-0.266048	0.37962	-1.02792	0.0379302	0.883014	0.160046
1001002244	ADH-2241	AE003648[263739..264715]	-0.0633027	0.593773	-0.594939	-0.678155	0.0966507	-2.39104	-0.3783	0.445299	-0.876461
1001002245	ADH-2242	AE003648[264765..265652]	-0.189019	0.454798	-0.856263	-0.021367	0.811171	-0.260734	-0.143206	0.30656	-1.22937
1001002246	ADH-2243	AE003648[265738..266695]	0.201778	0.247627	1.43173	-0.052234	0.821149	-0.246571	-0.0683872	0.83245	-0.230609
1001002247	ADH-2244	AE003648[266762..267643]	-0.000775425	0.998189	-0.00246407	0.359424	0.387229	1.00917	0.186543	0.457469	0.850652
1001002248	ADH-2245	AE003648[267746..268640]	-0.240442	0.366267	-1.0617	0.0257933	0.836422	0.225018	-0.0711577	0.298367	-1.25493
1001002249	ADH-2246	AE003648[268732..269709]	0.0684626	0.650384	0.501699	0.880324	0.0597521	2.95566	-0.201905	0.590897	-0.599836
1001002250	ADH-2247	AE003648[269734..270675]	-0.181163	0.322156	-1.1826	0.00635365	0.801749	0.27417	-0.249093	0.159888	-1.85963
1001002251	ADH-2248	AE003648[270723..271712]	-0.0865932	0.577017	-0.623723	-0.0708608	0.200474	-1.63543	-0.0941129	0.119944	-2.15673
1001002252	ADH-2249	AE003648[271737..272643]	0.0673449	0.744525	0.357299	0.441421	0.424102	0.922956	-0.116725	0.797987	-0.279552
1001000226	ADH-225	AE003641[77773..78751]	-0.27127	0.0622099	-2.90577	0	0	0	0	0	0
1001002253	ADH-2250	AE003648[272742..273716]	0.254173	0.342563	1.12475	0.727359	0.307901	1.22526	0.661824	0.00117639	12.2327
1001002254	ADH-2251	AE003648[273730..274649]	-0.36931	0.0382817	-3.54299	0	0	0	0	0	0
1001002255	ADH-2252	AE003648[274787..275665]	0.00253438	0.982076	0.0243861	0.145042	0.625456	0.542048	-0.170576	0.415168	-0.943186
1001002256	ADH-2253	AE003648[275764..276715]	-0.136088	0.375827	-1.0374	-0.0435437	0.758259	-0.337083	-0.0290375	0.92955	-0.0960327
1001002257	ADH-2254	AE003648[276782..277717]	-0.202848	0.224289	-1.52663	0.0265851	0.731025	0.377353	0.003913	0.960387	0.0539223
1001002258	ADH-2255	AE003648[277724..278648]	0.00732367	0.886405	0.155357	0.002455	0.989118	0.0148046	-0.214128	0.354154	-1.0934
1001002259	ADH-2256	AE003648[278741..279713]	-0.189415	0.315044	-1.20364	-0.270829	0.0165029	-4.87426	-0.0206982	0.887211	-0.154242
1001002260	ADH-2257	AE003648[279793..280655]	-0.0105164	0.847953	-0.208834	-0.214168	0.352335	-1.09826	-0.0528776	0.782867	-0.301293
1001002261	ADH-2258	AE003648[280748..281644]	0.105913	0.588828	0.603372	0.872392	0.0299401	3.89904	-0.0566037	0.767008	-0.324298
1001002262	ADH-2259	AE003648[281736..282669]	0.110581	0.225888	1.51978	-0.0683783	0.582687	-0.613916	0.297173	0.315347	1.20273
1001000227	ADH-226	AE003641[78765..79682]	1.45705	6.78e-05	31.8854	0.427879	0.0838083	2.55184	0.212496	0.0604907	2.9404
1001002263	ADH-2260	AE003648[282720..283713]	-0.0914996	0.753698	-0.343777	0.162116	0.238513	1.46758	0.461464	0.281114	1.31122
1001002264	ADH-2261	AE003648[283759..284668]	-0.182749	0.219756	-1.54632	0.259805	0.278142	1.32128	0.144554	0.210028	1.59014
1001002265	ADH-2262	AE003649[1..878]	0.00985325	0.95136	0.066232	-0.233549	0.610605	-0.566603	0.226143	0.629058	0.536154
1001002266	ADH-2263	AE003649[953..1803]	0.158195	0.0398186	3.4882	0.0597376	0.302753	1.24116	-0.171136	0.639126	-0.519794
1001002267	ADH-2264	AE003649[1932..2849]	0.215137	0.0684228	2.78993	0.274813	0.512222	0.741385	0.112655	0.343165	1.1231
1001002268	ADH-2265	AE003649[2901..3878]	-0.0920824	0.417835	-0.937105	0.178698	0	0	-0.61729	0	0
1001002269	ADH-2266	AE003649[3938..4808]	-0.00076085	0.996311	-0.00501773	0.12033	0.398869	0.981153	0.073905	0.746499	0.354382
1001002270	ADH-2267	AE003649[4912..5876]	-0.370936	0.111799	-2.2319	-0.322498	0	0	0.216685	0.237637	1.4711
1001002271	ADH-2268	AE003649[5920..6826]	-0.123443	0.306387	-1.22991	0.0624218	0.83045	0.233428	0.140364	0.654774	0.494699
1001002272	ADH-2269	AE003649[6917..7876]	-0.0775881	0.746343	-0.354612	0.15215	0.668352	0.47323	0.109768	0.302389	1.2423
1001000228	ADH-227	AE003641[79832..80737]	-0.0374917	0.721796	-0.391174	-0.127647	0.512001	-0.741806	-0.128431	0.695756	-0.4307
1001002273	ADH-2270	AE003649[7895..8869]	-0.462024	0.0538213	-3.08744	-0.0235537	0.948555	-0.07006	0.33995	0	0
1001002274	ADH-2271	AE003649[8913..9844]	-0.195675	0.260832	-1.38224	0.125432	0.672686	0.466435	-0.473052	0.315335	-1.20277
1001002275	ADH-2272	AE003649[9945..10816]	-0.447198	0.0705326	-2.75354	-0.0113607	0.975909	-0.0327794	-0.0768615	0.878824	-0.165847
1001002276	ADH-2273	AE003649[10890..11813]	-0.0655252	0.405039	-0.966613	0.0523805	0.766352	0.325255	-0.23381	0.375754	-1.03758
1001002277	ADH-2274	AE003649[11952..12865]	-0.173135	0.422462	-0.926639	-0.237147	0.254634	-1.40512	-0.159365	0.518446	-0.729589
1001002278	ADH-2275	AE003649[12954..13861]	-0.0202382	0.820258	-0.247833	0.0578838	0.855282	0.198587	-0.30525	0.341954	-1.12643
1001002279	ADH-2276	AE003649[13959..14827]	0.0700005	0.592744	0.596689	-0.114255	0.579183	-0.619969	-0.470187	0.0719753	-2.72943
1001002282	ADH-2279	AE003649[16890..17837]	0.0723136	0.746183	0.354848	-0.0913585	0.534438	-0.699796	0.114643	0.250675	1.42005
1001000229	ADH-228	AE003641[80787..81710]	-0.0090706	0.97409	-0.0352558	-0.0652547	0.582083	-0.614957	-0.0437554	0.73474	-0.371815
1001002283	ADH-2280	AE003649[17938..18823]	-0.112134	0.620968	-0.549425	0.165959	0.712429	0.405299	0.401164	0.285839	1.29545
1001002284	ADH-2281	AE003649[18895..19861]	-0.191579	0.125922	-2.10535	0.233274	0.528152	0.71142	0.146412	0.540727	0.688273
1001002285	ADH-2282	AE003649[19911..20822]	0.496402	0.103707	2.31342	0.964023	0.0827463	2.56648	0.935369	0.0111556	5.61702
1001002286	ADH-2283	AE003649[20957..21874]	0.753672	0.00979309	5.88459	0.565611	0.394269	0.99213	0.701371	0.0605082	2.94004
1001002287	ADH-2284	AE003649[21936..22841]	-0.0444094	0.776648	-0.310289	0.113137	0.672434	0.466829	0.288987	0.362202	1.07222
1001002288	ADH-2285	AE003649[22938..23838]	0.0913522	0.110694	2.2426	0.27877	0.097572	2.38052	-0.218712	0.221008	-1.54083
1001002289	ADH-2286	AE003649[23887..24822]	0.029428	0.830995	0.232661	0.020924	0.937923	0.0845805	0.358703	0.465739	0.833456
1001002290	ADH-2287	AE003649[24935..25870]	0.0758886	0.554714	0.663014	-0.0742825	0.630269	-0.534176	0.0466518	0.923359	0.104512
1001002291	ADH-2288	AE003649[25943..27989]	0.0741384	0.430669	0.908331	-0.0881483	0.656471	-0.492	-0.0466813	0.852923	-0.201882
1001002292	ADH-2289	AE003649[28077..28968]	-0.169404	0.192855	-1.67333	-0.345683	0.0912907	-2.45478	0.016986	0.948795	0.0697313
1001000230	ADH-229	AE003641[81823..82704]	-0.0829326	0.612685	-0.563138	0.228687	0.218741	1.55078	-0.131846	0.60625	-0.57388
1001002293	ADH-2290	AE003649[29061..29993]	-0.0999622	0.672287	-0.46706	0.288374	0.525297	0.716737	0.0436843	0.818609	0.250171
1001002294	ADH-2291	AE003649[30090..30983]	-0.11557	0.622307	-0.547221	-0.0596581	0	0	0.321653	0.103912	2.31125
1001002295	ADH-2292	AE003649[31064..32011]	-0.00226525	0.988385	-0.0158016	-0.0202422	0.962803	-0.0506301	-0.103244	0.836009	-0.225599
1001002296	ADH-2293	AE003649[32094..32968]	-0.203748	0.37838	-1.03101	-0.0214484	0.883768	-0.159003	-0.379177	0.0562276	-3.03187
1001002297	ADH-2294	AE003649[33032..33961]	-0.383958	0.126242	-2.10268	-0.241822	0.585431	-0.609195	0.445518	0.264455	1.36913
1001002298	ADH-2295	AE003649[34088..35004]	-0.170373	0.372604	-1.04552	-0.184884	0.63964	-0.518963	-0.0222002	0.831252	-0.232298
1001002299	ADH-2296	AE003649[35036..36028]	-0.102326	0.791992	-0.288151	-0.070835	0.841443	-0.217962	0.0727322	0.825169	0.240885
1001002300	ADH-2297	AE003649[36084..36997]	-0.0688733	0.517664	-0.731064	0.071728	0.829436	0.234859	-0.0823053	0.688341	-0.442108
1001002301	ADH-2298	AE003649[37035..38000]	0.104487	0.419111	0.934208	0.538309	0.250265	1.42162	-0.0618687	0.756224	-0.340068
1001002302	ADH-2299	AE003649[38070..38965]	-0.0286382	0.775368	-0.312146	0.0138024	0.931094	0.0939206	-0.319407	0.0527703	-3.1127
1001000023	ADH-23	AE003640[145858..146799]	-0.229085	0.0315271	-3.82217	-0.064965	0	0	0.025295	0	0
1001000231	ADH-230	AE003641[82825..83718]	-0.26606	0.478312	-0.807811	0.186166	0.271654	1.34364	-0.121783	0.756073	-0.340289
1001002303	ADH-2300	AE003649[39038..39956]	-0.579932	0.0599698	-2.95113	0	0	0	0	0	0
1001002304	ADH-2301	AE003649[40093..40956]	-0.399006	0.027081	-4.05171	-0.352275	0	0	0.209793	0.655906	0.492898
1001002305	ADH-2302	AE003649[41058..41982]	-0.0616369	0.720926	-0.392481	-0.135903	0.345864	-1.11572	-0.373129	0	0
1001002306	ADH-2303	AE003649[42092..42978]	-0.327358	0.308561	-1.22324	-0.19564	0.380433	-1.02589	0.731347	0.119712	2.15879
1001002307	ADH-2304	AE003649[43034..43964]	-0.184369	0.289999	-1.2818	-0.153326	0	0	0.260704	0.546039	0.678622
1001002308	ADH-2305	AE003649[44073..44968]	-0.340528	0.0895678	-2.47624	-0.21498	0.660841	-0.485073	-0.0529541	0.796466	-0.281731
1001002309	ADH-2306	AE003649[45073..46004]	0.659377	0.000795178	13.9642	0.360474	0.541937	0.686067	0.584185	0.209767	1.59134
1001002310	ADH-2307	AE003649[46029..46972]	0.0789248	0.621041	0.549305	0.234662	0.640551	0.517492	0.364098	0.407562	0.960729
1001002311	ADH-2308	AE003649[47059..47957]	-0.0600286	0.660938	-0.484918	0.627573	0.159014	1.86516	-0.269062	0.0264645	-4.08737
1001002312	ADH-2309	AE003649[48069..49004]	-0.270096	0.0528804	-3.11003	0.147708	0.783103	0.300954	0.590621	0.259126	1.38848
1001000232	ADH-231	AE003641[83756..84722]	-0.153872	0.425506	-0.919811	-0.0544331	0.651336	-0.500179	-0.113225	0.415173	-0.943174
1001002313	ADH-2310	AE003649[49038..50012]	-0.380549	0.258474	-1.39087	0.422279	0.219202	1.54875	0.009511	0	0
1001002314	ADH-2311	AE003649[50063..51014]	-0.264833	0.238767	-1.46655	0.856619	0.26373	1.37174	-0.0395044	0.938545	-0.083731
1001002315	ADH-2312	AE003649[51049..51999]	0.0901211	0.0613487	2.92297	0.21874	0.210134	1.58965	0.235398	0.302435	1.24215
1001002316	ADH-2313	AE003649[52050..53012]	-0.240889	0.391859	-0.997929	0.240338	0	0	0.335474	0.395087	0.990169
1001002317	ADH-2314	AE003649[53106..53974]	-0.104007	0.502636	-0.759782	-0.292328	0.62135	-0.548797	-0.0174895	0.941125	-0.0802056
1001002318	ADH-2315	AE003649[54077..54962]	0.0678563	0.71871	0.395816	-0.0216176	0.959801	-0.054721	-0.293342	0.249152	-1.42587
1001002319	ADH-2316	AE003649[55029..55952]	-0.25576	0.465026	-0.834928	0.19197	0.701405	0.422056	0.0220031	0.522264	0.72241
1001002320	ADH-2317	AE003649[56096..56951]	-0.0517885	0.851689	-0.203607	0.424862	0.124452	2.11772	-0.0901245	0.80522	-0.269212
1001002321	ADH-2318	AE003649[57094..58028]	0.00605545	0.98597	0.0190869	-0.566298	0.203363	-1.62148	-0.44272	0.175312	-1.76747
1001002322	ADH-2319	AE003649[58063..58982]	0.0645469	0.217447	1.55652	-0.10045	0.249693	-1.4238	-0.297941	0.34794	-1.11008
1001000233	ADH-232	AE003641[84763..85743]	0.00998975	0.937278	0.0854617	-0.109709	0.552397	-0.667163	-0.0633603	0.458437	-0.848625
1001002323	ADH-2320	AE003649[59059..60028]	-0.0621305	0.788641	-0.29297	-0.357961	0.278395	-1.32042	0.120205	0.456309	0.853085
1001002324	ADH-2321	AE003649[60107..61024]	0.0880975	0.65296	0.497588	0.0565525	0.49161	0.781307	0.0807083	0.8254	0.240557
1001002325	ADH-2322	AE003649[61078..62000]	0.32675	0.0266102	4.07884	0.279437	0.458072	0.849388	0.475459	0.0933329	2.42997
1001002326	ADH-2323	AE003649[62108..62985]	0.242897	0.0919184	2.44708	-0.350473	0.246492	-1.43611	0.380322	0.317996	1.19485
1001002327	ADH-2324	AE003649[63040..63996]	-0.173631	0.181774	-1.73159	-0.00564918	0.957751	-0.0575155	-0.38607	0.418434	-0.935744
1001002328	ADH-2325	AE003649[64037..64970]	-0.144638	0.135881	-2.02589	-0.54925	0	0	-0.709167	0	0
1001002329	ADH-2326	AE003649[65030..65989]	-0.390933	0.137543	-2.01331	0.151746	0.802854	0.27259	-0.0651745	0.906216	-0.128043
1001002330	ADH-2327	AE003649[66099..66951]	0.108908	0.596632	0.590086	0.480531	0.34443	1.11963	-0.11528	0.872623	-0.174447
1001002331	ADH-2328	AE003649[67032..68026]	-0.400259	0.152156	-1.9098	0.236564	0.38642	1.01114	0.0206391	0.920555	0.108355
1001002332	ADH-2329	AE003649[68034..69016]	-0.758063	0.0445738	-3.33437	0	0	0	0	0	0
1001000234	ADH-233	AE003641[85813..86724]	0.0880644	0.628881	0.536443	-0.305166	0.27111	-1.34555	-0.062921	0.523806	-0.719523
1001002333	ADH-2330	AE003649[69035..70012]	-0.210189	0.0737363	-2.7008	0.645703	0.265339	1.36596	0.4047	0.107062	2.27871
1001002334	ADH-2331	AE003649[70076..70957]	-0.0782315	0.557406	-0.658209	0.374886	0.0518741	3.13475	0.243988	0.392004	0.99758
1001002335	ADH-2332	AE003649[71061..72021]	-0.369879	0.118001	-2.1741	0.436505	0.121797	2.14048	0.0916805	0.830693	0.233085
1001002336	ADH-2333	AE003649[72067..72991]	-0.222446	0.105458	-2.29513	0.140894	0.40904	0.957296	-0.383528	0.293246	-1.27127
1001002337	ADH-2334	AE003649[73034..74007]	-0.252099	0.0105541	-5.72956	-0.162272	0.64219	-0.514849	0.0700244	0.470185	0.824319
1001002338	ADH-2335	AE003649[74088..75028]	-0.296611	0.0929688	-2.43434	-0.130493	0.637969	-0.521665	-0.192448	0.522968	-0.721091
1001002339	ADH-2336	AE003649[75051..75974]	-0.0149979	0.856959	-0.196246	-0.0664947	0.5844	-0.610967	-0.0428828	0.860185	-0.191746
1001002340	ADH-2337	AE003649[76075..77028]	-0.106913	0.652315	-0.498617	0.0849678	0.785888	0.296936	0.00173625	0.99586	0.005632
1001002341	ADH-2338	AE003649[77038..77999]	-0.0492993	0.788646	-0.292962	-0.172845	0.773785	-0.314442	-0.109638	0.27363	-1.33677
1001002342	ADH-2339	AE003649[78085..79028]	0.0544257	0.834564	0.227632	-0.0185485	0.9591	-0.0556759	-0.021775	0.937124	-0.0856732
1001000235	ADH-234	AE003641[86831..87722]	0.0379321	0.581712	0.615598	-0.271934	0.047628	-3.24616	0.0051981	0.970757	0.0397949
1001002343	ADH-2340	AE003649[79061..79979]	0.111874	0.723734	0.388263	0.092446	0.624857	0.543031	-0.0378634	0.874381	-0.172007
1001002344	ADH-2341	AE003649[80070..80958]	-0.0468246	0.75324	-0.344449	0.0666253	0.804966	0.269575	0.194818	0.192511	1.67509
1001002345	ADH-2342	AE003649[81029..81951]	0.143859	0.599582	0.585095	0.868379	0.199575	1.63982	0.972293	0.120284	2.15373
1001002346	ADH-2343	AE003649[82029..82987]	-0.366399	0.183442	-1.72257	0	0	0	0	0	0
1001002347	ADH-2344	AE003649[83045..83981]	0.0855569	0.366785	1.06037	-0.177406	0.426148	-0.918377	0.335732	0.0901397	2.46906
1001002348	ADH-2345	AE003649[84044..85005]	0.211803	0.36614	1.06203	-0.141663	0.37471	-1.0402	0.176218	0.660124	0.486206
1001002349	ADH-2346	AE003649[85059..86021]	0.0424581	0.717127	0.398202	0.0987091	0.405959	0.964464	-0.274712	0.0720963	-2.72743
1001002350	ADH-2347	AE003649[86061..86981]	0.0889864	0.128049	2.08777	0.0157654	0.955939	0.059986	-0.117833	0.146549	-1.94808
1001002351	ADH-2348	AE003649[87095..88026]	-0.497465	0.0256477	-4.13629	0.090076	0.753455	0.344134	0.206964	0.0728377	2.7153
1001002352	ADH-2349	AE003649[88090..88949]	-0.029922	0.758878	-0.336177	-0.372296	0.111738	-2.23249	-0.364058	0.216845	-1.5592
1001000236	ADH-235	AE003641[87831..88705]	0.00985855	0.615965	0.557694	-0.0610824	0.562187	-0.649719	0.107293	0.502717	0.759626
1001002353	ADH-2350	AE003649[89048..89964]	-0.286266	0.0358006	-3.63765	0.306013	0.588125	0.604574	0.00993975	0.989006	0.0149561
1001002354	ADH-2351	AE003649[90044..90977]	0.756632	0.0485433	3.22111	0.235096	0.336961	1.14028	-0.175834	0.593508	-0.595389
1001002355	ADH-2352	AE003649[91040..91972]	1.02815	0.0123335	5.41806	0.316378	0.210431	1.58828	0.118515	0.749903	0.349362
1001002356	ADH-2353	AE003649[92061..92985]	0.0115041	0.922375	0.10586	0.0794607	0.61055	0.566693	0.0130133	0.961311	0.0526633
1001002357	ADH-2354	AE003649[93104..94009]	-0.0269706	0.636756	-0.523629	-0.263162	0.323897	-1.17753	-0.135941	0.6744	-0.463755
1001002358	ADH-2355	AE003649[94064..95024]	-0.22212	0.134283	-2.03817	0.158717	0.755712	0.340818	0.330808	0.433079	0.903014
1001002359	ADH-2356	AE003649[95068..96026]	-0.0939839	0.272905	-1.33929	0.0387326	0.84162	0.217713	0.176584	0.595115	0.592657
1001002360	ADH-2357	AE003649[96073..96986]	-0.0355613	0.300125	-1.24938	-0.106935	0.568581	-0.638449	0.437895	0.147742	1.93979
1001002361	ADH-2358	AE003649[97042..97990]	-0.149852	0.311196	-1.21522	-0.308902	0.343598	-1.12191	-0.0772856	0.634407	-0.527441
1001002362	ADH-2359	AE003649[98041..98969]	0.123822	0.165246	1.8265	-0.0702745	0.891588	-0.148197	-0.117929	0.701979	-0.421178
1001000237	ADH-236	AE003641[88833..89754]	0.0749345	0.29608	1.26219	-0.249441	0.373401	-1.04351	0.0166545	0.928334	0.0976974
1001002363	ADH-2360	AE003649[99040..99996]	-0.199267	0.316897	-1.19811	0.427488	0.242053	1.45348	0.272216	0.590163	0.601089
1001002364	ADH-2361	AE003649[100031..101016]	-0.0910854	0.54535	-0.679869	0.593061	0	0	-0.0142127	0.975601	-0.0331989
1001002365	ADH-2362	AE003649[101085..102022]	-0.355166	0.383363	-1.01865	-0.159245	0.688105	-0.442473	0.102808	0.40312	0.971113
1001002366	ADH-2363	AE003649[102071..102956]	-0.0325267	0.816195	-0.253594	-0.411308	0.147288	-1.94293	-0.157651	0.404579	-0.967691
1001002367	ADH-2364	AE003649[103078..103981]	-0.0424973	0.831647	-0.231742	0.0890047	0.611249	0.565528	-0.419981	0.2315	-1.49619
1001002368	ADH-2365	AE003649[104089..105020]	-0.165671	0.0891204	-2.48189	-0.20429	0.641918	-0.515288	-0.187635	0.446703	-0.873452
1001002369	ADH-2366	AE003649[105081..105975]	0.0812967	0.648262	0.505094	-0.453431	0.461125	-0.843016	-0.172102	0.536772	-0.695507
1001002370	ADH-2367	AE003649[106067..106997]	-0.139076	0.56664	-0.64186	0.140943	0.690269	0.439135	-0.0110037	0.961935	-0.0518124
1001002371	ADH-2368	AE003649[107073..107989]	0.822737	0.0415473	3.4297	0.326176	0.508384	0.748717	-0.0791047	0.924063	-0.103547
1001002372	ADH-2369	AE003649[108046..108981]	0.366455	0.0368727	3.59576	-0.0166653	0.965337	-0.0471778	0.293015	0.538301	0.692706
1001000238	ADH-237	AE003641[89834..90681]	0.0297336	0.737196	0.368162	-0.138811	0.398893	-0.981095	-0.265058	0.186731	-1.70505
1001002373	ADH-2370	AE003649[109047..109998]	0.160908	0.599329	0.585523	0.221713	0.200699	1.63434	0.0443868	0.924247	0.103295
1001002374	ADH-2371	AE003649[110103..110976]	-0.0377068	0.605999	-0.574301	-0.0864005	0.341599	-1.12741	-0.145921	0.204282	-1.6171
1001002375	ADH-2372	AE003649[111031..111959]	0.0457365	0.643395	0.512909	-0.16989	0.258263	-1.39165	-0.240616	0.364141	-1.06719
1001002378	ADH-2375	AE003649[114051..114978]	-0.0282992	0.905975	-0.128375	0.0218585	0.952162	0.0651371	-0.167378	0.582832	-0.613666
1001002379	ADH-2376	AE003649[115079..116008]	-0.03591	0.903308	-0.132044	-0.081428	0.325775	-1.17208	0.0519892	0.879603	0.164768
1001002380	ADH-2377	AE003649[116046..116953]	-0.498894	0.141084	-1.98708	0.172158	0.525515	0.716331	0.202062	0.33914	1.13421
1001002381	ADH-2378	AE003649[117101..117962]	-0.246991	0.27541	-1.33063	-0.180246	0.548691	-0.67383	0.136245	0.607172	0.572336
1001002382	ADH-2379	AE003649[118081..119015]	-0.254952	0.28104	-1.31147	0.0347268	0.904292	0.13069	0.239645	0.58813	0.604565
1001000239	ADH-238	AE003641[90810..91737]	-0.130639	0.304352	-1.23619	-0.0684975	0.769764	-0.320285	0.117054	0.680596	0.454101
1001002383	ADH-2380	AE003649[119039..119959]	-0.0173609	0.915851	-0.114808	0.359233	0.178519	1.74948	0.328641	0.344771	1.1187
1001002384	ADH-2381	AE003649[120060..121024]	0.95395	0.00534065	7.28433	1.07659	0.0550863	3.05785	0.925865	0.00326216	8.63909
1001002385	ADH-2382	AE003649[121045..121959]	-0.161232	0.278123	-1.32134	0.518442	0.0486373	3.21857	0.058589	0.537196	0.694729
1001002386	ADH-2383	AE003649[122093..123019]	-0.399949	0.000123006	-26.1268	-0.0172927	0.908922	-0.124323	0.0537634	0.476365	0.811743
1001002387	ADH-2384	AE003649[123099..124019]	-0.103366	0.623736	-0.544872	0.0770791	0.633738	0.528527	0.479412	0.146519	1.94829
1001002388	ADH-2385	AE003649[124076..124974]	-0.216672	0.244072	-1.44554	0.162197	0.470067	0.824561	0.0435712	0.75709	0.338797
1001002389	ADH-2386	AE003649[125100..126021]	-0.126314	0.59351	-0.595385	-0.0341913	0.823196	-0.243675	-0.0196158	0.917652	-0.112336
1001002390	ADH-2387	AE003649[126042..126969]	0.179392	0.030301	3.88111	0.310014	0.514697	0.73668	-0.297993	0.514386	-0.73727
1001002391	ADH-2388	AE003649[127037..128011]	0.382159	0.0414922	3.43151	0.249849	0.563912	0.646668	0.0514058	0.887977	0.153184
1001002392	ADH-2389	AE003649[128101..129026]	-0.150749	0.523829	-0.71948	0.226483	0.332089	1.154	-0.876858	0.0880959	-2.49498
1001000240	ADH-239	AE003641[91782..92753]	0.0132953	0.842418	0.216594	-0.0789449	0.736337	-0.369438	0.120947	0.736296	0.369501
1001002393	ADH-2390	AE003649[129090..129981]	-0.081056	0.829256	-0.235113	-0.440442	0.312425	-1.2115	-0.220696	0.347759	-1.11057
1001002394	ADH-2391	AE003649[130074..131025]	-0.359739	0.127902	-2.08897	-0.514993	0.103408	-2.31657	-0.097491	0.789462	-0.291789
1001002395	ADH-2392	AE003649[131029..131960]	0.305166	0.115738	2.19476	0.331604	0.437328	0.893707	-0.272212	0.669637	-0.471213
1001002396	ADH-2393	AE003649[132082..132950]	0.121039	0.199334	1.641	-0.660729	0.162196	-1.8452	-0.00941225	0.978696	-0.0289866
1001002397	ADH-2394	AE003649[133094..133954]	-0.145029	0.294235	-1.2681	-0.114472	0.730172	-0.378626	0.254419	0.231489	1.49624
1001002398	ADH-2395	AE003649[134071..135011]	0.250512	0.0868317	2.51139	0.248696	0.617911	0.554472	-0.0875857	0.651281	-0.500266
1001002399	ADH-2396	AE003649[135086..136004]	0.0928575	0.53295	0.702537	-0.162394	0.791264	-0.289198	-0.188246	0.536001	-0.696922
1001002400	ADH-2397	AE003649[136053..136996]	-0.0928897	0.347226	-1.11202	0.0959715	0.692467	0.435751	0.111114	0.0678592	2.79989
1001002401	ADH-2398	AE003649[137091..138028]	-0.130068	0.277843	-1.3223	-0.130775	0.547788	-0.67546	0.218459	0.269754	1.3503
1001002402	ADH-2399	AE003649[138094..138978]	0.049944	0.246597	1.4357	-0.227098	0.317325	-1.19684	-0.179847	0.145676	-1.95419
1001000024	ADH-24	AE003640[146844..147753]	-0.0459357	0.80434	-0.270469	-0.0773771	0.727544	-0.382555	-0.128381	0.591938	-0.598062
1001000241	ADH-240	AE003641[92802..93692]	-0.0271227	0.812612	-0.258684	-0.295151	0.396914	-0.985804	0.35143	0.286299	1.29393
1001002403	ADH-2400	AE003649[139079..139959]	-0.00861442	0.960134	-0.0542675	-0.307585	0.312112	-1.21245	-0.0969462	0.101778	-2.33398
1001002404	ADH-2401	AE003649[140073..140999]	0.00217742	0.985021	0.0203791	-0.154523	0.359351	-1.07967	-0.102976	0.622184	-0.547424
1001002405	ADH-2402	AE003649[141064..141964]	-0.0128885	0.938272	-0.0841031	-0.287703	0.103487	-2.31573	-0.170211	0.533834	-0.700908
1001002406	ADH-2403	AE003649[142080..142959]	-0.0244832	0.797439	-0.280338	-0.056525	0.890275	-0.150009	-0.016394	0.938486	-0.0838107
1001002407	ADH-2404	AE003649[143080..145385]	0.0449973	0.681861	0.452137	-0.30616	0.138991	-2.00249	-0.202988	0.186297	-1.70734
1001002408	ADH-2405	AE003649[145484..146426]	0.062477	0.615671	0.558181	-0.0653521	0.227688	-1.51215	-0.026529	0.303933	-1.23749
1001002409	ADH-2406	AE003649[146457..147442]	0.160753	0.336769	1.14082	0.107266	0.742307	0.36058	-0.302386	0.0508982	-3.15931
1001002410	ADH-2407	AE003649[147497..148386]	0.171398	0.0358721	3.63481	-0.00192325	0.985376	-0.0198957	-0.0330283	0.575503	-0.626354
1001002411	ADH-2408	AE003649[148458..149369]	0.0280685	0.86806	0.180784	0.152133	0.26651	1.36178	-0.279947	0.161446	-1.84987
1001002412	ADH-2409	AE003649[149445..150412]	-0.344715	0.266601	-1.36145	-0.257845	0	0	-0.082063	0	0
1001000242	ADH-241	AE003641[93817..94728]	-0.198838	0.145465	-1.95568	-0.0971671	0.297954	-1.25624	-0.114314	0.169614	-1.80039
1001002413	ADH-2410	AE003649[150504..151442]	-0.224785	0.371933	-1.04722	0.127035	0.47985	0.804714	0.189245	0.355926	1.0887
1001002414	ADH-2411	AE003649[151453..152419]	0.010185	0.972144	0.0379062	-0.271912	0.502737	-0.759588	-0.137726	0.407453	-0.960982
1001002415	ADH-2412	AE003649[152469..153398]	-0.0291228	0.854754	-0.199324	0.206492	0.255084	1.40344	0.0268597	0.872833	0.174155
1001002416	ADH-2413	AE003649[153466..154380]	-0.087612	0.689923	-0.439668	-0.322756	0.0620782	-2.90838	-0.099849	0.725868	-0.385065
1001002417	ADH-2414	AE003649[154470..155439]	-0.0882555	0.656738	-0.491576	0.279689	0.0986458	2.36841	0.0287259	0.900181	0.136348
1001002418	ADH-2415	AE003649[155514..156416]	0.207552	0.00200277	10.2097	1.04369	0.0476524	3.24548	0.045425	0.812951	0.258203
1001002419	ADH-2416	AE003649[156485..157439]	0.106056	0.574198	0.628626	0.327465	0.469974	0.824751	0.235571	0.082934	2.56387
1001002420	ADH-2417	AE003649[157475..158387]	-0.0678187	0.526245	-0.714968	0.143902	0.594701	0.593361	0.00127475	0.989561	0.0142017
1001002421	ADH-2418	AE003649[158452..159435]	0.0294779	0.909595	0.123398	0.0724887	0.758128	0.337276	0.0187948	0.952526	0.0646417
1001002422	ADH-2419	AE003649[159502..160412]	-0.0397215	0.59867	-0.586637	-0.0511564	0.821958	-0.245427	-0.11682	0.590953	-0.599741
1001000243	ADH-242	AE003641[94822..95752]	-0.106317	0.420704	-0.930604	0.0250122	0.80671	0.267087	0.126047	0.661539	0.483968
1001002423	ADH-2420	AE003649[160517..161395]	-0.119949	0.426411	-0.91779	0.0944335	0.54755	0.67589	0.31055	0.450501	0.865353
1001002424	ADH-2421	AE003649[161443..162365]	-0.524921	0.0953261	-2.40638	0.277151	0.347486	1.11131	0.309373	0.458757	0.847956
1001002425	ADH-2422	AE003649[162479..163383]	0.549308	0.0434119	3.36997	1.0496	0.0479494	3.23729	0.804903	0.0348315	3.67693
1001002426	ADH-2423	AE003649[163454..164394]	-0.0700343	0.746545	-0.354314	0.0987974	0.767957	0.322916	0.229231	0.513095	0.739722
1001002427	ADH-2424	AE003649[164457..165429]	-0.118834	0.52875	-0.710311	0.108979	0.346742	1.11333	-0.143466	0.359289	-1.07984
1001002428	ADH-2425	AE003649[165450..166394]	-0.0925966	0.549052	-0.673178	-0.0700624	0.241129	-1.45714	-0.0224481	0.694107	-0.43323
1001002429	ADH-2426	AE003649[166489..167418]	-0.160503	0.320982	-1.18604	-0.218122	0.181615	-1.73246	-0.0752664	0.585602	-0.608901
1001002430	ADH-2427	AE003649[167511..168412]	0.0257317	0.921079	0.107637	-0.173993	0.658857	-0.488213	-0.0795689	0.738744	-0.365863
1001002431	ADH-2428	AE003649[168509..169418]	0.0275007	0.830735	0.233026	-0.15	0.594565	-0.593591	-0.197266	0.443845	-0.879586
1001002432	ADH-2429	AE003649[169498..170384]	0.0710078	0.148287	1.93603	0.348848	0.279759	1.31579	0.201865	0.616916	0.556118
1001000244	ADH-243	AE003641[95783..96719]	-0.0156797	0.868007	-0.180858	0.195708	0.323279	1.17932	0.0265162	0.94308	0.0775342
1001002433	ADH-2430	AE003649[170504..171376]	0.36772	0.017832	4.73752	0.691731	0.103357	2.31711	0.0892885	0.698153	0.427027
1001002434	ADH-2431	AE003649[171520..172430]	0.0411261	0.567974	0.639514	0.13304	0.355874	1.08884	-0.113163	0.22368	-1.52925
1001002435	ADH-2432	AE003649[172481..173399]	-0.0110003	0.793726	-0.285661	0.147914	0.488819	0.786818	0.160702	0.540456	0.688767
1001002436	ADH-2433	AE003649[173466..174386]	-0.103515	0.480116	-0.80418	-0.250049	0.332232	-1.15359	0.167769	0.565882	0.643194
1001002437	ADH-2434	AE003649[174506..175426]	-0.117239	0.580074	-0.618426	-0.250427	0.248891	-1.42687	0.525759	0.257505	1.39445
1001002438	ADH-2435	AE003649[175518..176433]	-0.0993091	0.608531	-0.570063	-0.0855727	0.411756	-0.951019	-0.330658	0.118163	-2.17264
1001002439	ADH-2436	AE003649[176511..177434]	-0.0277405	0.796097	-0.282261	-0.0234946	0.89968	-0.137039	-0.15953	0.278227	-1.32099
1001002440	ADH-2437	AE003649[177484..178399]	-0.144091	0.419448	-0.933445	0.223421	0.286388	1.29364	-0.229749	0.12207	-2.13812
1001002441	ADH-2438	AE003649[178486..179390]	-0.235689	0.452222	-0.861703	-0.445336	0.0019515	-10.3004	0.43896	0.184806	1.71526
1001002442	ADH-2439	AE003649[179448..180388]	-0.571726	0.161359	-1.85041	-0.541968	0.225479	-1.52153	-0.0806657	0.472714	-0.819156
1001000245	ADH-244	AE003641[96797..97680]	-0.31967	0.217283	-1.55725	0.106689	0.0926282	2.43845	0.211158	0.310172	1.21833
1001002443	ADH-2440	AE003649[180460..181390]	-0.195091	0.307994	-1.22497	-0.0506019	0.896496	-0.141426	0.102197	0.0772697	2.64582
1001002444	ADH-2441	AE003649[181489..182431]	-0.318475	0.562779	-0.648671	0.251864	0.361469	1.07414	-0.081282	0.858291	-0.194388
1001002445	ADH-2442	AE003649[182475..183378]	-0.14635	0.164673	-1.82998	0.280194	0.428692	0.912713	-0.349674	0.461257	-0.842741
1001002446	ADH-2443	AE003649[183483..184417]	0.0585565	0.677202	0.459383	0.0240922	0.895709	0.142511	-0.493656	0.124709	-2.11554
1001002447	ADH-2444	AE003649[184471..185421]	-0.035715	0.757103	-0.338778	-0.143438	0.161712	-1.84821	0.0924265	0.663185	0.481368
1001002448	ADH-2445	AE003649[185461..186430]	-0.30599	0.172382	-1.78424	0.0406553	0.914013	0.11733	0.0719565	0.80173	0.274197
1001002449	ADH-2446	AE003649[186515..187417]	0.0333207	0.642619	0.514158	-0.0037002	0.944196	-0.0760102	-0.0859768	0.245486	-1.44001
1001002450	ADH-2447	AE003649[187518..188374]	-0.454607	0.250478	-1.4208	0.122493	0.378462	1.0308	-0.129201	0.720533	-0.393072
1001002451	ADH-2448	AE003649[188446..189420]	-0.333354	0.123833	-2.12298	-0.160277	0.554924	-0.662639	-0.339293	0.0176055	-4.75987
1001002452	ADH-2449	AE003649[189482..190442]	-0.255756	0.344934	-1.11826	-0.0977025	0.741152	-0.362292	-0.174988	0.39533	-0.989589
1001000246	ADH-245	AE003641[97796..98749]	-0.0227477	0.828524	-0.236145	0.111016	0.159652	1.86112	0.0351795	0.854532	0.199634
1001002453	ADH-2450	AE003649[190485..191384]	-0.0665383	0.484428	-0.795545	0.0215604	0.866655	0.182738	-0.143534	0.0566945	-3.02144
1001002454	ADH-2451	AE003649[191474..192370]	-0.14917	0.35121	-1.10127	0.166282	0.432741	0.903759	-0.609606	0.365857	-1.06276
1001002455	ADH-2452	AE003649[192501..193404]	0.00340825	0.985121	0.020242	-0.0134874	0.924838	-0.102485	-0.48538	0.467526	-0.829775
1001002456	ADH-2453	AE003649[193516..194378]	-0.0684224	0.192359	-1.67586	-0.0188707	0.770431	-0.319315	0.0954496	0.28923	1.2843
1001002457	ADH-2454	AE003649[194477..195398]	0.133548	0.490481	0.783532	0.238944	0.0927487	2.43699	-0.13227	0.664849	-0.478743
1001002458	ADH-2455	AE003649[195473..196369]	0.149134	0.254168	1.40687	-0.19425	0.493896	-0.776812	-0.0450515	0.852646	-0.20227
1001002459	ADH-2456	AE003649[196489..197404]	0.0474864	0.705594	0.415671	-0.196816	0.471323	-0.821993	0.20036	0.374166	1.04158
1001002460	ADH-2457	AE003649[197463..198428]	-0.38758	0.00622013	-6.9068	0.412485	0	0	-0.428328	0	0
1001002461	ADH-2458	AE003649[198458..199435]	0.0391073	0.691746	0.43686	-0.0328958	0.597391	-0.588799	0.136929	0.378587	1.03049
1001002462	ADH-2459	AE003649[199464..200426]	-0.196255	0.426174	-0.918319	-0.0660748	0.802568	-0.272999	-0.177594	0.538851	-0.691698
1001000247	ADH-246	AE003641[98827..99696]	-0.123788	0.0322428	-3.7891	0.033261	0.767777	0.323178	0.0509688	0.794352	0.284763
1001002463	ADH-2460	AE003649[200476..201411]	-0.119677	0.0271347	-4.04866	0.229307	0.0074534	6.48187	-0.281979	0.223533	-1.52988
1001002464	ADH-2461	AE003649[201480..202433]	-0.206813	0.0452716	-3.31356	0.166414	0.359378	1.0796	-0.466092	0.213064	-1.57622
1001002465	ADH-2462	AE003649[202521..203392]	-0.300093	0.00795156	-6.33567	0.157243	0.0987365	2.36739	-0.374163	0.191618	-1.67964
1001002466	ADH-2463	AE003649[203464..204371]	-0.139134	0.401284	-0.975437	-0.161387	0.515841	-0.734513	-0.110063	0.529294	-0.709301
1001002467	ADH-2464	AE003649[204484..205443]	-0.0286074	0.81438	-0.256171	0.527552	0.22295	1.5324	0.226806	0.303722	1.23814
1001002468	ADH-2465	AE003649[205487..206406]	0.0911317	0.340985	1.1291	-0.165537	0.353279	-1.09573	0.203426	0.0135347	5.23925
1001002469	ADH-2466	AE003649[206504..207378]	0.0390146	0.683564	0.449496	0.33414	0.19618	1.65659	-0.11891	0.591791	-0.598313
1001002470	ADH-2467	AE003649[207445..208420]	-0.0201596	0.756172	-0.340144	-0.0625739	0.839832	-0.220223	-0.0934786	0.540744	-0.688242
1001002471	ADH-2468	AE003649[208523..209440]	-0.057982	0.674657	-0.463354	-0.163224	0.0972365	-2.38434	0.104558	0.750405	0.348622
1001002472	ADH-2469	AE003649[209445..210368]	-0.405192	0.189268	-1.69177	-0.249654	0	0	-0.379318	0.428388	-0.913388
1001000248	ADH-247	AE003641[99768..100754]	-0.177048	0.0962145	-2.39606	0.137654	0.00473995	7.59289	-0.00538993	0.947025	-0.072148
1001002473	ADH-2470	AE003649[210476..211406]	-0.00485832	0.96173	-0.0520924	-0.134382	0.661407	-0.484176	-0.166598	0.653211	-0.497188
1001002474	ADH-2471	AE003649[211519..212416]	0.0799185	0.684524	0.448009	-0.539928	0.108557	-2.26368	0.155938	0.647941	0.505608
1001002475	ADH-2472	AE003649[212484..213407]	-0.0333292	0.827393	-0.237742	0.120639	0.716217	0.399575	-0.0233229	0.863461	-0.187183
1001002476	ADH-2473	AE003649[213495..214425]	-0.236805	0.288351	-1.28718	0.00940505	0.938918	0.0832203	-0.222588	0.0671934	-2.81178
1001002477	ADH-2474	AE003649[214519..215394]	0.0624628	0.440871	0.886006	-0.132211	0.677333	-0.459179	-0.110999	0.66833	-0.473265
1001002478	ADH-2475	AE003649[215509..216368]	-0.130791	0.342514	-1.12488	0.13115	0.0751637	2.6782	-0.403355	0.0630882	-2.88854
1001002479	ADH-2476	AE003649[216483..217422]	-0.00290043	0.976394	-0.0321191	0.150271	0.443786	0.879712	-0.0654538	0.593127	-0.596037
1001002480	ADH-2477	AE003649[217491..218443]	-0.117756	0.207049	-1.60401	-0.0377062	0.878015	-0.166967	0.276345	0.119704	2.15886
1001002481	ADH-2478	AE003649[218501..219368]	-0.0695102	0.581256	-0.616384	0.282366	0.392051	0.997466	-0.0489075	0.74482	-0.356862
1001002482	ADH-2479	AE003649[219502..220439]	-0.0193375	0.770209	-0.319637	0.227074	0.416485	0.94018	0.0349086	0.682811	0.450663
1001000249	ADH-248	AE003641[100788..101706]	-0.12808	0.311657	-1.21382	0.331976	0.0628626	2.89293	-0.191496	0.0174691	-4.77351
1001002483	ADH-2480	AE003649[220461..221392]	-0.108756	0.246007	-1.43799	-0.0136065	0.929807	-0.0956804	-0.0685492	0.362625	-1.07113
1001002484	ADH-2481	AE003649[221484..222383]	0.0647144	0.716057	0.399816	0.0473946	0.635597	0.525509	-0.41509	0.091323	-2.45438
1001002485	ADH-2482	AE003649[222481..223381]	0.438568	0.119732	2.15862	0.16542	0.528044	0.711622	0.0850906	0.547118	0.676669
1001002486	ADH-2483	AE003649[223457..224416]	0.173661	0.307415	1.22675	0.0721677	0.690221	0.439208	-0.0801457	0.446727	-0.873401
1001002487	ADH-2484	AE003649[224449..225400]	0.133691	0.373353	1.04363	-0.488564	0.315121	-1.20341	0.114302	0.71703	0.398348
1001002488	ADH-2485	AE003649[225477..226389]	0.121381	0.653735	0.496353	-0.216057	0.0471664	-3.25902	-0.238386	0.383364	-1.01865
1001002489	ADH-2486	AE003649[226517..227443]	-0.39167	0.109358	-2.25571	0.166604	0	0	0.040956	0.874714	0.171545
1001002490	ADH-2487	AE003649[227456..228416]	-0.559282	0.144734	-1.96083	-0.112638	0.723365	-0.388817	-0.077173	0.573568	-0.629725
1001002491	ADH-2488	AE003649[228496..229416]	-0.401469	0.194112	-1.66697	-0.178664	0.593015	-0.596228	-0.340968	0	0
1001002492	ADH-2489	AE003649[229493..230405]	0.287112	0.0120962	5.45609	-0.212141	0.436691	-0.895097	-0.240079	0.0351419	-3.6642
1001000250	ADH-249	AE003641[101800..102755]	-0.264695	0.0338511	-3.71812	-0.008117	0.979142	-0.0283797	-0.0814504	0.639317	-0.519486
1001002493	ADH-2490	AE003649[230503..231373]	-0.153276	0.326389	-1.17031	-0.0267325	0.930797	-0.0943261	-0.0197952	0.656747	-0.491562
1001002494	ADH-2491	AE003649[231509..232367]	-0.0819226	0.428672	-0.912757	-0.0744201	0.798566	-0.278724	-0.605364	0.0225243	-4.34375
1001002495	ADH-2492	AE003649[232458..233374]	-0.098916	0.483844	-0.796711	0.10567	0.0113703	5.57876	-0.330092	0.241019	-1.45757
1001002496	ADH-2493	AE003649[233463..234388]	-0.385098	0.068509	-2.78842	-0.227594	0.559067	-0.655254	-0.178366	0.59153	-0.598756
1001002497	ADH-2494	AE003649[234511..235411]	-0.110278	0.517974	-0.730479	-0.114179	0.618906	-0.552828	-0.308493	0.177245	-1.75659
1001002498	ADH-2495	AE003649[235510..236399]	-0.0308269	0.874031	-0.172492	-0.118055	0.390416	-1.00142	0.145117	0.242321	1.45242
1001002499	ADH-2496	AE003649[236523..237442]	-0.165643	0.262602	-1.37581	0.104084	0.324707	1.17517	-0.0483607	0.640938	-0.516867
1001002500	ADH-2497	AE003649[237470..238414]	-0.0874538	0.450859	-0.864593	-0.0368059	0.859794	-0.192292	-0.154695	0.716272	-0.399492
1001002501	ADH-2498	AE003649[238467..239373]	-0.128863	0.29989	-1.25012	-0.0333303	0.90815	-0.125384	-0.121634	0.561875	-0.65027
1001002502	ADH-2499	AE003649[239471..240444]	0.021377	0.561341	0.651218	0.207418	0.16883	1.80502	-0.0649926	0.905714	-0.128734
1001000025	ADH-25	AE003640[147846..148775]	-0.545748	0.218945	-1.54989	0.874882	0.218259	1.55292	-0.221813	0	0
1001000251	ADH-250	AE003641[102778..103736]	-0.113048	0.37283	-1.04495	-0.0504115	0.855042	-0.198923	-0.121952	0.371512	-1.04829
1001002503	ADH-2500	AE003649[240447..241388]	0.127923	0.193314	1.671	0.028143	0.886382	0.155389	-0.171779	0.297453	-1.25783
1001002504	ADH-2501	AE003649[241520..242393]	-0.179804	0.262517	-1.37612	0.296786	0.390086	1.00222	0.0953695	0.339181	1.1341
1001002505	ADH-2502	AE003649[242501..243432]	-0.0469658	0.659229	-0.487624	-0.288472	0.106127	-2.28825	0.315698	0.0742187	2.6931
1001002506	ADH-2503	AE003649[243500..244389]	-0.0230647	0.944842	-0.0751276	-0.23713	0.415174	-0.943173	0.183692	0.333745	1.14931
1001002507	ADH-2504	AE003649[244507..245410]	0.0356833	0.722389	0.390282	0.208239	0.371106	1.04932	0.297054	0.137635	2.01261
1001002508	ADH-2505	AE003649[245455..246432]	0.226462	0.12897	2.08027	0.356856	0.141327	1.9853	0.33642	0.612976	0.562654
1001002509	ADH-2506	AE003649[246465..247439]	-0.509579	0.0264743	-4.08679	0.108562	0.44142	0.884819	0.134225	0.58631	0.607685
1001002510	ADH-2507	AE003649[247484..248385]	-0.0514425	0.749381	-0.350129	0.177714	0.326661	1.16952	-0.327972	0.374111	-1.04171
1001002511	ADH-2508	AE003649[248465..249377]	-0.403203	0.248327	-1.42903	-0.185329	0.216939	-1.55878	0.01644	0.954817	0.0615165
1001002512	ADH-2509	AE003649[249525..250379]	-0.154252	0.478031	-0.808378	-0.673488	0.167975	-1.8101	-0.226642	0.708505	-0.411247
1001000252	ADH-251	AE003641[103814..104678]	-0.244256	0.332478	-1.1529	0.478483	0	0	-0.100891	0.728553	-0.381046
1001002513	ADH-2510	AE003649[250518..251443]	0.0869467	0.467568	0.829689	-0.0932891	0.62905	-0.536167	-0.126579	0.22853	-1.5086
1001002514	ADH-2511	AE003649[251471..252416]	-0.200714	0.426921	-0.916654	-0.0896519	0.764981	-0.327254	-0.128209	0.651677	-0.499635
1001002515	ADH-2512	AE003649[252507..253369]	-0.191482	0.444113	-0.879009	-0.133257	0.0821411	-2.57492	-0.154636	0.679571	-0.455695
1001002516	ADH-2513	AE003649[253446..254405]	-0.194618	0.0017067	-10.7814	0.0225466	0.868211	0.180575	0.0745248	0.663365	0.481083
1001002517	ADH-2514	AE003649[254503..255386]	-0.297718	0.0381589	-3.54749	-0.0244614	0.884276	-0.1583	-0.0332242	0.796426	-0.281789
1001002518	ADH-2515	AE003649[255469..256427]	-0.0802563	0.0477151	-3.24375	0.0511685	0.771871	0.317222	-0.113345	0.36054	-1.07656
1001002519	ADH-2516	AE003649[256476..257438]	-0.190575	0.170307	-1.79632	0.056652	0.914395	0.116805	-0.124279	0.719458	-0.394691
1001002520	ADH-2517	AE003649[257500..258404]	0.0217487	0.678262	0.457732	-0.0648893	0.856866	-0.196376	-0.196177	0.183048	-1.7247
1001002521	ADH-2518	AE003649[258479..259414]	-0.066542	0.707693	-0.41248	0.00171625	0.995038	0.00675007	0.258025	0.457317	0.85097
1001002522	ADH-2519	AE003649[259474..260384]	-0.068299	0.664775	-0.47886	0.0626788	0.664504	0.479286	0.0773705	0.753681	0.343803
1001000253	ADH-252	AE003641[104823..105698]	-0.0598215	0.66264	-0.482228	-0.235118	0.188715	-1.69465	-0.162589	0.215194	-1.56659
1001002523	ADH-2520	AE003649[260458..261424]	-0.184966	0.277615	-1.32308	0.489787	0.0859193	2.52341	0.0465596	0.901288	0.134824
1001002524	ADH-2521	AE003649[261462..262419]	-0.0308081	0.856249	-0.197238	0.139803	0.27726	1.32429	0.0354874	0.63846	0.52087
1001002525	ADH-2522	AE003649[262475..263384]	-0.385283	0.0240154	-4.24036	0.061825	0.845853	0.211777	-0.0623472	0.659452	-0.487271
1001002526	ADH-2523	AE003649[263457..264378]	0.00103159	0.98146	0.0252249	0.107563	0.551396	0.668961	0.13456	0.321878	1.18342
1001002527	ADH-2524	AE003649[264489..265410]	0.0081429	0.949144	0.0692557	-0.0611842	0.750887	-0.347912	-0.146149	0.240582	-1.45931
1001002528	ADH-2525	AE003649[265462..266432]	0.114911	0.336778	1.14079	0.408504	0.488516	0.787419	-0.0902666	0.568217	-0.639089
1001002529	ADH-2526	AE003649[266451..267371]	-0.402873	0.0126823	-5.36387	-0.191399	0.431678	-0.906102	-0.344607	0.304059	-1.2371
1001002530	ADH-2527	AE003649[267491..268373]	-0.251465	0.0574005	-3.00586	0.106883	0.571827	0.632764	0.532758	0.177361	1.75593
1001002531	ADH-2528	AE003649[268523..269387]	-0.141653	0.131509	-2.05989	0.425085	0.273454	1.33738	0.240488	0.11783	2.17564
1001002532	ADH-2529	AE003649[269519..270370]	-0.028093	0.867011	-0.182243	0.168113	0	0	-0.135205	0.750859	-0.347953
1001000254	ADH-253	AE003641[105780..106754]	0.0917044	0.361572	1.07387	0.00740382	0.985836	0.0192693	-0.157327	0.491624	-0.78128
1001002533	ADH-2530	AE003649[270452..271436]	-0.230161	0.177134	-1.7572	0.255145	0.369599	1.05316	-0.159824	0.72501	-0.38635
1001002534	ADH-2531	AE003649[271516..272433]	0.0510722	0.323001	1.18014	-0.198605	0.179593	-1.74354	-0.0992288	0.316457	-1.19942
1001002535	ADH-2532	AE003649[272450..273380]	-0.0676159	0.362437	-1.07161	-0.0149492	0.845254	-0.212616	0.0796913	0.48076	0.802885
1001002536	ADH-2533	AE003649[273524..274409]	-0.197015	0.0145668	-5.1014	-0.343334	0.378381	-1.031	-0.110686	0.837492	-0.223512
1001002537	ADH-2534	AE003649[274522..275418]	-0.352694	0.18788	-1.69901	0.00572825	0.965433	0.0470461	0.186406	0.578954	0.620365
1001002538	ADH-2535	AE003650[1..794]	0.010021	0.848223	0.208457	-0.0147838	0.927006	-0.099515	0.144188	0.505487	0.75428
1001002539	ADH-2536	AE003650[846..1766]	-0.00145425	0.996214	-0.00515004	-0.206452	0.457199	-0.851217	0.127346	0.603657	0.578231
1001002540	ADH-2537	AE003650[1874..2725]	-0.0500252	0.550355	-0.670833	-0.191221	0.144713	-1.96099	0.0725597	0.576398	0.624799
1001002541	ADH-2538	AE003650[2856..3794]	-0.169588	0.254557	-1.40541	-0.110652	0.410043	-0.954974	-0.0384086	0.883126	-0.159891
1001002542	ADH-2539	AE003650[3813..4771]	0.00194935	0.982094	0.0243617	0.273225	0.391227	0.999456	-0.0503441	0.915179	-0.115729
1001000255	ADH-254	AE003641[106756..107751]	-0.19212	0.27889	-1.31874	-0.0999878	0.672543	-0.466659	0.220315	0.315016	1.20372
1001002543	ADH-2540	AE003650[4816..5802]	0.120596	0.148993	1.93119	0.02928	0.647862	0.505734	-0.0366823	0.408485	-0.958584
1001002544	ADH-2541	AE003650[5806..6751]	0.0179422	0.795823	0.282653	0.206565	0.574112	0.628776	-0.222878	0.208774	-1.59595
1001002545	ADH-2542	AE003650[6829..7751]	-0.0135401	0.959843	-0.0546641	0.146663	0.494816	0.775007	-0.0495925	0.825732	-0.240088
1001002546	ADH-2543	AE003650[7842..8755]	-0.165319	0.36813	-1.05692	-0.0370287	0.682033	-0.451869	-0.203995	0.366379	-1.06141
1001002547	ADH-2544	AE003650[8811..9748]	-0.238719	0.306342	-1.23004	-0.00756375	0.98114	-0.0256597	0.0778159	0.724108	0.387703
1001002548	ADH-2545	AE003650[9806..10728]	-0.458066	0.122644	-2.13316	0.205779	0.643424	0.512862	0.0141903	0.940162	0.0815211
1001002549	ADH-2546	AE003650[10807..11742]	-0.163603	0.221072	-1.54056	0.196626	0.534056	0.700498	0.241414	0.291141	1.27808
1001002550	ADH-2547	AE003650[11809..12749]	-0.143643	0.593766	-0.59495	0.385703	0.0636488	2.87769	0.221106	0.0577108	2.99909
1001002551	ADH-2548	AE003650[12859..13805]	0.0524464	0.152785	1.90561	0.0673219	0.652955	0.497595	-0.019327	0.96074	-0.0534407
1001002552	ADH-2549	AE003650[13839..14792]	-0.0545163	0.53474	-0.69924	-0.364505	0.285847	-1.29543	0.253389	0.46816	0.828472
1001000256	ADH-255	AE003641[107828..108689]	0.163754	0.343226	1.12293	-0.100112	0.52886	-0.710106	-0.150758	0.0941323	-2.42043
1001002553	ADH-2550	AE003650[14808..15767]	0.0998676	0.290755	1.27933	0.0882026	0.458347	0.848812	-0.0421858	0.875288	-0.170749
1001002554	ADH-2551	AE003650[15855..16775]	-0.11807	0.488402	-0.787644	0.00178075	0.990193	0.0133412	-0.113756	0.707417	-0.412899
1001002555	ADH-2552	AE003650[16879..17732]	0.0211383	0.635632	0.525451	-0.230792	0.376715	-1.03517	-0.108226	0.616058	-0.55754
1001002556	ADH-2553	AE003650[17869..18758]	-0.0665625	0.551403	-0.668948	-0.077447	0.832438	-0.230627	-0.264571	0.549444	-0.672473
1001002557	ADH-2554	AE003650[18816..19743]	-0.0706014	0.734957	-0.371492	0.0804585	0.662868	0.481867	0.0287989	0.820072	0.248097
1001002558	ADH-2555	AE003650[19866..20756]	-0.190981	0.360804	-1.07587	-0.133748	0.340001	-1.13182	-0.0650313	0.488687	-0.78708
1001002559	ADH-2556	AE003650[20821..21759]	0.0717818	0.618971	0.552721	-0.276382	0.349213	-1.10664	0.0734459	0.571115	0.634008
1001002560	ADH-2557	AE003650[21856..22750]	-0.108715	0.386239	-1.01158	-0.0740356	0.46071	-0.84388	0.0160144	0.863791	0.186724
1001002561	ADH-2558	AE003650[22813..23776]	-0.119881	0.577151	-0.623491	-0.0365745	0.767848	-0.323074	-0.170003	0.446931	-0.872964
1001002562	ADH-2559	AE003650[23870..24775]	-0.0970063	0.393221	-0.994649	-0.223136	0.236139	-1.47716	-0.183619	0.344928	-1.11827
1001000257	ADH-256	AE003641[108802..109755]	0.604442	0.0659184	2.83498	-0.0558706	0.506998	-0.751375	-0.194465	0.366918	-1.06003
1001002563	ADH-2560	AE003650[24844..25796]	-0.170406	0.0782311	-2.6314	-0.000212275	0.999389	-0.000831622	-0.244552	0.394022	-0.992723
1001002564	ADH-2561	AE003650[25852..26747]	0.0522326	0.622632	0.546686	-0.168999	0.649794	-0.502643	-0.165257	0.412728	-0.94878
1001002565	ADH-2562	AE003650[26869..27769]	0.0506949	0.471913	0.820789	-0.00304975	0.986	-0.0190459	-0.135795	0.336526	-1.1415
1001002566	ADH-2563	AE003650[27870..28771]	0.0991329	0.548188	0.674736	0.0528772	0.839034	0.221345	-0.25782	0.177402	-1.7557
1001002567	ADH-2564	AE003650[28848..29731]	1.16121	0.00190948	10.3771	0.478144	0.502466	0.760111	0.622552	0.175768	1.76489
1001002568	ADH-2565	AE003650[29824..30753]	0.403778	0.0414869	3.43169	0.583707	0.397845	0.983587	0.543455	0.287089	1.29133
1001002569	ADH-2566	AE003650[30814..31780]	-0.628783	0.140064	-1.99455	0.00715675	0.984903	0.0205392	0.364304	0	0
1001002570	ADH-2567	AE003650[31858..32798]	-0.0781823	0.730053	-0.378804	0.580453	0.273655	1.33669	-0.277054	0	0
1001002571	ADH-2568	AE003650[32836..33732]	-0.762037	0.126639	-2.09939	-0.476052	0	0	0.334424	0	0
1001002572	ADH-2569	AE003650[33843..34796]	-0.126	0.281244	-1.31078	0.326925	0.394115	0.9925	0.185423	0.5423	0.685407
1001000258	ADH-257	AE003641[109757..110711]	-0.117098	0.562299	-0.649521	0.159803	0.490854	0.782798	-0.0806825	0.628301	-0.537391
1001002573	ADH-2570	AE003650[34861..35736]	-0.470455	0.336619	-1.14124	-0.029955	0	0	0.329753	0.564258	0.646057
1001002574	ADH-2571	AE003650[35813..36761]	-0.18715	0.258067	-1.39237	0.561185	0.124979	2.11326	0.340699	0.242583	1.45138
1001002575	ADH-2572	AE003650[36869..37772]	0.238726	0.324379	1.17613	0.405088	0.00729606	6.53074	-0.116578	0.727874	-0.382062
1001002576	ADH-2573	AE003650[37816..38735]	-0.136562	0.432954	-0.903291	0.177693	0.622428	0.547022	-0.0434515	0.918142	-0.111663
1001002577	ADH-2574	AE003650[38830..39741]	-0.776969	0.150538	-1.92067	0.236288	0.773329	0.315103	-0.320056	0	0
1001002578	ADH-2575	AE003650[39828..40771]	-0.210881	0.16248	-1.84345	0.073169	0.651165	0.500452	0.184132	0.657435	0.490469
1001002579	ADH-2576	AE003650[40869..41793]	-0.147607	0.521886	-0.723119	0.0120347	0.959577	0.055026	-0.0760947	0.686873	-0.444375
1001002580	ADH-2577	AE003650[41816..42793]	-0.0219565	0.910945	-0.121544	0.275057	0.114097	2.21004	-0.376875	0.275816	-1.32923
1001002581	ADH-2578	AE003650[42880..43748]	-0.0395232	0.814428	-0.256104	0	0	0	0	0	0
1001002582	ADH-2579	AE003650[43815..44767]	0.0703825	0.333757	1.14928	0.333757	0.484645	0.795111	0.207864	0.53964	0.690257
1001000259	ADH-258	AE003641[110768..111727]	0.0484305	0.756948	0.339005	0.181018	0.494097	0.776417	-0.0550976	0.606816	-0.572933
1001002583	ADH-2580	AE003650[44878..45804]	-0.165921	0.360785	-1.07592	0.022988	0.811921	0.259668	-0.263466	0.184758	-1.71551
1001002584	ADH-2581	AE003650[45842..46758]	-0.1191	0.557583	-0.657894	-0.150804	0.517499	-0.731376	-0.462288	0.511454	-0.742849
1001002585	ADH-2582	AE003650[46814..47752]	-0.245108	0.370954	-1.04971	-0.150697	0.621469	-0.5486	0.085909	0.804461	0.270295
1001002586	ADH-2583	AE003650[47851..48747]	0.414745	0.0158874	4.94254	0.0007935	0.997304	0.00366794	-0.252843	0.137291	-2.0152
1001002587	ADH-2584	AE003650[48836..49781]	0.330379	0.0167413	4.8487	0.225918	0.486989	0.790447	-0.0778614	0.781544	-0.303204
1001002588	ADH-2585	AE003650[49849..50773]	1.34353	0.000123802	26.0705	1.50851	0.00936498	5.97893	0.970454	0.0142975	5.13612
1001002589	ADH-2586	AE003650[50839..51779]	1.45938	0.00711739	6.58795	1.81846	0.039516	3.49877	1.60045	0.00235829	9.65571
1001002590	ADH-2587	AE003650[51814..52804]	-0.247214	0.042341	-3.40386	0	0	0	0	0	0
1001002591	ADH-2588	AE003650[52869..53775]	-0.342755	0.0885654	-2.48896	0.0215934	0.896906	0.140861	-0.000486425	0.987175	-0.0174476
1001000260	ADH-259	AE003641[111779..112683]	-0.15655	0.154631	-1.89343	0.0754551	0.434528	0.899832	0.143102	0.271844	1.34298
1001002596	ADH-2593	AE003650[57856..58755]	-0.423129	0.0249035	-4.18264	-0.161559	0.51137	-0.743008	0.118853	0.46385	0.83736
1001002597	ADH-2594	AE003650[58836..59740]	0.0264248	0.718707	0.395821	-0.0968215	0.824336	-0.242062	0.108801	0.435301	0.898137
1001002598	ADH-2595	AE003650[59808..60804]	-0.122243	0.359293	-1.07983	-0.243839	0.635702	-0.525339	0.225812	0.571119	0.634001
1001002599	ADH-2596	AE003650[60822..61792]	-0.008392	0.97199	-0.0381159	-0.148172	0.21061	-1.58745	0.372565	0.282931	1.30512
1001002600	ADH-2597	AE003650[61869..62803]	-0.139772	0.574394	-0.628285	-0.413414	0.00232486	-9.70295	-0.287181	0.340652	-1.13002
1001002601	ADH-2598	AE003650[62874..63788]	0.132366	0.457625	0.850325	0.0585039	0.702079	0.421026	-0.192386	0.58679	-0.606862
1001002602	ADH-2599	AE003650[63816..64743]	0.0288326	0.71999	0.393889	-0.0222196	0.808767	-0.264156	-0.213721	0.104364	-2.30651
1001000026	ADH-26	AE003640[148875..149781]	-0.622552	0.159246	-1.86369	0.560197	0.359084	1.08037	-0.0792127	0	0
1001000261	ADH-260	AE003641[112777..113752]	-0.0106377	0.950443	-0.0674827	-0.137497	0.207027	-1.60411	0.0461971	0.772489	0.316323
1001002603	ADH-2600	AE003650[64867..65742]	0.0813842	0.248593	1.42801	-0.0266217	0.816731	-0.252834	0.0710173	0.662355	0.482679
1001002604	ADH-2601	AE003650[65810..66801]	-0.31751	0.0578027	-2.99709	-0.270118	0.273778	-1.33626	0.0189831	0.939943	0.0818195
1001002611	ADH-2608	AE003650[72806..73773]	0.123822	0.361112	1.07507	-0.406733	0.220286	-1.54399	-0.129021	0.0577439	-2.99837
1001002612	ADH-2609	AE003650[73862..74743]	-0.0976022	0.427589	-0.915164	-0.138244	0.723424	-0.388728	0.197561	0.434766	0.89931
1001000262	ADH-261	AE003641[113812..114695]	0.0823955	0.378209	1.03143	0.295889	0.372919	1.04472	0.146755	0.14258	1.97623
1001002613	ADH-2610	AE003650[74873..75801]	-0.0865831	0.611014	-0.56592	-0.210758	0.590749	-0.600089	-0.116279	0.756636	-0.339464
1001002614	ADH-2611	AE003650[75851..76741]	-0.427771	0.14829	-1.93601	0.355794	0.28036	1.31376	0.209522	0.372568	1.04561
1001002615	ADH-2612	AE003650[76844..77769]	-0.196826	0.284774	-1.29898	-0.204627	0.441748	-0.884108	0.042678	0.860197	0.19173
1001002616	ADH-2613	AE003650[77809..78792]	-0.469293	0.0942795	-2.41869	-0.22512	0	0	0.131248	0.796493	0.281692
1001002617	ADH-2614	AE003650[78843..79791]	0.0695727	0.400427	0.977463	-0.0390241	0.794086	-0.285145	0.0047819	0.968701	0.0425947
1001002618	ADH-2615	AE003650[79812..80789]	0.120982	0.291375	1.27732	0.164315	0.150201	1.92295	-0.15008	0.33884	-1.13505
1001002619	ADH-2616	AE003650[80813..81734]	0.0683702	0.550464	0.670636	0.323447	0.178876	1.7475	0.101343	0.723357	0.388829
1001002620	ADH-2617	AE003650[81865..82772]	-0.0610607	0.799715	-0.277078	0.152023	0.457105	0.851415	0.369784	0.442776	0.881889
1001002621	ADH-2618	AE003650[82867..83785]	0.0385281	0.75086	0.347951	0.225261	0.60454	0.576748	-0.290345	0.429772	-0.910317
1001002622	ADH-2619	AE003650[83832..84773]	0.0299595	0.698626	0.426302	-0.404223	0.356384	-1.08749	0.0516788	0.47551	0.813476
1001000263	ADH-262	AE003641[114833..115736]	-0.132585	0.21726	-1.55735	0.0679142	0.418506	0.935581	0.107766	0.0611797	2.92637
1001002623	ADH-2620	AE003650[84839..85770]	0.175357	0.11881	2.16683	0.243546	0.593617	0.595203	-0.0276551	0.937354	-0.0853581
1001002624	ADH-2621	AE003650[85810..86766]	0.210486	0.21099	1.5857	0.410455	0.334814	1.1463	-0.150536	0.544206	-0.681944
1001002625	ADH-2622	AE003650[86806..87786]	0.0547813	0.513995	0.738012	-0.0949895	0.607227	-0.572244	-0.100101	0.521051	-0.724686
1001002626	ADH-2623	AE003650[87860..88739]	-0.0103809	0.858795	-0.193684	-0.313517	0.310174	-1.21832	0.0454504	0.823233	0.243622
1001002627	ADH-2624	AE003650[88876..89755]	0.0104296	0.874441	0.171923	-0.131817	0.455798	-0.854159	-0.0723335	0.555484	-0.661638
1001002628	ADH-2625	AE003650[89865..90771]	0.0657911	0.424208	0.922719	-0.19541	0.506218	-0.752875	-0.165098	0.581456	-0.616039
1001002629	ADH-2626	AE003650[90815..91762]	0.0797957	0.850538	0.205217	-0.0842867	0.628751	-0.536655	0.05384	0.856401	0.197025
1001002630	ADH-2627	AE003650[91844..92744]	-0.179366	0.468785	-0.827188	-0.235407	0.181687	-1.73207	-0.122053	0.712517	-0.405166
1001002631	ADH-2628	AE003650[92854..93769]	-0.0192815	0.878623	-0.166126	-0.0599088	0.207339	-1.60265	-0.251778	0.20004	-1.63755
1001002632	ADH-2629	AE003650[93868..94776]	-0.245779	0.163765	-1.83553	0.0692688	0.345891	1.11565	-0.273657	0.103557	-2.31499
1001000264	ADH-263	AE003641[115796..116721]	0.00915725	0.852976	0.201808	0.13513	0	0	-0.41992	0	0
1001002633	ADH-2630	AE003650[94812..95753]	-0.178042	0.357262	-1.08517	0.330501	0.060702	2.93608	-0.0554695	0.863915	-0.186551
1001002634	ADH-2631	AE003650[95858..96793]	-0.0279576	0.849158	-0.207148	-0.130605	0.62649	-0.540353	-0.357489	0.157642	-1.87391
1001002635	ADH-2632	AE003650[96817..97778]	-0.0694012	0.14383	-1.96726	-0.0366943	0.722099	-0.390719	-0.196563	0.391405	-0.999026
1001002636	ADH-2633	AE003650[97873..98729]	-0.265745	0.258209	-1.39185	-0.163231	0.627683	-0.538401	-0.236637	0.580049	-0.61847
1001002637	ADH-2634	AE003650[98856..99745]	-0.0876428	0.834177	-0.228177	-0.157481	0.489066	-0.786329	-0.113202	0.344543	-1.11932
1001002638	ADH-2635	AE003650[99864..100758]	-0.153107	0.229983	-1.50251	-0.0440348	0.76708	-0.324193	-0.224598	0.337346	-1.1392
1001002639	ADH-2636	AE003650[100837..101738]	-0.266202	0.0395583	-3.49729	0.0674295	0.754746	0.342236	-0.0513949	0.816766	-0.252785
1001002640	ADH-2637	AE003650[101878..102788]	-0.339476	0.0610055	-2.9299	-0.063092	0	0	0.0271537	0.898996	0.137981
1001002641	ADH-2638	AE003650[102816..103787]	0.135497	0.523027	0.72098	0.37231	0.391547	0.998683	-0.0769244	0.720307	-0.393413
1001002642	ADH-2639	AE003650[103883..104803]	0.135487	0.14618	1.95065	-0.0752092	0.57569	-0.626029	-0.0340205	0.927351	-0.0990432
1001000265	ADH-264	AE003641[116768..117706]	-0.0765032	0.664669	-0.479026	0.084705	0.46419	0.836657	0.0442301	0.159239	1.86373
1001002643	ADH-2640	AE003650[104820..105781]	-0.17628	0.530415	-0.707224	-0.397333	0.147335	-1.94261	-0.295471	0.232796	-1.49083
1001002644	ADH-2641	AE003650[105886..106733]	-0.000167525	0.999377	-0.000847402	-0.878124	0	0	-0.247931	0.132652	-2.05088
1001002645	ADH-2642	AE003650[106845..107761]	-0.0413468	0.75864	-0.336525	0.0201277	0.883405	0.159505	0.195483	0.290318	1.28075
1001002646	ADH-2643	AE003650[107812..108748]	0.13539	0.355486	1.08987	0.49259	0.0526548	3.11552	-0.290011	0.508027	-0.749401
1001002647	ADH-2644	AE003650[108855..109747]	0.794388	0.0119258	5.48401	0.346406	0.0299446	3.89882	0.526024	0.00562482	7.15389
1001002648	ADH-2645	AE003650[109839..110750]	0.193686	0.564868	0.644982	0.411017	0.191472	1.68039	0.159009	0.219951	1.54546
1001002649	ADH-2646	AE003650[110857..111771]	-0.267939	0.0544105	-3.07355	-0.301176	0.260844	-1.3822	0.341439	0.0895866	2.476
1001002650	ADH-2647	AE003650[111830..112745]	0.0449575	0.165631	1.82417	-0.0126221	0.918929	-0.110584	-0.110066	0.347659	-1.11084
1001002651	ADH-2648	AE003650[112825..113770]	-0.0713441	0.29318	-1.27149	-0.0125878	0.945561	-0.0741472	-0.151413	0.110845	-2.24114
1001002652	ADH-2649	AE003650[113846..114796]	-0.0445394	0.606029	-0.574251	-0.161839	0.396923	-0.985781	-0.136466	0.509291	-0.746979
1001000266	ADH-265	AE003641[117822..118739]	-0.199537	0.209092	-1.59447	-0.0860391	0.732615	-0.374981	-0.172982	0.489935	-0.784611
1001002653	ADH-2650	AE003650[114827..115787]	-0.202483	0.627152	-0.53927	-0.359339	0.127679	-2.0908	-0.362148	0.429114	-0.911776
1001002654	ADH-2651	AE003650[115849..116753]	-0.469032	0.391778	-0.998126	-0.126831	0.28885	-1.28554	-0.132317	0.687756	-0.443011
1001002655	ADH-2652	AE003650[116876..117732]	-0.268493	0.266551	-1.36163	0.0581413	0.829073	0.235371	-0.243765	0.499995	-0.764903
1001002656	ADH-2653	AE003650[117840..118759]	-0.168288	0.184611	-1.7163	-0.0246505	0.8547	-0.1994	-0.0737206	0.381887	-1.02229
1001002657	ADH-2654	AE003650[118837..119801]	-0.215875	0.0696789	-2.7681	-0.071036	0.770531	-0.319169	-0.182903	0.386585	-1.01074
1001002658	ADH-2655	AE003650[119852..120795]	-0.476192	0.0522853	-3.12457	0.438623	0.531007	0.706127	0.345764	0.492783	0.778997
1001002659	ADH-2656	AE003650[120805..121766]	-0.0332904	0.205442	-1.61158	-0.076622	0.829147	-0.235266	-0.30695	0.169563	-1.80069
1001002660	ADH-2657	AE003650[121874..122778]	-0.141966	0.127161	-2.09507	-0.118722	0.819808	-0.248472	-0.147594	0.487841	-0.788755
1001002661	ADH-2658	AE003650[122880..123765]	-0.162006	0.222469	-1.53448	0.0665481	0.8418	0.21746	-0.308794	0.413072	-0.947989
1001002662	ADH-2659	AE003650[123850..124745]	-0.255412	0.0361552	-3.62362	0.0428432	0.900779	0.135525	-0.576	0.00494872	-7.48007
1001000267	ADH-266	AE003641[118759..119753]	-0.168497	0.143088	-1.97257	-0.16111	0.538865	-0.691672	0.130859	0.373039	1.04442
1001002663	ADH-2660	AE003650[124879..125798]	-0.117546	0.319554	-1.19024	0.0572252	0.802161	0.27358	-0.0595615	0.755016	-0.34184
1001002664	ADH-2661	AE003650[125862..126727]	-0.578692	0.0910242	-2.45806	-0.313347	0	0	0.065856	0.907047	0.126901
1001002665	ADH-2662	AE003650[126879..127785]	0.0399344	0.690328	0.439044	0.17956	0.489954	0.784574	-0.0882226	0.534185	-0.700261
1001002666	ADH-2663	AE003650[127813..128799]	0.238645	0.0763852	2.65929	-0.107747	0.639734	-0.518811	-0.211989	0.36782	-1.05771
1001002667	ADH-2664	AE003650[128853..129773]	-0.244206	0.433507	-0.902073	-0.414084	0.271062	-1.34571	-0.0720205	0.742128	-0.360846
1001002668	ADH-2665	AE003650[129809..130729]	-0.351411	0.128131	-2.0871	-0.460264	0.296677	-1.26029	0.0385333	0.931976	0.0927125
1001002669	ADH-2666	AE003650[130850..131741]	0.27691	0.223541	1.52984	-0.0221344	0.915078	-0.115868	0.187857	0.628477	0.537103
1001002670	ADH-2667	AE003650[131834..132747]	0.22252	0.185806	1.70994	0.157502	0.180809	1.73686	0.0289488	0.900324	0.136152
1001002671	ADH-2668	AE003650[132879..133797]	-0.0620616	0.616647	-0.556563	0.0845148	0.767243	0.323956	0.244848	0.182821	1.72592
1001002672	ADH-2669	AE003650[133867..134798]	0.104402	0.320833	1.18648	-0.32529	0.442599	-0.882271	-0.270282	0.496765	-0.771193
1001000268	ADH-267	AE003641[119765..120686]	-0.0496989	0.64255	-0.514268	0.238962	0.28846	1.28682	-0.076768	0.577519	-0.622853
1001002673	ADH-2670	AE003650[134858..135785]	0.0838846	0.433306	0.902515	0.10119	0.338915	1.13483	0.202483	0.47487	0.814773
1001002674	ADH-2671	AE003650[135836..136738]	0.348798	0.038432	3.53751	0.268683	0.180074	1.74089	0.0694412	0.647803	0.50583
1001002675	ADH-2672	AE003650[136818..137748]	0.100193	0.473976	0.816589	-0.35211	0.197199	-1.65152	0.165719	0.771229	0.318155
1001002676	ADH-2673	AE003650[137877..138792]	-0.741016	0.0976815	-2.37928	-0.0631758	0.708579	-0.411135	0.147292	0.0365432	3.60846
1001002677	ADH-2674	AE003650[138821..139767]	-0.18538	0.650996	-0.500722	-0.0541658	0.795962	-0.282454	-0.226266	0.608138	-0.57072
1001002678	ADH-2675	AE003650[139818..140782]	-0.0480935	0.911495	-0.120787	-0.51094	0.00897947	-6.06885	0.107005	0.614713	0.559769
1001002679	ADH-2676	AE003650[140828..141781]	0.574388	0.0337187	3.7238	0.472495	0.308408	1.2237	0.257694	0.64901	0.503897
1001002680	ADH-2677	AE003650[141814..142765]	0.31318	0.270717	1.34692	0.562867	0.168418	1.80746	0.23768	0.400343	0.977661
1001002681	ADH-2678	AE003650[142819..143747]	0.0405136	0.808749	0.264182	0.110417	0.813463	0.257475	-0.203375	0.460037	-0.845284
1001002682	ADH-2679	AE003650[143805..144775]	-0.170821	0.502616	-0.759821	0.0886325	0.29239	1.27404	-0.244962	0.195847	-1.65825
1001000269	ADH-268	AE003641[120766..121701]	-0.391241	0.0696115	-2.76926	0	0	0	0	0	0
1001002683	ADH-2680	AE003650[144873..145779]	-0.487899	0.128519	-2.08393	-0.0607147	0	0	0.072337	0.703823	0.418367
1001002684	ADH-2681	AE003650[145835..146791]	-0.00728991	0.939755	-0.0820762	-0.0650405	0.828909	-0.235603	0.376955	0.0867377	2.51262
1001002685	ADH-2682	AE003650[146877..147783]	-0.54522	0.0376152	-3.56764	0	0	0	0	0	0
1001002686	ADH-2683	AE003650[147825..148771]	0.0422443	0.567729	0.639945	0.204054	0.741333	0.362024	-0.582505	0.375558	-1.03807
1001002687	ADH-2684	AE003650[148879..149744]	-0.417669	0.0470684	-3.26178	-0.218949	0.318671	-1.19285	-0.0143942	0.937882	-0.0846362
1001002688	ADH-2685	AE003650[149838..150744]	-0.320406	0.225728	-1.52047	-0.000702	0.996227	-0.00513234	-0.0486916	0.779639	-0.305959
1001002689	ADH-2686	AE003650[150829..151728]	-0.020166	0.864603	-0.185593	-0.0222748	0.936678	-0.0862831	-0.435007	0.0323728	-3.7832
1001002690	ADH-2687	AE003650[151881..152754]	-0.376408	0.379534	-1.02813	-0.670669	0	0	-0.107724	0	0
1001002691	ADH-2688	AE003650[152879..153734]	0.409835	0.251709	1.41613	-0.0225428	0.928661	-0.09725	0.183089	0.199523	1.64007
1001002692	ADH-2689	AE003650[153816..154785]	-0.258416	0.17142	-1.78982	-0.0489808	0.858951	-0.193467	0.143873	0.42887	0.912318
1001000270	ADH-269	AE003641[121831..122717]	-0.168637	0.145403	-1.95611	-0.0053352	0.94126	-0.0800208	-0.0789755	0.637811	-0.521921
1001002693	ADH-2690	AE003650[154879..155771]	0.0631249	0.642259	0.514738	0.0728151	0.623059	0.545984	0.385866	0.29289	1.27242
1001002694	ADH-2691	AE003650[155820..156777]	-0.277692	0.155568	-1.88731	0.39712	0.5987	0.586585	-0.156343	0	0
1001002695	ADH-2692	AE003650[156883..157800]	0.0269697	0.85289	0.201928	-0.120706	0.669685	-0.471139	0.00332225	0.986217	0.018751
1001002696	ADH-2693	AE003650[157825..158754]	-0.0683626	0.191206	-1.68176	-0.0409288	0.783326	-0.300631	-0.0361044	0.793738	-0.285644
1001002697	ADH-2694	AE003650[158842..159770]	-0.343471	0.115128	-2.20041	0.125357	0.75164	0.346803	-0.141814	0	0
1001002698	ADH-2695	AE003650[159807..160797]	-0.0829446	0.335967	-1.14306	0.0331485	0.851849	0.203383	-0.0715522	0.824579	-0.241718
1001002699	ADH-2696	AE003650[160840..161791]	-0.394076	0.271519	-1.34412	0.298366	0.262391	1.37657	0.102621	0.658985	0.488011
1001002700	ADH-2697	AE003650[161846..162754]	-0.307398	0.160725	-1.85438	0.15258	0	0	-0.261136	0.263163	-1.37378
1001002701	ADH-2698	AE003650[162821..163786]	-0.0779482	0.759202	-0.335702	0.276718	0.181644	1.7323	0.177956	0.101248	2.33971
1001002702	ADH-2699	AE003650[163813..164792]	-0.0624718	0.663154	-0.481416	-0.448896	0.181523	-1.73296	0.197697	0.268215	1.35573
1001000027	ADH-27	AE003640[149827..150767]	-0.644724	0.101209	-2.34014	0.145631	0.715157	0.401175	0.0292893	0	0
1001000271	ADH-270	AE003641[122824..123684]	-0.112504	0.219031	-1.5495	0.340516	0.0266791	4.07483	0.735142	0.0301313	3.8895
1001002703	ADH-2700	AE003650[164822..165738]	-0.00890645	0.954958	-0.0613242	-0.0160233	0.978846	-0.0287816	0.372297	0.0775182	2.64207
1001002704	ADH-2701	AE003650[165824..166789]	-0.0484634	0.658211	-0.489239	0.172732	0.603723	0.57812	-0.013546	0.959347	-0.0553396
1001002705	ADH-2702	AE003650[166880..167791]	-0.232317	0.476278	-0.81192	0.216843	0.63934	0.519448	0.403465	0.105278	2.297
1001002706	ADH-2703	AE003650[167873..168737]	-0.00272967	0.981416	-0.0252842	0.359371	0.131543	2.05963	0.0776016	0.862064	0.189129
1001002707	ADH-2704	AE003650[168818..169774]	0.215618	0.0361931	3.62213	-0.00137757	0.991328	-0.0117978	0.0084185	0.955873	0.0600768
1001002708	ADH-2705	AE003650[169834..170764]	0.0504729	0.184516	1.71681	-0.043066	0.919297	-0.11008	-0.602814	0.231253	-1.49722
1001002709	ADH-2706	AE003650[170884..171795]	-0.138192	0.35959	-1.07905	0.368589	0.422004	0.927671	-0.622091	0.404549	-0.967761
1001002710	ADH-2707	AE003650[171860..172798]	0.0459155	0.777392	0.309211	-0.217588	0.409314	-0.956661	0.147251	0.664238	0.479706
1001002711	ADH-2708	AE003650[172820..173777]	-0.0647705	0.307242	-1.22728	-0.137588	0.650825	-0.500994	0.116451	0.708332	0.41151
1001002712	ADH-2709	AE003650[173871..174794]	-0.0051019	0.966355	-0.0457898	0.172517	0.746142	0.354909	-0.313494	0.592213	-0.597593
1001000272	ADH-271	AE003641[123757..124729]	0.0716456	0.398251	0.982621	0.268947	0.0356432	3.64394	0.711674	0.0548452	3.06342
1001002713	ADH-2710	AE003650[174807..175758]	-0.219852	0.276114	-1.32821	-0.265102	0.136769	-2.01914	-0.400349	0.0791938	-2.61718
1001002714	ADH-2711	AE003650[175810..176802]	-0.142198	0.475042	-0.814424	-0.0961742	0.535528	-0.697791	0.0817869	0.392296	0.996875
1001002715	ADH-2712	AE003650[176877..177767]	-0.256156	0.20039	-1.63584	-0.158588	0.550789	-0.670052	0.181755	0.613015	0.56259
1001002716	ADH-2713	AE003650[177839..178757]	-0.0821212	0.130441	-2.06841	0.0184225	0.840375	0.219461	0.23357	0.0285298	3.97189
1001002717	ADH-2714	AE003650[178829..179767]	-0.201552	0.114771	-2.20373	0.137652	0.486792	0.790838	0.249293	0.19148	1.68035
1001002718	ADH-2715	AE003650[179852..180742]	-0.168048	0.122221	-2.13681	0.136141	0.552797	0.666446	0.122989	0.738748	0.365857
1001002719	ADH-2716	AE003650[180853..181797]	-0.0439954	0.0769997	-2.64991	0.205397	0.248969	1.42657	0.0278934	0.81845	0.250395
1001002720	ADH-2717	AE003650[181862..182804]	-0.36443	0.370155	-1.05174	0.194754	0.159835	1.85997	0.0987221	0.337527	1.1387
1001002721	ADH-2718	AE003650[182861..183803]	-0.150024	0.294612	-1.26689	0.0855345	0.722389	0.390282	0.386379	0.31031	1.21791
1001002722	ADH-2719	AE003650[183819..184776]	-0.144766	0.296548	-1.2607	0.154252	0.36858	1.05577	0.0857169	0.818811	0.249884
1001000273	ADH-272	AE003641[124761..125729]	-0.0707015	0.575296	-0.626714	0.0911884	0.715398	0.400811	-0.0926367	0.817897	-0.25118
1001002723	ADH-2720	AE003650[184866..185728]	-0.0956144	0.506702	-0.751944	0.066061	0.752833	0.345049	0.11345	0.612633	0.563226
1001002724	ADH-2721	AE003650[185819..186760]	-0.322026	0.0474471	-3.25118	-0.274764	0	0	0.0118143	0	0
1001002725	ADH-2722	AE003650[186872..187751]	-0.05284	0.71338	-0.403861	-0.0411062	0.72021	-0.393558	-0.184731	0.0714395	-2.73831
1001002726	ADH-2723	AE003650[187846..188783]	-0.0756932	0.600276	-0.583924	-0.178714	0.105018	-2.29969	-0.113112	0.284558	-1.2997
1001002727	ADH-2724	AE003650[188835..189754]	-0.292619	0.209501	-1.59257	0.414366	0.26236	1.37669	0.148707	0.264412	1.36928
1001002728	ADH-2725	AE003650[189873..190794]	-0.167452	0.456837	-0.851976	-0.249622	0.441423	-0.884812	0.203649	0.427808	0.914677
1001002729	ADH-2726	AE003650[190821..191740]	0.0254368	0.723714	0.388294	-0.716008	0.189851	-1.68875	0.110745	0.638712	0.520464
1001002730	ADH-2727	AE003650[191812..192750]	-0.0548577	0.499101	-0.766639	-0.100289	0.476342	-0.811791	-0.101173	0.515303	-0.735532
1001002731	ADH-2728	AE003650[192807..193800]	0.0330301	0.6296	0.535268	0.0271033	0.76465	0.327737	-0.175901	0.271618	-1.34377
1001002732	ADH-2729	AE003650[193875..194804]	0.0575681	0.472517	0.819559	0.117232	0.339803	1.13237	-0.177825	0.625598	-0.541816
1001000274	ADH-273	AE003641[125780..126724]	-0.0265015	0.793457	-0.286047	0.0645318	0.622085	0.547587	-0.0447483	0.777988	-0.308348
1001002733	ADH-2730	AE003650[194833..195730]	0.0289645	0.632925	0.529849	0.0269245	0.840647	0.219079	-0.0107652	0.929826	-0.0956558
1001002734	ADH-2731	AE003650[195882..196786]	-0.303209	0.296104	-1.26212	0.531234	0.0896713	2.47494	0.57884	0.0415124	3.43085
1001002735	ADH-2732	AE003650[196874..197753]	-0.243053	0.498688	-0.767445	0.692312	0.184138	1.71883	0.184716	0.577478	0.622923
1001002736	ADH-2733	AE003650[197852..198762]	0.351762	0.251642	1.41638	-0.736724	0	0	-0.366967	0	0
1001002737	ADH-2734	AE003650[198856..199725]	-0.055197	0.774598	-0.313261	0.563964	0.149695	1.9264	0.737645	0.0914177	2.45321
1001002738	ADH-2735	AE003650[199872..200783]	0.431105	0.0576874	2.9996	0.4	0.318933	1.19208	0.607602	0.0718439	2.7316
1001002739	ADH-2736	AE003650[200814..201732]	-0.177631	0.302657	-1.24146	0.152965	0.643718	0.512389	0.126521	0.532035	0.704226
1001002740	ADH-2737	AE003650[201848..202728]	-0.381377	0.169486	-1.80114	0.0611191	0.667231	0.474992	-0.0429207	0.893603	-0.145416
1001002741	ADH-2738	AE003650[202843..203777]	-0.14448	0.119441	-2.1612	0.0648414	0.36431	1.06675	0.058303	0.802844	0.272605
1001002742	ADH-2739	AE003650[203873..204804]	-0.0472931	0.338242	-1.13671	0.371705	0.180422	1.73898	0.465801	0.15019	1.92303
1001000275	ADH-274	AE003641[126809..127750]	-0.30503	0.157618	-1.87406	-0.16789	0.395138	-0.990049	0.0429915	0.854714	0.19938
1001002743	ADH-2740	AE003650[204867..205782]	-0.0814904	0.257215	-1.39552	-0.0417836	0.889159	-0.15155	-0.128822	0.62786	-0.538111
1001002744	ADH-2741	AE003650[205841..206755]	-0.04999	0.505214	-0.754806	-0.242092	0.337118	-1.13984	-0.104763	0.1538	-1.89889
1001002745	ADH-2742	AE003650[206824..207732]	-0.133144	0.280663	-1.31274	0.18345	0.41164	0.951285	-0.00964533	0.969674	-0.0412699
1001002746	ADH-2743	AE003650[207814..208775]	-0.176273	0.0810156	-2.59083	-0.232973	0.397171	-0.985191	0.0583212	0.700461	0.423497
1001002747	ADH-2744	AE003650[208822..209774]	-0.352807	0.0551253	-3.05695	-0.272323	0.259633	-1.38662	-0.389219	0.0138598	-5.19438
1001002748	ADH-2745	AE003650[209815..210801]	-0.044061	0.668924	-0.472332	-0.0645597	0	0	0.0551714	0.878765	0.165928
1001002749	ADH-2746	AE003650[210837..211784]	0.0682928	0.333479	1.15006	0.128759	0.384732	1.01528	0.144644	0.394864	0.990704
1001002750	ADH-2747	AE003650[211837..212734]	0.0521117	0.530426	0.707203	0.339976	0.344574	1.11924	0.0538406	0.842703	0.216193
1001002751	ADH-2748	AE003650[212882..213786]	-0.002695	0.981724	-0.0248655	0.178759	0.310287	1.21798	0.132619	0.591051	0.599573
1001002752	ADH-2749	AE003650[213809..214787]	-0.21756	0.215185	-1.56663	-0.0528976	0.493635	-0.777323	-0.138978	0.545104	-0.680314
1001000276	ADH-275	AE003641[127756..128748]	-0.29184	0.278127	-1.32133	0.430634	0	0	-0.032623	0.939369	-0.0826038
1001002753	ADH-2750	AE003650[214809..215767]	0.0543186	0.823742	0.242902	-0.029216	0.88589	-0.156069	-0.283234	0.365388	-1.06397
1001002754	ADH-2751	AE003650[215831..216763]	-0.00468455	0.965379	-0.0471199	-0.245105	0.726339	-0.384359	0.136409	0.426283	0.918075
1001002755	ADH-2752	AE003650[216868..217758]	-0.272306	0.146614	-1.94762	-0.280122	0.274102	-1.33514	0.122512	0.280534	1.31317
1001002756	ADH-2753	AE003650[217831..218740]	-0.157658	0.299717	-1.25067	0.0345812	0.732179	0.37563	0.226812	0.0534929	3.09527
1001002757	ADH-2754	AE003650[218843..219738]	-0.00834345	0.912884	-0.11888	0.109851	0.569595	0.63667	0.145811	0.68307	0.450262
1001002758	ADH-2755	AE003650[219850..220746]	0.0861525	0.20768	1.60105	-0.100912	0.724792	-0.386676	0.372244	0.397274	0.984946
1001002759	ADH-2756	AE003650[220861..221727]	-0.000830275	0.995044	-0.00674174	0.00300975	0.99089	0.0123928	-0.164466	0.36453	-1.06618
1001002760	ADH-2757	AE003650[221864..222741]	-0.159085	0.27883	-1.31894	0.267532	0.235802	1.47853	0.292826	0.448082	0.870504
1001002761	ADH-2758	AE003650[222809..223742]	0.118504	0.563479	0.647433	0.275622	0.182514	1.72758	0.46696	0.270357	1.34818
1001002762	ADH-2759	AE003650[223864..224799]	-0.205445	0.337905	-1.13765	0.309743	0.397549	0.984291	0.592701	0.0715622	2.73627
1001000277	ADH-276	AE003641[128770..129726]	0.0457827	0.768795	0.321696	-0.0548788	0.774862	-0.312879	0.0799112	0.754252	0.342963
1001002763	ADH-2760	AE003650[224853..225804]	0.035343	0.901125	0.135049	-0.291102	0.164864	-1.82882	0.0563206	0.870348	0.177605
1001002764	ADH-2761	AE003650[225857..226796]	-0.281539	0.274455	-1.33392	0.263469	0.436712	0.895051	0.093917	0.796202	0.28211
1001002765	ADH-2762	AE003650[226863..227797]	-0.310695	0.156426	-1.88174	0.0900774	0.870253	0.177737	0.293682	0.350705	1.10262
1001002766	ADH-2763	AE003650[227815..228796]	-0.159384	0.0603876	-2.94251	0.019568	0.957104	0.0583978	0.000600333	0	0
1001002767	ADH-2764	AE003650[228834..229759]	-0.0602105	0.426882	-0.916739	0.119393	0.41375	0.946433	-0.122823	0.795283	-0.283427
1001002768	ADH-2765	AE003650[229869..230730]	-0.12556	0.00605475	-6.97222	0.0771917	0.641694	0.515647	0.215158	0.176605	1.76017
1001002769	ADH-2766	AE003650[230807..231748]	-0.175683	0.316596	-1.19901	0.272321	0.278558	1.31986	0.0733225	0.820879	0.246954
1001002770	ADH-2767	AE003650[231848..232755]	-0.260856	0.287651	-1.28948	0.278513	0.187201	1.70257	-0.103689	0.456161	-0.853396
1001002771	ADH-2768	AE003650[232807..233772]	-0.402348	0.163661	-1.83617	-0.0991082	0.768682	-0.32186	-0.12157	0.460039	-0.84528
1001002772	ADH-2769	AE003650[233817..234758]	-0.138399	0.480191	-0.804029	0.142705	0.672814	0.466235	0.0342767	0.885431	0.156702
1001000278	ADH-277	AE003641[129830..130682]	-0.110615	0.367508	-1.05851	-0.0155247	0.917881	-0.112022	0.0419169	0.572208	0.632098
1001002773	ADH-2770	AE003650[234843..235757]	0.155946	0.401699	0.97446	0.384773	0.402327	0.972979	0.175601	0.549934	0.67159
1001002774	ADH-2771	AE003650[235847..236748]	-0.0567856	0.729288	-0.379947	0.119616	0.395626	0.988879	-0.163596	0.740626	-0.363071
1001002775	ADH-2772	AE003650[236872..237781]	0.024779	0.861541	0.189857	0.111736	0.581578	0.615828	-0.0422662	0.871991	-0.175324
1001002776	ADH-2773	AE003650[237864..238780]	-0.0537808	0.334982	-1.14583	-0.464676	0.308331	-1.22394	-0.217874	0.240183	-1.4609
1001002777	ADH-2774	AE003650[238810..239728]	-0.397272	0.356828	-1.08632	-0.0933997	0	0	0.0012303	0	0
1001002778	ADH-2775	AE003650[239840..240800]	-0.210537	0.34286	-1.12394	0.19319	0.104496	2.30513	-0.0806156	0.117398	-2.17956
1001002779	ADH-2776	AE003650[240814..241792]	-0.311664	0.0299022	-3.90094	0	0	0	0	0	0
1001002780	ADH-2777	AE003650[241820..242799]	0.134198	0.359019	1.08054	0.157532	0.254194	1.40677	-0.081517	0.684253	-0.448428
1001002781	ADH-2778	AE003650[242827..243747]	0.232119	0.28661	1.2929	0.101366	0.449796	0.866851	-0.530237	0.25019	-1.4219
1001002782	ADH-2779	AE003650[243830..244786]	0.131049	0.589198	0.602738	-0.280225	0.37808	-1.03175	-0.452063	0.179689	-1.74301
1001000279	ADH-278	AE003641[130817..131705]	-0.0517736	0.75426	-0.342951	0.130425	0.703096	0.419476	-0.554084	0.094804	-2.4125
1001002783	ADH-2780	AE003650[244820..245766]	0.0342587	0.844918	0.213087	-0.157803	0.64083	-0.517042	-0.237536	0.269574	-1.35093
1001002785	ADH-2782	AE003650[246806..247780]	-0.298049	0.415797	-0.941749	-0.0855882	0.565298	-0.644223	0.0177292	0.724737	0.38676
1001002786	ADH-2783	AE003650[247846..248804]	-0.0767415	0.887039	-0.15448	-0.21783	0	0	-0.631423	0	0
1001002787	ADH-2784	AE003650[248853..249803]	0.196615	0.0372749	3.58044	-0.179526	0.679789	-0.455355	-0.0342559	0.8775	-0.167681
1001002788	ADH-2785	AE003650[249872..250779]	-0.0607297	0.708308	-0.411546	-0.137277	0.373769	-1.04258	-0.16704	0.343676	-1.1217
1001002789	ADH-2786	AE003650[250822..251766]	-0.0199154	0.876724	-0.168758	-0.385331	0.347015	-1.11259	-0.0536735	0.740549	-0.363186
1001002790	ADH-2787	AE003650[251824..252768]	-0.0403025	0.853827	-0.20062	0.204419	0.391122	0.999711	-0.0953544	0.765503	-0.326493
1001002791	ADH-2788	AE003650[252869..253776]	0.0399921	0.669719	0.471085	-0.0285526	0.935109	-0.0884281	0.258947	0.471103	0.822444
1001002792	ADH-2789	AE003650[253879..254785]	0.0258892	0.90335	0.131986	0.233073	0.464059	0.836928	-0.328819	0.206821	-1.60508
1001000280	ADH-279	AE003641[131791..132720]	0.0223818	0.905792	0.128627	-0.101738	0.478233	-0.807971	-0.335887	0.251719	-1.41609
1001002793	ADH-2790	AE003650[254814..255801]	0.006071	0.961428	0.0525041	0.02421	0.797648	0.280037	-0.149707	0.324223	-1.17658
1001002794	ADH-2791	AE003650[255882..256735]	0.0313281	0.783024	0.301068	-0.059296	0.8604	-0.191448	-0.231769	0.531656	-0.704927
1001002795	ADH-2792	AE003650[256863..257753]	0.0631415	0.528369	0.711017	-0.167106	0.328072	-1.16546	0.044639	0.701359	0.422125
1001002796	ADH-2793	AE003650[257819..258753]	-0.0810753	0.627185	-0.539216	-0.140034	0.0992606	-2.36155	0.330543	0.307291	1.22713
1001002797	ADH-2794	AE003650[258832..259734]	-0.241893	0.579186	-0.619964	0.0956512	0.683746	0.449213	0.503401	0.239855	1.4622
1001002798	ADH-2795	AE003650[259847..260732]	0.235314	0.121316	2.14468	-0.168687	0.45827	-0.848975	0.166119	0.692473	0.435742
1001002799	ADH-2796	AE003650[260808..261742]	0.113779	0.555231	0.66209	0.383036	0.286667	1.29271	0.103208	0.618257	0.553901
1001002800	ADH-2797	AE003650[261832..262787]	-0.0340805	0.8471	-0.21003	0.17828	0.210451	1.58818	0.181781	0.432307	0.904716
1001002801	ADH-2798	AE003650[262831..263801]	0.172813	0.510414	0.744833	0.397896	0.264641	1.36846	0.688005	0.0836268	2.55432
1001002802	ADH-2799	AE003650[263835..264762]	0.231437	0.0536504	3.09151	0.255296	0.216694	1.55987	0.584562	0.201471	1.63059
1001000028	ADH-28	AE003640[150855..151738]	0.0448993	0.870601	0.177254	0.0903238	0.816737	0.252825	0.299534	0	0
1001000281	ADH-280	AE003641[132794..133726]	0.0197825	0.824645	0.241625	0.011855	0.978649	0.0290497	0.284571	0.559447	0.654578
1001002803	ADH-2800	AE003650[264806..265796]	-0.129105	0.26277	-1.3752	0.190392	0.423173	0.92504	0.261457	0.561634	0.650698
1001002804	ADH-2801	AE003650[265842..266781]	-0.0567351	0.452903	-0.860263	0.0468897	0.900445	0.135985	-0.098514	0.777725	-0.30873
1001002805	ADH-2802	AE003650[266847..267733]	-0.00166852	0.972828	-0.0369751	0.128484	0.63841	0.520951	0.062599	0.813068	0.258037
1001002806	ADH-2803	AE003650[267858..268742]	-0.141406	0.195878	-1.6581	0.0659242	0.714661	0.401924	-0.148853	0.644153	-0.511689
1001002807	ADH-2804	AE003650[268853..269804]	0.0335429	0.74912	0.350515	0.497386	0.231934	1.49439	0.246376	0.341224	1.12844
1001002808	ADH-2805	AE003650[269863..270786]	-0.517192	0.125577	-2.10824	-0.0356303	0.892725	-0.146628	0.0658366	0.84139	0.218036
1001002809	ADH-2806	AE003650[270834..271733]	-0.225278	0.63003	-0.534566	-0.210103	0.609892	-0.567791	-0.013559	0.960952	-0.0531525
1001002810	ADH-2807	AE003650[271830..272742]	0.0816721	0.593486	0.595426	0.205003	0.564934	0.644866	0.202729	0.739769	0.364343
1001002811	ADH-2808	AE003650[272880..273414]	0.998264	0.00934323	5.98387	1.34257	0.0282432	3.98726	2.01395	0.00700318	6.62551
1001002812	ADH-2809	AE003651[472..1383]	0.0761821	0.552657	0.666698	0.39259	0.323976	1.17729	0.533823	0.159069	1.86481
1001000282	ADH-281	AE003641[133772..134735]	0.029281	0.78848	0.293202	-0.352321	0.189505	-1.69054	-0.110618	0.664444	-0.479382
1001002813	ADH-2810	AE003651[1482..2443]	0.119538	0.705389	0.415983	0.163954	0.548227	0.674666	0.0403115	0.93789	0.0846254
1001002814	ADH-2811	AE003651[2483..3444]	-0.0987501	0.638457	-0.520876	0.015331	0.881353	0.162345	-0.0274923	0.957017	-0.058516
1001002815	ADH-2812	AE003651[3511..4438]	-0.0651677	0.857555	-0.195414	0.336502	0.048587	3.21993	0.0218113	0.872035	0.175263
1001002816	ADH-2813	AE003651[4530..5378]	0.0397995	0.601295	0.582206	-0.0557632	0.746153	-0.354893	0.317545	0.25619	1.39932
1001002817	ADH-2814	AE003651[5529..6381]	0.0122281	0.636446	0.524131	0.128779	0.366287	1.06165	-0.00553425	0.962492	-0.0510537
1001002818	ADH-2815	AE003651[6515..7419]	0.152207	0.0954932	2.40443	0.146566	0.618246	0.553919	0.265691	0.425494	0.919839
1001002819	ADH-2816	AE003651[7524..8443]	0.0780496	0.465292	0.834378	0.0355477	0.704972	0.416618	0.140618	0.401425	0.975105
1001002820	ADH-2817	AE003651[8465..9394]	0.15801	0.456739	0.852182	1.05764	0	0	-0.203248	0	0
1001002821	ADH-2818	AE003651[9510..10382]	0.826804	0.126764	2.09835	1.17136	0.0447286	3.32972	1.62457	0.00650912	6.79782
1001002822	ADH-2819	AE003651[10512..11389]	0.730465	0.0527386	3.11348	0.94147	0.0388987	3.52066	1.47935	0.0110033	5.64475
1001000283	ADH-282	AE003641[134832..135706]	0.130221	0.279709	1.31596	0.08593	0.53768	0.693843	-0.0947245	0.648953	-0.503988
1001002823	ADH-2820	AE003651[11490..12409]	-0.000512	0.99877	-0.00167283	0.605934	0.174107	1.77433	0.544339	0.0560894	3.03498
1001002824	ADH-2821	AE003651[12480..13423]	1.16624	0.00685065	6.67696	0.880808	0.0942867	2.4186	0.955194	0.0134627	5.24938
1001002825	ADH-2822	AE003651[13457..14390]	0.313547	0.264243	1.36989	0.0669071	0.384372	1.01616	0.527253	0.0903546	2.46637
1001002826	ADH-2823	AE003651[14525..15450]	-0.0866581	0.237153	-1.47305	0.0605845	0.84702	0.210142	0.15876	0.516056	0.734104
1001002827	ADH-2824	AE003651[15458..16382]	0.545922	0.0182324	4.6989	1.07902	0.164145	1.8332	0.894111	0.0294347	3.92463
1001002828	ADH-2825	AE003651[16486..17450]	0.295893	0.0401389	3.47712	0.316475	0.38909	1.00464	0.213904	0.0143754	5.12599
1001002829	ADH-2826	AE003651[17497..18420]	-0.185537	0.0643762	-2.8638	0.111834	0.466339	0.832219	-0.157379	0.199635	-1.63953
1001002830	ADH-2827	AE003651[18457..19449]	-0.462037	0.0742735	-2.69223	0	0	0	0	0	0
1001002831	ADH-2828	AE003651[19509..20445]	-0.158137	0.300298	-1.24884	-0.0897788	0.770169	-0.319696	0.181949	0.73654	0.369138
1001002832	ADH-2829	AE003651[20507..21392]	-0.0811723	0.165856	-1.82281	-0.0383845	0	0	-0.253164	0.512326	-0.741186
1001000284	ADH-283	AE003641[135787..136750]	0.103615	0.119464	2.16099	0.391199	0.274358	1.33425	0.342852	0.043896	3.35499
1001002833	ADH-2830	AE003651[21471..22400]	-0.0821504	0.786379	-0.296227	0.0367538	0.825614	0.240256	0.150266	0.503225	0.758645
1001002834	ADH-2831	AE003651[22477..23430]	-0.219108	0.432449	-0.904403	-0.122911	0.584208	-0.611296	0.173656	0.479417	0.805584
1001002835	ADH-2832	AE003651[23457..24396]	-0.113686	0.628966	-0.536303	-0.0823555	0.577576	-0.622754	0.0193348	0.601073	0.582579
1001002836	ADH-2833	AE003651[24498..25416]	0.0645906	0.760845	0.333298	-0.236967	0.452217	-0.861714	0.348108	0.066458	2.8251
1001002837	ADH-2834	AE003651[25518..26426]	0.299029	0.127027	2.09618	0.161373	0.194253	1.66625	0.258154	0.204323	1.6169
1001002838	ADH-2835	AE003651[26507..27428]	0.0188858	0.527518	0.712599	-0.15662	0.0623459	-2.90308	0.158135	0.394724	0.99104
1001002839	ADH-2836	AE003651[27465..28426]	0.0884933	0.0259337	4.11893	-0.470733	0.0681762	-2.79428	0.0855919	0.531374	0.705449
1001002840	ADH-2837	AE003651[28455..29380]	0.174315	0.00278444	9.1219	-0.266651	0.305682	-1.23208	0.318883	0.148505	1.93453
1001002841	ADH-2838	AE003651[29493..30442]	0.410777	0.0207432	4.47951	0.220546	0.445768	0.875454	-0.007112	0.975422	-0.0334434
1001002842	ADH-2839	AE003651[30512..31411]	0.116619	0.00576172	7.0941	-0.333671	0.383176	-1.01911	0.28049	0.252659	1.41254
1001000285	ADH-284	AE003641[136819..137708]	0.0687961	0.538889	0.691629	-0.0133607	0.847999	-0.20877	0.0859535	0.250309	1.42145
1001002843	ADH-2840	AE003651[31493..32381]	-0.0312393	0.916294	-0.114198	-0.0753988	0.650405	-0.501666	0.11987	0.348407	1.10882
1001002844	ADH-2841	AE003651[32483..33415]	-0.0136136	0.920532	-0.108387	-0.0976664	0.756697	-0.339374	0.0627766	0.819278	0.249222
1001002845	ADH-2842	AE003651[33481..34427]	-0.386725	0.130126	-2.07094	-0.202738	0.295457	-1.26418	0.0304989	0.89113	0.148829
1001002846	ADH-2843	AE003651[34500..35447]	-0.0771255	0.669008	-0.4722	-0.269998	0.306528	-1.22947	0.263284	0.09544	2.40505
1001002847	ADH-2844	AE003651[35518..36448]	-0.0261408	0.681326	-0.452967	0.117058	0.536438	0.696121	0.0960458	0.414874	0.943859
1001002848	ADH-2845	AE003651[36472..37382]	-0.183029	0.379977	-1.02703	-0.0386624	0.847808	-0.209038	-0.0952815	0.468684	-0.827396
1001002849	ADH-2846	AE003651[37470..38416]	-0.294046	0.300024	-1.2497	0.609072	0.0491002	3.20616	0.440259	0.112473	2.22544
1001002850	ADH-2847	AE003651[38494..39432]	-0.202116	0.41664	-0.939825	0.149842	0.723273	0.388955	-0.0873385	0.881389	-0.162295
1001002851	ADH-2848	AE003651[39460..40411]	-0.0868342	0.524877	-0.71752	0.397508	0.313671	1.20775	-0.0392465	0.744093	-0.357937
1001002852	ADH-2849	AE003651[40479..41436]	-0.0842336	0.210243	-1.58914	-0.0306705	0.911188	-0.12121	-0.14672	0.328839	-1.16326
1001000286	ADH-285	AE003641[137830..138752]	0.0258337	0.706028	0.415011	0.41803	0.156272	1.88274	-0.291421	0.0846652	-2.54019
1001002853	ADH-2850	AE003651[41459..42399]	-0.00360098	0.974793	-0.0342998	0.36931	0.0918448	2.44798	0.0922851	0.762454	0.330945
1001002854	ADH-2851	AE003651[42490..43391]	-0.126717	0.410976	-0.952818	0.26882	0.384039	1.01699	0.384014	0.308133	1.22455
1001002855	ADH-2852	AE003651[43532..44390]	-0.336599	0.00970722	-5.90307	0.361185	0.473006	0.818563	0.615342	0.211785	1.58206
1001002856	ADH-2853	AE003651[44456..45383]	-0.338472	0.134458	-2.03682	-0.296989	0.0419276	-3.41724	0.00131525	0.988804	0.0152309
1001002857	ADH-2854	AE003651[45521..46452]	0.0255717	0.896127	0.141935	-0.113824	0.410235	-0.954529	0.221361	0.417144	0.938678
1001002858	ADH-2855	AE003651[46464..47428]	0.0616329	0.793478	0.286018	-0.37495	0.153715	-1.89945	0.26012	0.57674	0.624205
1001002859	ADH-2856	AE003651[47525..48423]	-0.025609	0.936511	-0.0865103	-0.00925725	0.963309	-0.0499409	0.200548	0.516884	0.732539
1001002860	ADH-2857	AE003651[48461..49445]	-0.423257	0.14512	-1.95811	-0.232166	0.473752	-0.817044	-0.248163	0.598327	-0.587216
1001002861	ADH-2858	AE003651[49476..50389]	0.0846737	0.320161	1.18845	0.0652518	0.851713	0.203573	0.559593	0.298538	1.25439
1001002862	ADH-2859	AE003651[50509..51384]	-0.16708	0.39539	-0.989445	-0.343206	0.454425	-0.857051	-0.0106391	0.981311	-0.0254272
1001000287	ADH-286	AE003641[138819..139699]	-0.0735802	0.517368	-0.731623	0.250482	0.237811	1.4704	0.137426	0.36972	1.05285
1001002863	ADH-2860	AE003651[51488..52402]	0.172108	0.264627	1.36851	-0.322374	0.0772966	-2.64541	-0.149256	0.380186	-1.02651
1001002864	ADH-2861	AE003651[52468..53388]	-0.06597	0.655695	-0.493233	-0.0530645	0.782648	-0.301611	0.183718	0.373619	1.04296
1001002865	ADH-2862	AE003651[53523..54404]	0.464942	0.0421964	3.40852	0.336703	0.162467	1.84352	-0.0351898	0.713859	-0.403136
1001002866	ADH-2863	AE003651[54465..55398]	0.491462	0.171193	1.79114	0.156667	0.216263	1.5618	0.105777	0.637608	0.522249
1001002867	ADH-2864	AE003651[55459..56381]	0.145202	0.4453	0.876459	-0.1434	0.414431	-0.944873	0.0955343	0.353385	1.09545
1001002868	ADH-2865	AE003651[56488..57452]	-0.171065	0.166003	-1.82191	-0.167954	0.584059	-0.611552	0.0129823	0.973211	0.0364531
1001002869	ADH-2866	AE003651[57462..58426]	0.0470591	0.697551	0.427948	0.29801	0.365797	1.06291	-0.113839	0.684347	-0.448282
1001002870	ADH-2867	AE003651[58471..59416]	-0.181056	0.34483	-1.11854	-0.131276	0.228827	-1.50735	-0.302799	0.211059	-1.58539
1001002872	ADH-2868	AE003651[60470..61386]	-0.0988285	0.64113	-0.516557	0.0184734	0.878916	0.16572	0.112701	0.604351	0.577065
1001002873	ADH-2869	AE003651[61484..62430]	0.568527	0.0707397	2.75004	0.667652	0.0098999	5.86189	0.705941	0.00871011	6.13474
1001000288	ADH-287	AE003641[139769..140707]	-0.0942202	0.402211	-0.973251	0	0	0	0	0	0
1001002874	ADH-2870	AE003651[62503..63438]	0.899194	0.00996514	5.84818	0.609599	0.165242	1.82652	0.706085	0.0144871	5.11159
1001002875	ADH-2871	AE003651[63464..64435]	0.975646	0.0155701	4.97911	0.646174	0.125354	2.11011	0.82059	0.0281206	3.9939
1001002876	ADH-2872	AE003651[64478..65425]	-0.100519	0.385246	-1.01402	0.372653	0.254932	1.40401	-0.266806	0.298386	-1.25487
[truncated: 1,402 more rows]
