# Supplementary material for: Genomic mapping of Suppressor of Hairy-wing binding sites in Drosophila
Source: Genome Biol. 2007 Aug 16;8(8):R167. doi: 10.1186/gb-2007-8-8-r167 (PMC2374998; doi:10.1186/gb-2007-8-8-r167)
Supplement: Additional data file 3 — Provided is a table listing the Patser data, showing fragment ID and the associated Patser matches to the Su(Hw) position specific weight matrix, with details of strand, sequence of match, match Patser score, match Patser P value as ln(P), and chromosome and nucleotide coordinates in Drosophila genome release 3.1. [file gb-2007-8-8-r167-S3.xls]

## Sheet: PATSER_results.csv
id	strand	sequence	score	p	chromosome	nt_start	nt_stop
70D_11	R	tttgTTCCCAGAAATTTATGCAGTtgaa	8.27	-11.63	chr3L	14107165	14107184
70D_17	D	ttcaTTTACATACTTTTGTGAGTGgctt	6.24	-10.34	chr3L	14113878	14113897
70D_25	R	gccaCCACCCACAAATTAGGCTGCataa	6.34	-10.4	chr3L	14121809	14121828
ADH-1007	D	ccacGTTGCACGATTCCGTGGTGCgctt	7.32	-11.02	chr2L	14496214	14496233
ADH-1015	D	agggAAGGCCCACATTCTGGGGCCccat	7.69	-11.26	chr2L	14504330	14504349
ADH-1019	D	aatgTGTGCATAATTTTCGGCTAAtcca	9.08	-12.19	chr2L	14508152	14508171
ADH-102	R	aaagTTTTCAAAAAAGTATGTAACtatt	6.74	-10.65	chr2L	13590953	13590972
ADH-1038	D	ttccGTTGCAGGCACTTTGGGGCTcttt	6.46	-10.47	chr2L	14526790	14526809
ADH-1042	R	ttggAACCCAAGGAAGTAAGCTATaacc	6.95	-10.78	chr2L	14531341	14531360
ADH-1043	R	ctccCATGCCAGAGAGTGTGCAATtgtt	6.36	-10.42	chr2L	14531909	14531928
ADH-1057	D	gcaaTCCGCATACTTTTGGGGGCAtggt	12.05	-14.45	chr2L	14546255	14546274
ADH-1063	D	catgTTTGCCTGCTTTTAATGGCCccaa	5.89	-10.13	chr2L	14551951	14551970
ADH-1066	D	agctGTTGCATAGTTTTAGGCGTGacac	13.96	-16.15	chr2L	14555301	14555320
ADH-1077	R	cttgGCCGTCAAGATTTATGCTGCccaa	6.65	-10.59	chr2L	14565678	14565697
ADH-1078	R	accgGGCACCCACAAGGAGGCCGCagga	6.65	-10.59	chr2L	14567050	14567069
ADH-1088	R	ccgaTGCACCGATGTTTATGCAATgttt	6.38	-10.43	chr2L	14576759	14576778
ADH-1089	R	agtcGGCACACAGAAGTTTGCTCTgtcg	6.97	-10.79	chr2L	14577659	14577678
ADH-1095	D	cttgATGGAATACTTTTCGGAAAAtgcg	6.4	-10.44	chr2L	14584095	14584114
ADH-1098	R	gtggTCAGCTGAAAAGCGTGCTGTttgc	6.31	-10.38	chr2L	14586634	14586653
ADH-11	D	ggagACTGCAGACTTTTGGGGGCGatgg	11.29	-13.84	chr2L	13498760	13498779
ADH-1101	D	gcttGTTGCATAAATTTTGCTTTCgagt	8	-11.46	chr2L	14590013	14590032
ADH-1109	R	aaaaTAAACCATAAACTAGGCAGCgctg	7.18	-10.93	chr2L	14598265	14598284
ADH-1112	R	tgctTTACGCAAAAAGTAGGCAATtcat	10.66	-13.35	chr2L	14601019	14601038
ADH-1117	D	gtggGTTGCATAATTTTCTGAAGTgtaa	11.36	-13.89	chr2L	14606294	14606313
ADH-1121	R	aagtTGCGCGATGATGGATGCCACaagc	5.97	-10.18	chr2L	14610085	14610104
ADH-1122	R	ttgtTGCTCGCAAGTGAATGCAACttcc	6.76	-10.66	chr2L	14610870	14610889
ADH-1148	D	cgcgACTGCATAAATTTTCGCAGGccaa	5.82	-10.09	chr2L	14637057	14637076
ADH-1155	D	ggttGTTGCATAGATCACTGCACAcatg	7.75	-11.29	chr2L	14643490	14643509
ADH-116	D	ttaaGCTGACTACTTTTGAGGTGTtttt	8.05	-11.49	chr2L	13604762	13604781
ADH-1165	D	taagGCAGCCTAGTTTTCCGCTGCttgc	10.85	-13.49	chr2L	14653685	14653704
ADH-1178	D	atggGCTGGCTGCTTTTTGGCGTTtggg	8.19	-11.58	chr2L	14666722	14666741
ADH-119	R	ttatTGCGCCCAGATGTATGCTATatta	15.47	-17.67	chr2L	13607659	13607678
ADH-1199	R	aatcGTAGCCTAAAATTATGGTAAgatt	5.75	-10.05	chr2L	14687602	14687621
ADH-1200	D	aaatGTTGCATACTTTTAGGGATAcacg	16.75	-19.14	chr2L	14688545	14688564
ADH-1205	R	atgcGCTCCACTGAAGTATGCCAAaagg	9.58	-12.54	chr2L	14693845	14693864
ADH-1217	D	ttccGTTGCATACTCTGTGCGACAttcg	7.12	-10.89	chr2L	14705560	14705579
ADH-1221	R	ttgaTATACCCTAAAGTAGGTAATgact	5.73	-10.04	chr2L	14710203	14710222
ADH-1225	R	acttTAAGCAGAAAAGTACGCTCTcaca	6.86	-10.72	chr2L	14713658	14713677
ADH-1232	R	aaatTCAGCCTAAAAGAATACTGTtaag	6.36	-10.42	chr2L	14720943	14720962
ADH-1248	D	aaaaTTTGCACACTCATGAGGGCAttca	6.29	-10.38	chr2L	14736985	14737004
ADH-125	D	cggaGTTGCCTACTTTTTGGGGCAtctg	18.89	-22.13	chr2L	13614204	13614223
ADH-1254	D	tgaaATTGCATCCATAATGGCGCCcaac	7.1	-10.87	chr2L	14742628	14742647
ADH-1256	D	atttGTGTCCTCGTTTTGGGGGCCacaa	5.96	-10.17	chr2L	14744790	14744809
ADH-1265	D	ccgaATTGCCTACTTATCGGTGTGtgta	10.76	-13.42	chr2L	14753759	14753778
ADH-1273	R	tttgGAATCCGAGTAGTATGCCACcatg	9.26	-12.32	chr2L	14761538	14761557
ADH-1287	D	ttatAGAGCATACTCCAAGGGGCAaggc	8.66	-11.9	chr2L	14775632	14775651
ADH-1298	D	ttgtGTTGTCTTCTTTACTGCAGCaggt	5.74	-10.04	chr2L	14787259	14787278
ADH-1300	D	cataGTTGCCTACTTTTTGCAGTAagac	13.02	-15.28	chr2L	14788814	14788833
ADH-1304	D	attcATTGCCTGCTTATCAGTAGCgagg	6.2	-10.32	chr2L	14792980	14792999
ADH-1309	R	ttaaCAAGCCGAAAAGATTGCAACtgaa	6.63	-10.58	chr2L	14798006	14798025
ADH-1319	R	cgacTGCCCGTAAAAGTAGACTACaaga	13.13	-15.38	chr2L	14807926	14807945
ADH-1320	D	agagATGGTATGAATTTGGGCTCAgagt	6.47	-10.48	chr2L	14808485	14808504
ADH-1322	R	agacAGCGCGCAAAAGAACGCAACttga	8.93	-12.08	chr2L	14810820	14810839
ADH-1331	D	gcccATTGCACACATTTGCGGCTCttcg	5.99	-10.19	chr2L	14819578	14819597
ADH-1334	D	tccaAATCCCTACTTTTTGGGGGAtagc	8.51	-11.8	chr2L	14822951	14822970
ADH-1335	R	actgACCGCCCTAAAATATACAAAaaaa	6.37	-10.42	chr2L	14823771	14823790
ADH-1338	R	tctaTCCGCACAAGAGTATGACATcttc	7.42	-11.08	chr2L	14826701	14826720
ADH-1350	D	ggaaATAGGATACATATGGGCGGGaact	7.07	-10.86	chr2L	14838882	14838901
ADH-1354	D	aactGCAGCATAAATTAAAGCTCTcatg	6.47	-10.48	chr2L	14842912	14842931
ADH-1356	D	ctggGCTGCATAAATTTCCGGCTCagca	6.24	-10.34	chr2L	14844609	14844628
ADH-1363	D	tggcGTGCCCTACTTTCTTCCGCCcaag	7.65	-11.23	chr2L	14851475	14851494
ADH-1372	D	ttcaTTGGCTTACATTTGGGCGGTgctc	9.16	-12.24	chr2L	14860632	14860651
ADH-1375	R	caatTCCTCTGAAAAGTAAGCTAAgcaa	6.82	-10.7	chr2L	14864236	14864255
ADH-1376	R	acgtGGCCCCCTGAAGTATGCAACgttt	17.96	-20.73	chr2L	14864561	14864580
ADH-138	D	catgGGCGCATACTTTTGGCCGGCagtg	11.61	-14.09	chr2L	13626808	13626827
ADH-1385	R	ttaaTCTGCGGAAAATTATGCAAAtgta	10.28	-13.06	chr2L	14874923	14874942
ADH-1387	D	ggatGCTGCCCACATCTTGGCATGacac	6.53	-10.52	chr2L	14876713	14876732
ADH-1393	D	caaaGTAGCGTACTTTTACGCGCCcttg	13.34	-15.57	chr2L	14882942	14882961
ADH-1403	D	aaatTTGGCATAAATTTATGCGAAagaa	7.23	-10.96	chr2L	14893158	14893177
ADH-141	D	ttttGTAGCATAATTTTCGGCGCCaaca	18.09	-20.92	chr2L	13638889	13638908
ADH-141	D	ttttGTAGCATAATTTTCGGCGCCaaca	18.09	-20.92	chr2L	13629839	13629858
ADH-1411	R	acacTGCGACCTACATTATGCAACcaca	6.14	-10.28	chr2L	14901022	14901041
ADH-1412	D	tgttGTGCCATACTTTTTCGAGCTttgc	8.84	-12.03	chr2L	14901482	14901501
ADH-1422	R	attaGAAACCCCAAAGTAGGGTACgaaa	5.68	-10.01	chr2L	14911735	14911754
ADH-1424	R	agccTGAGCCAAAAAGTAGTCCAAccca	8.39	-11.72	chr2L	14914309	14914328
ADH-1427	D	agagAATGCATCCTTTCAGGTGCAtttc	7.67	-11.24	chr2L	14916825	14916844
ADH-1428	R	gttaAGCGCCCTTTTGTATGCAACacac	9.08	-12.19	chr2L	14918148	14918167
ADH-1430	D	aatcATAGCATACTTATGTGCGCCagcg	15.38	-17.58	chr2L	14919464	14919483
ADH-144	D	gagtGTAGCATACATTTTCGCGTTgggc	13.27	-15.51	chr2L	13632623	13632642
ADH-144	D	gagtGTAGCATACATTTTCGCGTTgggc	13.27	-15.51	chr2L	13641670	13641689
ADH-1441	D	aagcGTTGCCTAGTTGTCGGCCTCacaa	6.08	-10.25	chr2L	14931323	14931342
ADH-1450	D	tgttGTTGGCTACTTTCGGGTAGGttcc	8.09	-11.52	chr2L	14939680	14939699
ADH-1450	D	gttcGTTGCATACTTTTGGCCGCCtgtt	18.87	-22.09	chr2L	14939553	14939572
ADH-146	R	tctcAGCGCACTAATTTATGCCGCtaca	9.38	-12.4	chr2L	13644243	13644262
ADH-146	R	aaacGAACCACAAATGCATGTAACttat	6.99	-10.8	chr2L	13635021	13635040
ADH-146	R	aaacGAACCACAAATGCATGTAACttat	6.99	-10.8	chr2L	13644068	13644087
ADH-146	R	tctcAGCGCACTAATTTATGCCGCtaca	9.38	-12.4	chr2L	13635196	13635215
ADH-147	D	ccgcGTTGCATACTTTCGGCGCGTtatg	11.16	-13.73	chr2L	13644581	13644600
ADH-147	D	ccgcGTTGCATACTTTCGGCGCGTtatg	11.16	-13.73	chr2L	13635534	13635553
ADH-1471	R	cgaaGGAACGCAAAACCATGCAGCgatt	8.58	-11.85	chr2L	14961338	14961357
ADH-1475	R	agtgGTCGCCAGGAAGAAGGCTCCggta	7.63	-11.22	chr2L	14965068	14965087
ADH-1478	D	tccgGCGGCAGACTTTAGAGGACAtcaa	6.36	-10.42	chr2L	14968272	14968291
ADH-150	D	ttttGTAGCATAATTTTCGGCGCCaaca	18.09	-20.92	chr2L	13638889	13638908
ADH-150	D	ttttGTAGCATAATTTTCGGCGCCaaca	18.09	-20.92	chr2L	13629839	13629858
ADH-1501	R	ggacTCTCCTGAAAAGTATGCTACataa	14.38	-16.55	chr2L	14991308	14991327
ADH-1508	R	acacATAACCCAAAAGTATGCAACataa	14.98	-17.15	chr2L	14998235	14998254
ADH-1510	R	ttaaATACCCAATAAGTATCCAATaaac	6.27	-10.36	chr2L	14999644	14999663
ADH-1512	D	aacaGGTGAATACTTTTGTGGCGAattt	5.99	-10.19	chr2L	15001795	15001814
ADH-1520	R	acctGGTGCATGGAACTATGCATCccaa	8.78	-11.98	chr2L	15010283	15010302
ADH-1524	R	aaaaAGCCCCGAAAACCATTCTGCtttt	6.66	-10.6	chr2L	15014300	15014319
ADH-153	D	gagtGTAGCATACATTTTCGCGTTgggc	13.27	-15.51	chr2L	13641670	13641689
ADH-153	D	gagtGTAGCATACATTTTCGCGTTgggc	13.27	-15.51	chr2L	13632623	13632642
ADH-1536	R	caggCCATCTAAGAAGTAGACAACcaga	6.3	-10.38	chr2L	15025657	15025676
ADH-1537	D	gttgATTGCATAGTTCTCGGGCCGtggt	7.46	-11.1	chr2L	15026490	15026509
ADH-1548	D	tgcgGTGGCCAGCATTTCGCGGCAtttg	5.91	-10.14	chr2L	15038029	15038048
ADH-155	R	tctcAGCGCACTAATTTATGCCGCtaca	9.38	-12.4	chr2L	13635196	13635215
ADH-155	R	tctcAGCGCACTAATTTATGCCGCtaca	9.38	-12.4	chr2L	13644243	13644262
ADH-155	R	aaacGAACCACAAATGCATGTAACttat	6.99	-10.8	chr2L	13635021	13635040
ADH-155	R	aaacGAACCACAAATGCATGTAACttat	6.99	-10.8	chr2L	13644068	13644087
ADH-156	D	ccgcGTTGCATACTTTCGGCGCGTtatg	11.16	-13.73	chr2L	13644581	13644600
ADH-156	D	ccgcGTTGCATACTTTCGGCGCGTtatg	11.16	-13.73	chr2L	13635534	13635553
ADH-1561	D	aacaACATACCGGTTAAGGTAACAaaat	6.4	-10.44	chr2L	15050698	15050717
ADH-1561	D	agcaGTGGCATAGCTTCCGGGATTcatt	6.4	-10.44	chr2L	15050659	15050678
ADH-1563	R	ctccTCCCCCGAAAAGCATGCCGAccag	11.59	-14.07	chr2L	15052715	15052734
ADH-1564	D	ttctGTTGCCTACTTTTTTGGGCCatcg	17.65	-20.31	chr2L	15053529	15053548
ADH-1567	D	ttgtGTTGCATACTTCATGGCGCTtaag	15.96	-18.21	chr2L	15056641	15056660
ADH-1568	D	ggagTTGGCCTACATTGATGGGCTgcct	5.9	-10.14	chr2L	15057786	15057805
ADH-1569	D	ttatATATCATACATTTGTGGACAagaa	7.45	-11.1	chr2L	15059125	15059144
ADH-1585	D	taaaGAAGCATACTTTTGGGATGAtaac	14.14	-16.32	chr2L	15075047	15075066
ADH-1592	R	ttgcTGCCCGGGTAATTGTGCACCtgtt	6.77	-10.67	chr2L	15081726	15081745
ADH-1602	R	cgaaTGCCACCAGCACTATGCAACatcc	5.96	-10.17	chr2L	15092174	15092193
ADH-1605	R	gaccTGTGGTCATAAGTGTGCAGCtgcc	6.57	-10.54	chr2L	15094910	15094929
ADH-1620	R	tagaTTCGCTGAAAAGTGTGTAACagat	6.87	-10.73	chr2L	15109494	15109513
ADH-1621	R	aataCCTGCCACAATTTATGCAACgcca	6.63	-10.58	chr2L	15111131	15111150
ADH-1626	D	aattGCCGCATTCTTTTGTGGGGCagcc	8.37	-11.7	chr2L	15116207	15116226
ADH-1630	R	taagAGCGCTCATATGTAGGCAACatat	12.52	-14.85	chr2L	15120319	15120338
ADH-1632	D	aaacATTGCACACAGCCAGGGGCCcaaa	6.25	-10.35	chr2L	15121905	15121924
ADH-1634	D	aatgGTAGCACGCGTTTGGGAGCTgcaa	7.82	-11.34	chr2L	15124316	15124335
ADH-1638	D	tgtcGTTGGCTGCTTTTAGGCTGGctta	8.21	-11.6	chr2L	15128258	15128277
ADH-1645	D	ggatATTGCATACTTATGCCGAGTgcaa	8.82	-12.01	chr2L	15134934	15134953
ADH-1648	D	tgctGTTGCATACTTTCGAGAGCAgcga	15.31	-17.5	chr2L	15137627	15137646
ADH-1664	D	tctgGGTGCATAGTTTTGGCTATTtttt	6.76	-10.66	chr2L	15154297	15154316
ADH-1670	D	aaacGTAGCATACATTTGGGAGTCgttg	15.85	-18.08	chr2L	15159546	15159565
ADH-1673	D	ctcgATTGCCTGCTCCTTGCCGCCcctt	8.18	-11.58	chr2L	15162502	15162521
ADH-1676	R	atggCTTGGCAAAAAGTTTGCAACgact	6.57	-10.55	chr2L	15166296	15166315
ADH-1678	R	gactGGCGCCACAAGGTATGCTATgatt	8.76	-11.97	chr2L	15167717	15167736
ADH-1679	D	gtatGTAGCACACTTTCTTCAAGAagtt	6.26	-10.35	chr2L	15169243	15169262
ADH-168	D	gcttTTAGCATAATTGCCGGCGCAtgtg	8.82	-12.01	chr2L	13656775	13656794
ADH-1681	R	cgccGTACCCCAAAAGCATCCCGTccac	5.82	-10.09	chr2L	15170866	15170885
ADH-1698	D	atttTTATCCTACTTTTCGGCGTAtatt	9.63	-12.58	chr2L	15187481	15187500
ADH-1718	D	ggatGTGGCCTGCACATGGGATGCgttc	5.91	-10.15	chr2L	15208340	15208359
ADH-1720	D	gcacTTAGCCGGCTTTTTGGGGAAacaa	5.71	-10.02	chr2L	15209842	15209861
ADH-1721	D	tattTATGTCTACTTTTTGGGGTTatga	8.18	-11.57	chr2L	15211369	15211388
ADH-1723	R	ctggTCATCCAGAAAGTATGCTATgttt	12.85	-15.14	chr2L	15212509	15212528
ADH-1724	R	tttaTGCGCCAAAAACTATGCTTCgaca	13.32	-15.56	chr2L	15213622	15213641
ADH-1728	R	gaaaAGCTCCAAAATGGAAGCAACttgt	5.77	-10.06	chr2L	15217665	15217684
ADH-173	R	cttcCCTGCCGGAAAGTGTGCTGTgcac	8.9	-12.07	chr2L	13661496	13661515
ADH-1738	R	tggaTTCGGGGAAAAGTATGTAACagta	7.84	-11.35	chr2L	15227884	15227903
ADH-1739	D	gtcgGTTGCATGCATTCGTACGTTtagg	6.7	-10.63	chr2L	15228608	15228627
ADH-1744	D	ttccGGTGGCGACTTCTTGGCGCCtgcc	5.95	-10.17	chr2L	15233587	15233606
ADH-1746	D	atccGCTGGATACTTTCGCGATGCcgga	7.96	-11.43	chr2L	15236339	15236358
ADH-1746	D	accgGTTGCCCAATTCCAGCCGGActtc	8.01	-11.46	chr2L	15235550	15235569
ADH-175	R	gaaaTATGCCCGAAAATAGGAAACcaga	5.8	-10.08	chr2L	13663997	13664016
ADH-175	R	taatTCAGCCCAAAGGCAGACAGCagaa	6.43	-10.46	chr2L	13664070	13664089
ADH-1754	D	aagtGTTGCCTACATATGCCTGGAatcg	7.98	-11.44	chr2L	15243580	15243599
ADH-1754	D	ctcaGCTGCTTACAATTAGGGGCTgcat	6.2	-10.32	chr2L	15243922	15243941
ADH-1761	D	gcatGTTGCATGCTGTTGCTCGCCgctt	6.8	-10.68	chr2L	15252171	15252190
ADH-1763	R	caccCAACCCCAACTGCATGCAGCatgc	5.73	-10.04	chr2L	15253879	15253898
ADH-1774	D	taccCTTGCATACTTTTTGGATATaaat	8.9	-12.06	chr2L	15264846	15264865
ADH-1777	R	taagTCACCCAAAAAGTATCCATAagat	6.68	-10.61	chr2L	15267917	15267936
ADH-178	D	ttgtGCTGCCTACTTTTTGGGGCCcggc	18.03	-20.82	chr2L	13667151	13667170
ADH-1791	D	tggtGTTGCATACGTTTGGGGTGAtttg	14.12	-16.3	chr2L	15281950	15281969
ADH-1801	D	agctGCTGCCTTCTTTTTGGCATGtgaa	8.23	-11.61	chr2L	15291881	15291900
ADH-1802	R	agcaGCCGCAGAAAAGGCTGCAGCagca	7.45	-11.1	chr2L	15292918	15292937
ADH-1822	R	atatGTCGCCCGAAACTATGCCGAatgc	9.6	-12.56	chr2L	15313044	15313063
ADH-1828	D	atcgATTACATAATTTCCTGCGCTtaga	7.69	-11.25	chr2L	15319130	15319149
ADH-1833	D	ctgaGTGGCATACTCCCCCGATCCcgcg	9.17	-12.26	chr2L	15323848	15323867
ADH-1840	D	ggatATTGAATAATTTTTGGGTCCgtta	9.26	-12.32	chr2L	15330868	15330887
ADH-1841	D	ttatTTTGTATGCTTTCTGGGGGAtatt	9.3	-12.34	chr2L	15332239	15332258
ADH-1842	R	atacATATCTGAAAAGTATGCAATgctc	9.87	-12.76	chr2L	15332941	15332960
ADH-1851	R	tagaTGCCCCCAGCTTCAGGCAACtaaa	6.7	-10.62	chr2L	15341730	15341749
ADH-1852	D	atacAATGCATAATTTCTTGCTGCtggc	8.82	-12.01	chr2L	15342543	15342562
ADH-1877	R	aataAACGGCCAAGTGTGTGCTGCgaaa	6.16	-10.29	chr2L	15367578	15367597
ADH-1877	R	aggcTCTGCCCAAAAGTTGCCAGCgcgt	6.33	-10.4	chr2L	15367712	15367731
ADH-1877	R	caacGCCGCCTGAATGTCTGCAAAatta	9.07	-12.18	chr2L	15368115	15368134
ADH-188	R	gctcCCCCCCCTGAAGCGTGCTGCaaat	7.74	-11.29	chr2L	13676847	13676866
ADH-1880	D	aaacGTTGCCCACTTTTGGCCGCGgctc	12.93	-15.2	chr2L	15370457	15370476
ADH-1880	R	aagtGCATCCTGGAATTATGCCTTtcaa	6.57	-10.54	chr2L	15370631	15370650
ADH-1884	R	cactTGCTCCAGAATGTAGACAACaagt	10.83	-13.48	chr2L	15375238	15375257
ADH-189	D	gtttGTTGCATACTTCTGGGCGCGcaga	18.44	-21.42	chr2L	13677997	13678016
ADH-1890	R	tgagGCTGCATAAAATTAGGCAAAaaca	10.15	-12.96	chr2L	15381099	15381118
ADH-1891	R	tgcaCGCCCCGAGGAGTAGGCAGCaacg	12.2	-14.57	chr2L	15382106	15382125
ADH-1898	R	tgtgTGCCCAGAAAATTATGACTCagga	6.76	-10.66	chr2L	15389139	15389158
ADH-19	D	gcctAATGCATAGTTACTTGCGTCtgta	6.27	-10.36	chr2L	13506653	13506672
ADH-1901	D	accgACTGCATAATTTCACCGACTgccg	5.75	-10.05	chr2L	15391516	15391535
ADH-191	D	gggaGTTGCAGAATCTTGTGTTCCtatt	5.77	-10.06	chr2L	13679790	13679809
ADH-191	D	ctttGTGGCCAACTCTTTGGCTTTttat	6.95	-10.78	chr2L	13679627	13679646
ADH-1913	D	caggTGAGCATGCTCTTTGGAGCCccac	7.08	-10.86	chr2L	15404191	15404210
ADH-1915	R	agacGTCCAAGAGAAGTATGCAGAaatc	5.74	-10.04	chr2L	15406227	15406246
ADH-1921	R	ctcgGATGCCGGGAATTATGCAGCagat	11.8	-14.24	chr2L	15411670	15411689
ADH-1923	D	agcaACAGCCTGCTGCTGGGTGGCatgg	5.81	-10.09	chr2L	15414067	15414086
ADH-1930	D	ccggGTTGCATATTCTTATGTTCTaccg	5.99	-10.19	chr2L	15420834	15420853
ADH-1939	R	ggaaGACGGAAATGAGTATGCAGTtaca	5.83	-10.09	chr2L	15430153	15430172
ADH-1942	D	tctgGTGGCACACTTTCGCCCTAAacag	7.31	-11.01	chr2L	15433056	15433075
ADH-1946	R	gccaCGGGCCAGAATGCAGGCAGCtggc	5.75	-10.05	chr2L	15436675	15436694
ADH-1977	D	ccagGTTGCCGACTTTCCTCAACCtcta	6.02	-10.21	chr2L	15467813	15467832
ADH-198	D	tagtGTTGCCTACAACAAGGGGAAcaac	6.27	-10.36	chr2L	13686927	13686946
ADH-1980	D	gtggGTGGGAAACTTTCCGGGTGAggca	6.09	-10.25	chr2L	15470615	15470634
ADH-1990	D	acacGTTGCTTAAATCTGGGATCCtaca	7.77	-11.31	chr2L	15480636	15480655
ADH-1998	R	cattTTATCTGAGAAGTATGCAACgcat	10.79	-13.44	chr2L	15488518	15488537
ADH-2001	D	ataaTGAGCATAGTTTTTGGCTAAaaaa	7.08	-10.86	chr2L	15492270	15492289
ADH-2006	D	ttttATTGCCAAATTTTCGGAGCActaa	8.61	-11.86	chr2L	15496893	15496912
ADH-2017	D	agctGCTGCATCTTTTTCGGCACTtaga	6.72	-10.63	chr2L	15508116	15508135
ADH-202	R	tggaGGTGGTGGAGATTATGCCACagga	5.7	-10.02	chr2L	13691309	13691328
ADH-2033	D	tcctGTCGCATAATTTTTGGCAAGaacg	7.49	-11.12	chr2L	15523810	15523829
ADH-2040	D	caaaTTTGCATTTTTCTGGGCGCAaaaa	6.73	-10.65	chr2L	15531171	15531190
ADH-2041	D	tttcATTGCATAATTCATGGGGCAtcg	11.78	-14.23	chr2L	15532398	15532417
ADH-2052	D	agttAAAGCATATTTTCGTGGGCAacaa	7.99	-11.45	chr2L	15543168	15543187
ADH-2052	D	ttcgGCTGCCTACTTTCCGGGGCTtctg	16.71	-19.09	chr2L	15543249	15543268
ADH-2055	D	tttaTTTGCATTGTTCTGGGCTGCcagg	7.19	-10.93	chr2L	15546129	15546148
ADH-2058	R	ggtaAGCCCTTAAATTTATGCCAAacta	7.58	-11.18	chr2L	15548825	15548844
ADH-2064	D	gcatGTTGCATACTTCACGGCGTAgtgc	15.73	-17.96	chr2L	15555313	15555332
ADH-2072	D	ccgtTTTGCCTACTTTTCCGGGATacat	11.59	-14.07	chr2L	15562580	15562599
ADH-2094	D	gcgtGGTGCACACTCTTCTGGGGTgcca	8.85	-12.03	chr2L	15585351	15585370
ADH-2099	R	ctaaACCTCAAACAAGTGTGCAGCtcca	5.83	-10.09	chr2L	15589459	15589478
ADH-2101	D	attaTTTGCATACTTTCAGGTGTAgaag	12.67	-14.98	chr2L	15591842	15591861
ADH-2104	D	atatGTTGCATGCTTTTTACTTAAtctg	5.76	-10.05	chr2L	15594867	15594886
ADH-2109	D	ttttATTGCATATTTCCAGGCGCCtcca	11.55	-14.05	chr2L	15599955	15599974
ADH-2116	D	gactGCAGGATACTTCCAGGGTGAtatg	8.49	-11.79	chr2L	15606872	15606891
ADH-2116	R	ggatGCAGCTCCAAAGTGGGCTATcagc	6.08	-10.25	chr2L	15607172	15607191
ADH-2124	R	gcgcTGCGCCTAAATGTATGCAGCacac	16.52	-18.86	chr2L	15615023	15615042
ADH-2124	R	ttgcCGCTCACAAAAGCACGCTGCacaa	6.82	-10.7	chr2L	15615136	15615155
ADH-2124	R	gcacGCTGCACAAAAGCACGCAAAgttg	7.3	-11	chr2L	15615151	15615170
ADH-2126	R	cctcGCCCCGTAAGTGTTTGCAGCaatc	5.94	-10.16	chr2L	15616624	15616643
ADH-2129	D	tataATAGCAAACTTTTTGAGGCTattt	6.73	-10.64	chr2L	15619506	15619525
ADH-2136	R	catgCCCGCAGGGAAGCAGGCATCaggg	8.54	-11.82	chr2L	15626767	15626786
ADH-2139	R	cagaCCCGCCGTAAAGTTGGCCGTatcc	6.27	-10.36	chr2L	15629931	15629950
ADH-2140	R	gtaaTCAGCTGAAAACTATGCCACattt	11.12	-13.7	chr2L	15631187	15631206
ADH-2142	D	aaggGTTGCATACATATATGGATGgatg	8.96	-12.11	chr2L	15667741	15667760
ADH-2142	R	agcaACAGCCTGAAAGTGTGCTGTgcaa	10.03	-12.88	chr2L	15634525	15634544
ADH-2142	R	agcaACAGCCTGAAAGTGTGCTGTgcaa	10.03	-12.88	chr2L	15668122	15668141
ADH-2142	D	aaggGTTGCATACATATATGGATGgatg	8.96	-12.11	chr2L	15634144	15634163
ADH-2146	D	ggttATTGCCTACTTTTATTTGTAttca	7.01	-10.82	chr2L	15672987	15673006
ADH-2146	D	ggttATTGCCTACTTTTATTTGTAttca	7.01	-10.82	chr2L	15637990	15638009
ADH-2148	R	acatAAATCCAATATGTATGCCGTcggc	6.1	-10.26	chr2L	15640003	15640022
ADH-2148	R	acatAAATCCAATATGTATGCCGTcggc	6.1	-10.26	chr2L	15675000	15675019
ADH-2148	D	agccGGTGCATATTTACGGGCTGGggaa	7	-10.81	chr2L	15640050	15640069
ADH-2148	D	agccGGTGCATATTTACGGGCTGGggaa	7	-10.81	chr2L	15675047	15675066
ADH-2162	R	aaccGCTACACCAAAGTATACAACtctg	7.39	-11.06	chr2L	15654087	15654106
ADH-2162	R	aaccGCTACACCAAAGTATACAACtctg	7.39	-11.06	chr2L	15689084	15689103
ADH-2165	R	ttttAGCTCCATTATTTAGGCAACaaat	7.48	-11.11	chr2L	15691926	15691945
ADH-2165	R	ttttAGCTCCATTATTTAGGCAACaaat	7.48	-11.11	chr2L	15656929	15656948
ADH-2167	R	tgcaGGCCCACAAAAGTAGGCAACttta	18.91	-22.16	chr2L	15693909	15693928
ADH-2167	R	tgcaGGCCCACAAAAGTAGGCAACttta	18.91	-22.16	chr2L	15658912	15658931
ADH-2168	D	cggcGTAGCATACTTCTTTGGGCGcgca	14.58	-16.75	chr2L	15695494	15695513
ADH-2168	D	cggcGTAGCATACTTCTTTGGGCGcgca	14.58	-16.75	chr2L	15660497	15660516
ADH-2182	R	tatcTGCACATAAAACTAAGCAATacaa	6.24	-10.34	chr2L	15710943	15710962
ADH-2184	D	aagtCCTGTCTACTTTTTGGGACAtcgc	7.26	-10.97	chr2L	15712561	15712580
ADH-2189	R	accaTGCCCTCAAAAGTATGCAATggaa	16.15	-18.43	chr2L	15717602	15717621
ADH-220	R	tccaGGCCCAAGGAATTAGGGCACaaat	6.43	-10.46	chr2L	13708656	13708675
ADH-2218	R	agccAGCGCCTGAAAGCGGGCATCtcgc	9.74	-12.66	chr2L	15747153	15747172
ADH-2223	D	tgtaACTGCTTACATTTGTGCATAcaca	6.15	-10.29	chr2L	15751904	15751923
ADH-2228	R	taaaAGTGTCTAAAAGTATGCTTAgatt	6.39	-10.43	chr2L	15757022	15757041
ADH-2230	R	aatcGGCCCGTGGAATTGTACAACtttt	7.05	-10.84	chr2L	15758512	15758531
ADH-2238	D	tcacTTTGGATACTTTTATCGGGAgctg	6.21	-10.32	chr2L	15766406	15766425
ADH-2244	R	attgTGTGGCATAAAGTATGCAAGagct	7.85	-11.36	chr2L	15772858	15772877
ADH-2246	D	ttctATAGCATATTTTTGCGCGCCgcgt	12.05	-14.45	chr2L	15774643	15774662
ADH-2259	D	attgGCAGCTTAGTTTTGTGCGCTcagc	8.87	-12.05	chr2L	15787705	15787724
ADH-226	D	ttttGTGGCCTAATTTCAGGGGCCagtg	15.13	-17.31	chr2L	13714589	13714608
ADH-2276	R	aatcTGACCACACAAGAATGCTATtcag	5.87	-10.12	chr2L	15805124	15805143
ADH-2280	D	atttGTTGAATACTTTAACGATGTtgga	6.05	-10.23	chr2L	15808561	15808580
ADH-2282	D	aattATAGCATACTTTCAAGCGCGtgca	12.53	-14.86	chr2L	15811071	15811090
ADH-2283	R	taaaTACGCCTAGAAATATGCTGCaata	10.42	-13.17	chr2L	15811742	15811761
ADH-2283	D	ttgtATTGCATAATTTTAGCACGCgctc	6.1	-10.26	chr2L	15811619	15811638
ADH-229	R	caggGGAACCGGAAAATGTGCTGCagtt	6.36	-10.41	chr2L	13718062	13718081
ADH-2293	D	ccagGATGCATTGTTCTCGGGGGAgcga	7.4	-11.06	chr2L	15822789	15822808
ADH-2300	D	ggcaGATGCCTACATTTCCGGCTCagca	6.84	-10.71	chr2L	15829957	15829976
ADH-2304	D	gagcGTTGCATGCTCATGCGATCTtatt	7.27	-10.98	chr2L	15834295	15834314
ADH-2305	D	atatGTTGCCAACTTCCCGGCCCCctac	8.39	-11.72	chr2L	15834871	15834890
ADH-2306	D	aaacATTGCATACATTTTGGCGCTggag	15.54	-17.74	chr2L	15836263	15836282
ADH-2306	D	atctGTTGCATACTGTTTGCGGTGaaac	9.04	-12.16	chr2L	15836347	15836366
ADH-231	R	aagcGACACCGAGATGTAGACAAAaagt	7.11	-10.88	chr2L	13720226	13720245
ADH-2315	R	tgacTTCGCCAAGAACTGGGCAAAgtta	6.07	-10.24	chr2L	15845037	15845056
ADH-232	D	atatGGTGCGTGCTTCCCGGCGCCattt	9.44	-12.45	chr2L	13721132	13721151
ADH-2321	D	attaATAGCACAATTTTAGGTGGCctgc	10	-12.85	chr2L	15850569	15850588
ADH-2325	D	ttaaTTTGCCTGGTTTTAGGCGGAatac	9.84	-12.74	chr2L	15855047	15855066
ADH-2329	R	gcccAGCGCCAAAAAGGATGTTAAgcgc	5.7	-10.02	chr2L	15858629	15858648
ADH-2329	R	aactTTTGCTCAAAAGTTTGCCACcagc	8.13	-11.55	chr2L	15858864	15858883
ADH-2342	D	gaggTTTGTATAATTTTGGGCAATttaa	7.83	-11.34	chr2L	15872069	15872088
ADH-2343	D	attgATTGCATACTTTGCGGCGCActaa	14.15	-16.32	chr2L	15872750	15872769
ADH-2349	R	ttttGTAACCCTGAAGTATGCCTTtgat	6.94	-10.78	chr2L	15879256	15879275
ADH-2359	D	gaacATTGCCTACTTTGCCGCTATtttg	7.17	-10.92	chr2L	15888679	15888698
ADH-2364	R	gcatTCGGCCAAAATGCATGCTGCattt	7.82	-11.34	chr2L	15894201	15894220
ADH-2366	R	tcgtTTCCCTGGAATTTATGCAAAgtaa	6.34	-10.41	chr2L	15895848	15895867
ADH-2368	R	gctgGACACCGAAAAGTATGCAGTgcga	14.42	-16.59	chr2L	15898198	15898217
ADH-2370	D	tttaATGGCAAACTTTTAGTGGTCaatg	6.09	-10.25	chr2L	15900209	15900228
ADH-2371	D	atttTTTGCATGCTTTTAAGTATTtgtt	5.86	-10.11	chr2L	15900764	15900783
ADH-2372	R	gctaGACCGCTAAAACTAGACCATcaca	5.96	-10.18	chr2L	15902149	15902168
ADH-2376	D	aataATCGCAAACTTTTGCGCTGCaaac	6.56	-10.54	chr2L	15906099	15906118
ADH-2381	R	aattGTAGCGCGAAAGTATGCAACacga	15.04	-17.21	chr2L	15910924	15910943
ADH-2389	D	atttGTGGCTTGGTTTTCGGCTTTcatg	5.78	-10.07	chr2L	15918486	15918505
ADH-2392	D	tcgaGTAGCATACTTTGTGGCATTaagt	11.23	-13.79	chr2L	15921562	15921581
ADH-2403	R	caatGAACCAATAAAGTATGCTACcaaa	13.03	-15.29	chr2L	15932483	15932502
ADH-2413	R	accgAATCCAGGAAAATATGCCGCtaaa	6.18	-10.31	chr2L	15943939	15943958
ADH-2415	R	acgaCTCGCCTGAAAGTATACTACgtat	11.79	-14.24	chr2L	15946636	15946655
ADH-2421	D	atgcGTTGCATACTTTTATGCGCAtatt	18.33	-21.28	chr2L	15952587	15952606
ADH-2424	D	tcttACGGCATAGTTACTTGGGCAaaaa	6.82	-10.7	chr2L	15955546	15955565
ADH-2425	D	atatATAGCCTACTCATTCGAGTAcctt	5.98	-10.19	chr2L	15956627	15956646
ADH-2430	D	ctgtTTAGCATACTTTTAGGCTTCagac	14.58	-16.75	chr2L	15961036	15961055
ADH-2430	D	tactGAAGCGTGCTTTCAGGCGCAtaaa	8.88	-12.06	chr2L	15961308	15961327
ADH-2435	R	ggcaAGCGGCAAAGAGTGTGCTGCactt	8.38	-11.71	chr2L	15966017	15966036
ADH-2436	D	cgaaGTGGCATATTTTACTGTTCAattt	6.6	-10.56	chr2L	15967030	15967049
ADH-2437	R	ccgcGAGTCCCAAAAGCAGGCGACcatg	6.05	-10.23	chr2L	15968703	15968722
ADH-2438	R	cgtaGGCGCTCAGAAGTATGAACTatat	8.09	-11.52	chr2L	15969508	15969527
ADH-2439	D	ttagTTTGCATAATTATGTGTGCTccct	8.79	-11.99	chr2L	15969855	15969874
ADH-2442	R	acacCACGCATAAAAGGTTGCAACttgc	5.75	-10.05	chr2L	15972956	15972975
ADH-2442	D	aacaGTAGCTTCCTTCCAGGCGCCagat	8.47	-11.77	chr2L	15972876	15972895
ADH-245	D	aataACAGCCTGCTTATTGGGAAAaatc	6.32	-10.39	chr2L	13734246	13734265
ADH-245	R	gattGCCCCCAAAAAGTTTTCCGCtttt	6.86	-10.72	chr2L	13733982	13734001
ADH-2451	R	aagtTGTTCTGAACAGTATGCAATctcg	7.11	-10.88	chr2L	15982310	15982329
ADH-2458	R	acttGACCCACAAATCTAGGCAAGcaaa	6.92	-10.76	chr2L	15989657	15989676
ADH-2463	R	caggCGCTTGTGAAAGCATGCAACatgt	5.76	-10.05	chr2L	15993861	15993880
ADH-248	D	ttgtGTTGCAAACTTTTGAGATAAtttt	7.77	-11.3	chr2L	13736947	13736966
ADH-2482	D	gtctGTTGCATACTTTTTGGCACCtgag	18.68	-21.8	chr2L	16013343	16013362
ADH-2482	R	tgaaGGCACCAAAATGTGTGCCTTaaag	7.44	-11.09	chr2L	16013091	16013110
ADH-2487	R	tcaaTAAGCATATATGAATGCTACagca	5.81	-10.09	chr2L	16018199	16018218
ADH-2505	D	tcgtGTAGCATACCTTTTTGGGCAttat	12.47	-14.81	chr2L	16035999	16036018
ADH-2511	D	agctGTTGCACACATTTTCGCTGGagtt	8.96	-12.11	chr2L	16042459	16042478
ADH-2511	R	aattAACGCCAAAAATTATGCAGCtaca	14.18	-16.36	chr2L	16042590	16042609
ADH-2514	R	tccgGCCTCCCAAAAGCAGACCCCtacc	9.31	-12.35	chr2L	16045088	16045107
ADH-2521	R	tttcATCTCACATAATCAGGCAACaatt	6.63	-10.58	chr2L	16052245	16052264
ADH-2525	R	tgaaTGCGCCCGAAATTATGCAAAcaca	14.64	-16.81	chr2L	16056445	16056464
ADH-2526	R	gacaTACCGCCAAAACCAGGCAACaaac	10.01	-12.86	chr2L	16057479	16057498
ADH-2536	D	acaaGTTGCCAACTTTCATACGCCatgt	7.02	-10.82	chr2L	16067086	16067105
ADH-2546	R	cgggGTATCCCAAGAGTAAGCAATacgc	6.69	-10.62	chr2L	16077679	16077698
ADH-2548	R	tagtGGCAGCCAAAAGTATGCCAAcagc	12.51	-14.84	chr2L	16079307	16079326
ADH-2564	D	tattACTGCATACTTTTAAACAGTttta	5.81	-10.09	chr2L	16095445	16095464
ADH-2566	R	caaaTGTTGCAAAAAGTATGCATTttat	8.8	-11.99	chr2L	16097762	16097781
ADH-2569	R	tttaTGCTCGCCAAAGTATGCAACgaaa	12.34	-14.69	chr2L	16100463	16100482
ADH-2572	R	gtgcAACGCCTAAAAGTATGCGATaaat	12.32	-14.68	chr2L	16103185	16103204
ADH-2577	D	aatcCTTGCCGACTTCTAGGGAGCattg	6.02	-10.21	chr2L	16107843	16107862
ADH-258	R	gcaaGATGTCTAAAAGTACGCAATaatg	5.88	-10.13	chr2L	13746814	13746833
ADH-2586	D	ttgtGTTGCATACTTAAGTGGGCAcagt	14.51	-16.68	chr2L	16116870	16116889
ADH-2598	D	atttGTGGCATACTTTTGTGTGTCcgcc	15.34	-17.53	chr2L	16129490	16129509
ADH-260	D	agagGCTGCTTACTGCTTGGCGTTtttg	5.86	-10.12	chr2L	13749356	13749375
ADH-2600	D	tgtaATGGCACACATTACGGCAGAgatt	7.71	-11.27	chr2L	16131524	16131543
ADH-261	R	tttaAGCACCTTAAAGTAGGCAACgctc	14.52	-16.68	chr2L	13749739	13749758
ADH-261	R	agtaGGTGTCCAAAACTATGCAGCgaac	9.75	-12.67	chr2L	13750073	13750092
ADH-2612	R	gttgGCCTCCTGTAAATATGCTACgtgt	9.25	-12.31	chr2L	16143313	16143332
ADH-2618	R	ttatGACGCCTTAAATTATACTGCcaag	9.44	-12.44	chr2L	16149542	16149561
ADH-2619	D	gtacATTGCATGGTTTTGGCGTCGgcga	7.49	-11.12	chr2L	16150547	16150566
ADH-2629	D	actgTGTGCATACTTTTAAGCAAAcata	7.78	-11.31	chr2L	16160597	16160616
ADH-2630	D	tcacGGTGTCCACATTTGAGGGCTggcc	5.84	-10.1	chr2L	16161096	16161115
ADH-2633	R	gaagAGCGCCCTAAAGTTTGTAATggac	6.46	-10.48	chr2L	16163936	16163955
ADH-2633	D	gttaAATGCATACTTGTTGCCACAtaaa	6.04	-10.22	chr2L	16164068	16164087
ADH-2639	R	tgcaGCCGCCACAAAGTCTGCAAAacat	7.3	-11	chr2L	16170452	16170471
ADH-2644	R	cacaAACGCCTTGCAGTATGCAACaagt	9.98	-12.84	chr2L	16175729	16175748
ADH-2646	D	atcgTTTGTTTACTTTTGTGGGTTgttt	6.36	-10.41	chr2L	16177328	16177347
ADH-2647	R	tcgtGGCCCCGAAATGTCAGCAGTcgga	5.86	-10.11	chr2L	16178329	16178348
ADH-267	D	ttatGGTGCTCACATTTTGGCTGCtaac	6.27	-10.36	chr2L	13755541	13755560
ADH-2670	D	tgttGCTGCATACTTCTATGCTATttat	11.62	-14.1	chr2L	16200949	16200968
ADH-2676	R	agtcAACAGCGGAAAATATGCCACaaat	6.45	-10.47	chr2L	16207422	16207441
ADH-2681	R	aataAAAGCCAGAGAGAAGGCAACgttc	7.14	-10.9	chr2L	16212045	16212064
ADH-2687	R	aaacTGCGCCAAAAATTATGAAACtggg	12	-14.41	chr2L	16218263	16218282
ADH-2688	R	aggaCCACCTGTAAAGTATGCAATactt	9.88	-12.77	chr2L	16218930	16218949
ADH-269	R	gtaaTCCTCGCAAATCCATGCTGCggcc	6.33	-10.4	chr2L	13758138	13758157
ADH-2718	R	tgtgTGAGCGTAAAAATAGGCAAAaaca	7.56	-11.17	chr2L	16249483	16249502
ADH-2726	D	gactGTAGCCTACAGTCAGGCTTAggac	8.25	-11.62	chr2L	16257467	16257486
ADH-2735	R	agacTCAACCCAAAACTGTGCAAAcaga	7.42	-11.08	chr2L	16266320	16266339
ADH-275	R	accgGGCGCCTGAGATCATGCTCAactg	5.77	-10.06	chr2L	13763726	13763745
ADH-2753	R	cagtCACCGCCAGAAGTAGACTAAccag	6.41	-10.44	chr2L	16284195	16284214
ADH-2759	R	ggttTGCGGCCTAAAGTGGTCCACggat	5.75	-10.05	chr2L	16290341	16290360
ADH-2760	D	taatATTGCATACAATTCTGGGGCagaa	9.57	-12.54	chr2L	16291329	16291348
ADH-2768	R	ttgtTCACCAAAAATGTTTGCCACtcac	7.67	-11.24	chr2L	16299716	16299735
ADH-2790	R	cggtGCCGCGCTTATGCAGGCCGCtgaa	6.39	-10.43	chr2L	16321305	16321324
ADH-2796	D	tgcgGTTGCATACCTTCTGGCGCAaatt	14.13	-16.31	chr2L	16327530	16327549
ADH-2798	R	agcaAACGCAGAAAAGCAGGCCCAgggc	7.3	-11	chr2L	16329491	16329510
ADH-28	D	tttcGTTGAATAATTTATGGCACGattg	6.5	-10.5	chr2L	13516069	13516088
ADH-2806	R	tctaTCCGCATAAAACTATGCCAAaagt	10.17	-12.98	chr2L	16337579	16337598
ADH-2819	R	gcaaAGCTGGCAAATGTATGCAACacct	11.46	-13.97	chr2L	16349908	16349927
ADH-2821	D	aatgATTGCATACTTTTCGGCTGCttgc	17.45	-20.04	chr2L	16352558	16352577
ADH-2824	R	tctgAGCCCAAAAAAGTATGCTACcagg	16.89	-19.31	chr2L	16355644	16355663
ADH-2828	D	gagaACTGCATAATTATGAGCGCAaaac	10.11	-12.93	chr2L	16359382	16359401
ADH-2828	R	ctcaTGCGCTCAATATTATGCTTTcatt	5.79	-10.07	chr2L	16359777	16359796
ADH-2834	R	atgtTTCCCAGAAAAGTATGCAAAgtat	13.18	-15.43	chr2L	16365484	16365503
ADH-2838	D	ttgcGCTGCATACTTGCAGGCTCAgtgc	11.73	-14.19	chr2L	16369232	16369251
ADH-2840	D	ttttTGGGCCTACATTTGCGTACCattt	6.09	-10.25	chr2L	16371495	16371514
ADH-2842	D	tctcGTTTCCTCCTCTTTGGCGCCtgat	6.38	-10.43	chr2L	16373084	16373103
ADH-2846	R	aaaaCGCCCCAAAAAGGCGGCAACatgc	7.59	-11.19	chr2L	16377048	16377067
ADH-285	D	gctgGTGGCCCACTTTCACGAGGGgcgg	8	-11.46	chr2L	13774114	13774133
ADH-2861	D	ttaaTTTGAGTACTTTTCGGGGCCggtt	7.83	-11.35	chr2L	16392157	16392176
ADH-2863	D	ttggGGTTCCGACTTCTGGGGGCCgtcc	6.88	-10.73	chr2L	16393998	16394017
ADH-2870	D	tttcATTGTATACTTTCTTCCTTTatat	6.16	-10.29	chr2L	16402208	16402227
ADH-2871	R	tcgcTTTTCCCCAAAGTATGCTACgaaa	10.04	-12.88	chr2L	16402841	16402860
ADH-2872	R	gcgcCGTGCCCAGAAATATACAATcgca	6.35	-10.41	chr2L	16404490	16404509
ADH-2872	D	ctgaGCTGGCTAATCTTCGGCTGCaatt	6.02	-10.21	chr2L	16404761	16404780
ADH-2873	D	atatCCTGCATCCTTTTTCGCGCAgctc	6.24	-10.34	chr2L	16404908	16404927
ADH-2877	D	ataaGCTGCGTAGTTTCTGCCGCTggat	6.08	-10.25	chr2L	16409620	16409639
ADH-2885	R	atttTCCGCAAAAAAGTAAGCGATccat	6.71	-10.63	chr2L	16417085	16417104
ADH-2898	D	cgagGAGGCGGACTTCTCGGCGCCaaca	6.5	-10.5	chr2L	16430366	16430385
ADH-29	R	gggtGGAGCAAAAAAATATGCAATaaat	10.36	-13.12	chr2L	13516846	13516865
ADH-2901	D	gcgcGTTGCATTGTTTTGGCCGGGtcga	7.88	-11.38	chr2L	16433383	16433402
ADH-2902	R	aaacAACTCATAAAATTATGCTGCacaa	10.15	-12.96	chr2L	16434494	16434513
ADH-2905	R	gcagGGCGCCCAATACTATGCAATatcc	11.65	-14.13	chr2L	16437327	16437346
ADH-292	D	caacGCAGCCTGCTTTGGCGGGCGggat	7.35	-11.03	chr2L	13780812	13780831
ADH-2920(ADH-29)	R	gggtGGAGCAAAAAAATATGCAATaaat	10.36	-13.12	chr2L	13516846	13516865
ADH-2945(ADH-480)	D	agcaTTTGCATGCTCCTGGGCAGTtccg	8.37	-11.71	chr2L	13968821	13968840
ADH-2945(ADH-480)	D	gacaAGAGCATACTTTTGGGCGCTcgta	16.19	-18.47	chr2L	13969073	13969092
ADH-2945(ADH-480)	D	tttcTTGGCCAACATTTAGGGGGAaatg	7.29	-10.99	chr2L	13969120	13969139
ADH-2970(ADH-672)	R	cgccTGTGCCGTGAACTATGGAACttgc	6.41	-10.45	chr2L	14160591	14160610
ADH-2980(ADH-905)	R	aaaaGGTATCTATAAGTATGCAATgttt	7.33	-11.02	chr2L	14394160	14394179
ADH-2995(ADH-1148)	D	cgcgACTGCATAAATTTTCGCAGGccaa	5.82	-10.09	chr2L	14637057	14637076
ADH-3001(ADH-1199)	R	aatcGTAGCCTAAAATTATGGTAAgatt	5.75	-10.05	chr2L	14687602	14687621
ADH-3002(ADH-1200)	D	aaatGTTGCATACTTTTAGGGATAcacg	16.75	-19.14	chr2L	14688545	14688564
ADH-3024(ADH-1241)	D	tgctGTTGCATACTTTCGAGAGCAgcga	15.31	-17.5	chr2L	15137627	15137646
ADH-3029(ADH-1247)	D	gcccATTGCACACATTTGCGGCTCttcg	5.99	-10.19	chr2L	14819578	14819597
ADH-3032(ADH-1331)	R	acacTGCGACCTACATTATGCAACcaca	6.14	-10.28	chr2L	14901022	14901041
ADH-3035(ADH-1410)	D	ggcaGATGCCTACATTTCCGGCTCagca	6.84	-10.71	chr2L	15829957	15829976
ADH-3042(ADH-1540)	D	ggatATTGCATACTTATGCCGAGTgcaa	8.82	-12.01	chr2L	15134934	15134953
ADH-3049(ADH-1647)	D	aaacGTAGCATACATTTGGGAGTCgttg	15.85	-18.08	chr2L	15159546	15159565
ADH-3053(ADH-1651)	R	taaaAGTGTCTAAAAGTATGCTTAgatt	6.39	-10.43	chr2L	15757022	15757041
ADH-3054(ADH-1654)	R	atttTCCGCAAAAAAGTAAGCGATccat	6.71	-10.63	chr2L	16417085	16417104
ADH-3055(ADH-1667)	R	aaatTCAGCCTAAAAGAATACTGTtaag	6.36	-10.42	chr2L	14720943	14720962
ADH-3081(ADH-2776)	D	agctGCTGCATCTTTTTCGGCACTtaga	6.72	-10.63	chr2L	15508116	15508135
ADH-3082(ADH-2827)	R	acttTAAGCAGAAAAGTACGCTCTcaca	6.86	-10.72	chr2L	14713658	14713677
ADH-3088(ADH-2894)	R	gcagGGCGCCCAATACTATGCAATatcc	11.65	-14.13	chr2L	16437327	16437346
ADH-3091(ADH-2905)	D	ataaGCTGCGTAGTTTCTGCCGCTggat	6.08	-10.25	chr2L	16409620	16409639
ADH-314	D	atttAATGCATACTTGATTGCGGCtaat	6.7	-10.62	chr2L	13802967	13802986
ADH-325	D	gtcgGTTGCACAATTTCACCCGTTcgcg	6.65	-10.6	chr2L	13814134	13814153
ADH-326	R	tcttGTCCGCGAACTGTATGCTGCtctt	6.69	-10.62	chr2L	13814962	13814981
ADH-327	D	gataACGGCACACTTATCGCCGGCtgtt	7.9	-11.39	chr2L	13815469	13815488
ADH-330	R	taaaTGTGCTATAAATTATGCAAAgaca	7.25	-10.97	chr2L	13819243	13819262
ADH-336	R	gtctACCGCAAAAAAGTAGGCAACacaa	16.33	-18.63	chr2L	13824516	13824535
ADH-342	R	taccACCGCCCAGAAGTACGACACtgat	7.76	-11.3	chr2L	13830681	13830700
ADH-342	D	attaTTGGTCTACTTTTGGGGTTTttat	9.68	-12.62	chr2L	13831197	13831216
ADH-345	D	tgaaGTTGCCCACATCCCTGGAGCtcac	8.34	-11.68	chr2L	13834141	13834160
ADH-362	R	aaacTAATCCGAAATGCATGCAAAtgag	8.23	-11.61	chr2L	13850570	13850589
ADH-365	R	cagtGGAACCCACAATTATGCATTagag	6.51	-10.51	chr2L	13853580	13853599
ADH-378	R	cgtaACAGCCATAAAGTATACAGTttaa	8.83	-12.02	chr2L	13866778	13866797
ADH-387	D	gtcaTCAGCATACATATGTGCAGTaagc	7.02	-10.83	chr2L	13876003	13876022
ADH-398	R	aatgGCTGCTAAATAGCAGGCAACaata	6.93	-10.77	chr2L	13886725	13886744
ADH-405	R	ttcaACTACCCAAAAGTATGCCACaatc	15.02	-17.19	chr2L	13894059	13894078
ADH-425	D	ttttGTTGCATAAATTTAGGCCTActca	9.24	-12.3	chr2L	13914196	13914215
ADH-425	D	aatcATTGCATAGTTGTGGGAATAtcct	6.2	-10.32	chr2L	13914320	13914339
ADH-434	R	atgcAAAAACAAAAATTATGCAACttct	6.77	-10.67	chr2L	13922951	13922970
ADH-446	D	ggccGCAGCACAATTTCAGGCAGAccga	9.17	-12.25	chr2L	13934756	13934775
ADH-454	D	ttatGGGGCATACTTTTCGGCTTTgctt	14.08	-16.27	chr2L	13942758	13942777
ADH-48	R	acttTGCCCGGGCATTTATGCAATtttc	5.87	-10.12	chr2L	13535732	13535751
ADH-480	D	gacaAGAGCATACTTTTGGGCGCTcgta	16.19	-18.47	chr2L	13969073	13969092
ADH-480	D	tttcTTGGCCAACATTTAGGGGGAaatg	7.29	-10.99	chr2L	13969120	13969139
ADH-480	D	agcaTTTGCATGCTCCTGGGCAGTtccg	8.37	-11.71	chr2L	13968821	13968840
ADH-482	R	tgcgCCCACGGAAAAGCGTGCAGCggaa	6.95	-10.78	chr2L	13971151	13971170
ADH-484	D	tttcTTTGCATACTTACAGGCTGGtcag	10.47	-13.2	chr2L	13973053	13973072
ADH-494	R	tgatGCCGCCAAAAAGTAAACGACcttt	7.62	-11.21	chr2L	13983075	13983094
ADH-497	R	tcttTTCGCCCTCAATTATGCAATtaga	7.68	-11.25	chr2L	13985648	13985667
ADH-499	R	gtccGCCGCCCAAAAGTAGGCAACacaa	20.43	-24.99	chr2L	13988200	13988219
ADH-503	D	taccGTTGCATACATTTTCAATTCattt	6.19	-10.31	chr2L	13992014	13992033
ADH-511	R	tcggTGTCCGCTAAATTATGCAAGccaa	6.93	-10.77	chr2L	13999545	13999564
ADH-52	R	aagcTGCCAATAAAATTGTGCCACaatt	5.96	-10.17	chr2L	13539607	13539626
ADH-522	R	caagCGAGCGAATAAGTATGCCATttca	9.7	-12.63	chr2L	14011226	14011245
ADH-526	D	ttttGTAGCATACTTTTGGGTGGCtgag	18.48	-21.48	chr2L	14014963	14014982
ADH-532	R	tgtgGCTGCCTGAAAGTATGCAACaaag	17.4	-19.95	chr2L	14020712	14020731
ADH-533	D	ttagAATGCATACATTTGGGAGAAtacc	10.39	-13.14	chr2L	14021814	14021833
ADH-533	D	actcGTGGCATATATATGTGCGCCtagg	9.13	-12.22	chr2L	14022118	14022137
ADH-550	D	tgaaATTGCATACTTTATGCCTTTcttc	9.94	-12.81	chr2L	14038776	14038795
ADH-552	D	aagtGCTGCCTGCTTTCCGGGGCCattc	15.23	-17.41	chr2L	14041051	14041070
ADH-563	R	aatgGGCACCTTAAAGTAGGCAGGtgaa	9	-12.14	chr2L	14051448	14051467
ADH-568	D	aaccATGGCATACTTTTTAGCGTCaggc	13.38	-15.61	chr2L	14057173	14057192
ADH-568	R	aatgTCCTGTCAAAAGCAGGCAGTtcct	6.29	-10.37	chr2L	14056871	14056890
ADH-569	D	ttagGCAGCAGAGATTTGGGTTCCgcca	5.73	-10.04	chr2L	14057849	14057868
ADH-571	D	atttATCGCATACTTTCGTGTGCAaaaa	10.09	-12.92	chr2L	14059633	14059652
ADH-584	D	atgaATTGCATGATTTTTGGTGATgcaa	8.23	-11.61	chr2L	14072735	14072754
ADH-591	R	aagaAATGCCGAAATGTGTGCCTTatgg	6.15	-10.29	chr2L	14079465	14079484
ADH-594	D	ctgcGTTGCATACTTTTAGGCGCAtcga	20.16	-24.44	chr2L	14082802	14082821
ADH-597	D	tttaAAAGTCTACTTCTAGGCGCGgcac	8.48	-11.78	chr2L	14085507	14085526
ADH-597	R	cgcaACTGCCTAAAAGTATGGTAGtgaa	6.39	-10.43	chr2L	14085849	14085868
ADH-601	R	gagcTGCGCACAAAATTATGCAATagtt	15.03	-17.21	chr2L	14089608	14089627
ADH-618	R	ggggGGCCCCAAAAACTAGGCACCcaaa	13.73	-15.93	chr2L	14106974	14106993
ADH-619	D	ctgtGCTGGCTGCTTTTGGGTTTTttct	5.89	-10.14	chr2L	14108268	14108287
ADH-622	R	ggaaGGCGCCTAAAACTATGCAAAagtc	14.27	-16.45	chr2L	14110653	14110672
ADH-638	R	atggGGTGCCCAACACTGGGCTACaaaa	7.21	-10.95	chr2L	14126771	14126790
ADH-639	D	ttgtGCTGCCAACTTTCAGGCGCTtttg	11.67	-14.14	chr2L	14127747	14127766
ADH-643	D	agcaTGTGCCCACTTTTGGGCGATtcac	9.3	-12.34	chr2L	14132104	14132123
ADH-645	R	cagtGGCCCCGAAATGTATGTAGCcggc	11.87	-14.3	chr2L	14134237	14134256
ADH-645	D	aaatGTTGCATACTTTATGGCGCTggac	17.24	-19.75	chr2L	14134128	14134147
ADH-648	R	gctgCCAGCCTAAAAGCAGGCTTTgact	8.59	-11.85	chr2L	14136803	14136822
ADH-659	R	cagtTGCTCCTGGGAGTATGCCTTttgc	7.34	-11.03	chr2L	14148231	14148250
ADH-661	D	aaaaATGGCAAACTTGTTTGCGCCacga	6.19	-10.31	chr2L	14150009	14150028
ADH-664	R	tgtgGCCGCACAAAAGAATGCCCAgcaa	8	-11.46	chr2L	14153368	14153387
ADH-664	D	gttgATGGCTTAGTTTTGTGTGGCggct	6.17	-10.3	chr2L	14153135	14153154
ADH-672	R	cgccTGTGCCGTGAACTATGGAACttgc	6.41	-10.45	chr2L	14160591	14160610
ADH-678	R	acgcGCAGCCTGGAAGTAGGCAACcgat	15.86	-18.1	chr2L	14166557	14166576
ADH-685	D	ctctATTGCATATTTCATGGCTGTcaat	7.05	-10.84	chr2L	14173746	14173765
ADH-687	D	atatGGTGCATAGTTATGGGGGCTcgga	12.41	-14.75	chr2L	14175641	14175660
ADH-688	R	ttccTGCGCCTGCAAGTAGGCCACacaa	12.67	-14.98	chr2L	14177186	14177205
ADH-691	D	ttgtATAGCATACTCCCGGGCACCaaac	12.35	-14.7	chr2L	14179505	14179524
ADH-691	D	aaaaTAAGCATACTTTCTGGCTAAattc	9.22	-12.29	chr2L	14179577	14179596
ADH-708	D	atagGTTGCATGCGTTGAGGGTTCcgaa	5.83	-10.1	chr2L	14196918	14196937
ADH-71	R	tttaGGCCGCCATATGTGGGCTGTatgg	6.5	-10.5	chr2L	13559811	13559830
ADH-743	R	tggtGACCCACTTGAGCATGCACCgctc	5.86	-10.11	chr2L	14232235	14232254
ADH-745	D	gtagGTTGCATACTTTTGGGAAGCgaaa	17.4	-19.95	chr2L	14234119	14234138
ADH-746	D	attcGAAGCATACTTCTGGGCTTCcctt	14.7	-16.87	chr2L	14234544	14234563
ADH-749	D	aacaTGGGCAGACTTCTCCGGGCCtagc	5.96	-10.18	chr2L	14238345	14238364
ADH-76	R	aagaCGCCCCCTTGTGTGTGCTACacat	5.93	-10.15	chr2L	13564958	13564977
ADH-764	R	gttgTCTGCCAAAATGTATGTAGTttgc	6.75	-10.65	chr2L	14252686	14252705
ADH-770	R	ctcaTTCGCCCCAAAGTTTGCTGTtgat	5.69	-10.01	chr2L	14258869	14258888
ADH-784	R	aaccCACGCATTAAATTGTGCAGCtatc	6.18	-10.3	chr2L	14272460	14272479
ADH-784	D	ccaaGCGGCATATTTTCATGGGGCtgag	9.35	-12.38	chr2L	14272751	14272770
ADH-786	D	gtaaACAACATACTTTATGGGGGTagta	7.31	-11.01	chr2L	14274613	14274632
ADH-793	R	gtgcGGTGCCCATATGCAGACAACccaa	8.93	-12.08	chr2L	14282123	14282142
ADH-797	D	aaatATTGCCTTCTCTTGGGATTCgtct	6.64	-10.59	chr2L	14286278	14286297
ADH-805	D	ttgaGTAGCCAGCTTCTGGGTGTTtgga	7.3	-11	chr2L	14294027	14294046
ADH-810	R	ggccCGTACCGAAATTTATGCAAAcggg	7.25	-10.97	chr2L	14298774	14298793
ADH-822	R	tgaaGCGGCTTGAAAGTGGGCTACgacg	7	-10.81	chr2L	14310763	14310782
ADH-828	D	ataaATTGAATTCTTTTGTGGTCCccgt	6.36	-10.41	chr2L	14317319	14317338
ADH-840	R	agccACCGCATAAATGTTTGCCATcacg	7.35	-11.03	chr2L	14328647	14328666
ADH-863	R	atttGCAGCTTTAAATTATGCCATtaag	8.17	-11.57	chr2L	14352046	14352065
ADH-863	D	aagtGTTGCCTACTTTCAGGTACAgttt	14.43	-16.6	chr2L	14352281	14352300
ADH-867	D	cttaATGGCATAATTTATAGCTCGccac	6.46	-10.48	chr2L	14355559	14355578
ADH-87	D	tagcATTGCATACCTTTGAACGCTgcgc	5.86	-10.11	chr2L	13575404	13575423
ADH-87	R	caggTTCCCACAGAAGTAGGCAATgata	13.07	-15.33	chr2L	13576244	13576263
ADH-873	D	gtcaGCGGCACACTCTCCGGGGAGttga	6.84	-10.71	chr2L	14361912	14361931
ADH-877	D	cgctGCTGCTCACTCCTCGGCGGCtgct	6.88	-10.74	chr2L	14366131	14366150
ADH-882	D	tgttGTGGCCTGCACTTCGGGTTTgggt	7.54	-11.16	chr2L	14370634	14370653
ADH-885	D	gatcGCGGCACACATTCGGCGTGGccgc	5.8	-10.08	chr2L	14373927	14373946
ADH-905	R	aaaaGGTATCTATAAGTATGCAATgttt	7.33	-11.02	chr2L	14394160	14394179
ADH-910	D	ttgcATTGCATATTTTTGGGAAAAtcaa	8.19	-11.58	chr2L	14398475	14398494
ADH-919	R	cctcAATGCCTTAAATTATGCTCCttct	8.99	-12.13	chr2L	14408371	14408390
ADH-92	D	tgagGTAGCATACATTTTTCATGTtatt	8.2	-11.59	chr2L	13581023	13581042
ADH-928	R	tactTGCTCGGAAAAGTTGGCCTCtcaa	6.92	-10.76	chr2L	14417373	14417392
ADH-93	D	ccggGGGGCATTCTCCTCTGCGCAgaga	6.01	-10.21	chr2L	13582038	13582057
ADH-948	R	cgtcCACTCCAAAAAGTATGCCTCtttt	11.44	-13.95	chr2L	14437326	14437345
ADH-956	R	caaaTGCCCATAAAATTATACAATtaca	10.46	-13.19	chr2L	14444579	14444598
ADH-958	R	tctgTGCAGCACAAAGTGGGCAACaatg	6.27	-10.36	chr2L	14447303	14447322
ADH-96	R	ttcgAACGCCCAAATGTAGACTACactt	12.77	-15.06	chr2L	13584993	13585012
ADH-971	D	gaggGAAGCCTACTTATCAACGGCatgg	6.05	-10.23	chr2L	14460129	14460148
ADH-974	D	tggcAGTGCCTGCGTTTTTGCGGCcaaa	5.92	-10.15	chr2L	14463334	14463353
ADH-981	D	atttATTGCATTATTTTTCGCTCCttt	7.7	-11.26	chr2L	14470318	14470337
as-c.1	D	ttgtATTGCCTACTTTTTTGCGAGggac	11.9	-14.33	chrX	119003	119022
as-c.1	D	atgtGTTGCATACTCTTGGTCACAgcaa	10.91	-13.54	chrX	119052	119071
as-c.101	R	gaaaGGCCCCCAAAAGCAGGAACTataa	8.81	-12.01	chrX	218775	218794
as-c.108	R	gagtGATCCACAAATGTAGGCACGaagc	6.21	-10.32	chrX	226146	226165
as-c.11	R	ctgaAACCCAAAAACGTAAGCTACacct	6.07	-10.24	chrX	129341	129360
as-c.110	R	gacaCCTGAGCAAAAGTATGCAAAagga	6.7	-10.63	chrX	227491	227510
as-c.120	R	tccgCCAAACCATCCACCTCCGTTtcac	6.15	-10.29	chrX	237841	237860
as-c.120	R	tccgCCAAACCATCCACCTCCGTTtcac	6.15	-10.29	chrX	240918	240937
as-c.122	R		6.15	-10.29	chrX	242817	242836
as-c.122	R	acctTGCCCCTAAATTTGTGGTACttct	6.15	-10.29	chrX	240329	240348
as-c.125	R	agcaGCTCCGCGAAGGAATGCAACagac	6.14	-10.28	chrX	243398	243417
as-c.2	R	ggacAGTCCCAAAAAGCATTCTGTgcga	5.87	-10.12	chrX	119836	119855
as-c.20	R	agatTCATGCCAAATGTATGCATCtata	9.53	-12.51	chrX	137736	137755
as-c.3	R	acatTGCGGCCGAAAGGATGCAATtgaa	10.68	-13.36	chrX	121083	121102
as-c.34	R	ttgtGCTGCCAAAATTTCTGCAACactc	8.41	-11.73	chrX	152107	152126
as-c.40	R	aataATCCCATTAGAGTGTGCTACataa	6.4	-10.44	chrX	157923	157942
as-c.51	R	gtaaATAGCCCGGAAATAGGCAGTcacg	5.8	-10.08	chrX	168702	168721
as-c.67	R	aacaGACGCACAAAAGCGGGAAACaaga	6.92	-10.76	chrX	185234	185253
as-c.67	R	ttttCGGGCGCAAAAGTGTGCCGCatgc	6.92	-10.76	chrX	184598	184617
as-c.70	D	catcGAGGCATACTTGTCGGATCTgccg	8.36	-11.69	chrX	187519	187538
as-c.82	D	gtacGTAGTATACATATATGTACAtcaa	6.03	-10.22	chrX	199713	199732
as-c.95	R	tgaaTGAGTTTATAAGTAGGCAATcaac	5.72	-10.03	chrX	212900	212919
eve_01	R	aatgGATGCCCTAATCTATGCCATgatg	7.92	-11.4	chr2R	5035542	5035561
eve_04	R	taggGGCGCGCAGGTCCAGGCAACgcaa	6.25	-10.35	chr2R	5038876	5038895
eve_15	R	agacATAGCCGAAAAGTATGCTGCactt	14.63	-16.8	chr2R	5049566	5049585
hairy_13	D	tggcGCTGTCTAATTTTAGACGCAatta	6.83	-10.7	chr3L	8632221	8632240
Hsp-100	D	tttcTTAGCCTGCTCCTTGGTGGAttca	5.92	-10.15	chr3L	3172100	3172119
Hsp-108	D	ataaTTTGTATGCTTCTTTGCGTTttgc	6.28	-10.37	chr3R	19873549	19873568
Hsp-109	D	tttcTTAGCCTGCTCCTTGGTGGAttca	5.92	-10.15	chr3L	3172100	3172119
Hsp-111	D	tttcTTAGCCTGCTCCTTGGTGGAttca	5.92	-10.15	chr3L	3172100	3172119
Hsp-115	D	ataaTTTGTATGCTTCTTTGCGTTttgc	6.28	-10.37	chr3R	19873549	19873568
Hsp-117	D	ataaTTTGTATGCTTCTTTGCGTTttgc	6.28	-10.37	chr3R	19873549	19873568
Hsp-12	D	aggtGCAGCCTTCTTTTCGCTGGCgcga	7.85	-11.36	chrX	10855735	10855754
Hsp-120	D	tttcTTAGCCTGCTCCTTGGTGGAttca	5.92	-10.15	chr3L	3172100	3172119
Hsp-123	D	ataaTTTGTATGCTTCTTTGCGTTttgc	6.28	-10.37	chr3R	19873549	19873568
Hsp-129	R	agcgGGCGCTGGAAAGGATGCCGAaaaa	6.74	-10.65	chr3R	7778451	7778470
Hsp-131	D	ataaTTTGTATGCTTCTTTGCGTTttgc	6.28	-10.37	chr3R	19873549	19873568
Hsp-137	R	agcgGGCGCTGGAAAGGATGCCGAaaaa	6.74	-10.65	chr3R	7778451	7778470
Hsp-138	D	gactATGGCTTATTTTTCGGCGCAgcca	7.79	-11.32	chr3R	7783566	7783585
Hsp-146	R	agcgGGCGCTGGAAAGGATGCCGAaaaa	6.74	-10.65	chr3R	7778451	7778470
Hsp-154	R	agcgGGCGCTGGAAAGGATGCCGAaaaa	6.74	-10.65	chr3R	7778451	7778470
Hsp-24	D	aggtGCAGCCTTCTTTTCGCTGGCgcga	7.85	-11.36	chrX	10855735	10855754
Hsp-55	R	ctccCAGGCGAAAAACTATGCAACtcct	6.6	-10.56	chr3L	9338357	9338376
Hsp-64	R	agcaACTGCAAAAATGTTTGCAACaaac	8.13	-11.54	chr3L	9342159	9342178
Hsp-75	R	ctccCAGGCGAAAAACTATGCAACtcct	6.6	-10.56	chr3L	9338357	9338376
Hsp-76	R	agcaACTGCAAAAATGTTTGCAACaaac	8.13	-11.54	chr3L	9342159	9342178
Hsp-8	R	agcaACTGCAAAAATGTTTGCAACaaac	8.13	-11.54	chr3L	9342159	9342178
Hsp-82	D	aggtGCAGCCTTCTTTTCGCTGGCgcga	7.85	-11.36	chrX	10855735	10855754
Hsp-87	R	ctccCAGGCGAAAAACTATGCAACtcct	6.6	-10.56	chr3L	9338357	9338376
Hsp-91	R	agcaACTGCAAAAATGTTTGCAACaaac	8.13	-11.54	chr3L	9342159	9342178
Hsp-94	D	aggtGCAGCCTTCTTTTCGCTGGCgcga	7.85	-11.36	chrX	10855735	10855754
Hsp-99	D	ataaTTTGTATGCTTCTTTGCGTTttgc	6.28	-10.37	chr3R	19873549	19873568
Hsp70-1	R	gaaaCCCACATATATGTATGCAAAaaat	6.52	-10.51	chr3R	7765485	7765504
Hsp70-11	D	tccaAAAGACTACTTTTTGGTGGCaaat	6.73	-10.64	chr3R	7775282	7775301
Hsp70-15	R	agcgGGCGCTGGAAAGGATGCCGAaaaa	6.74	-10.65	chr3R	7778451	7778470
Hsp70-20	R	tggcTGCGCCGAAAAATAAGCCATagtc	7.79	-11.32	chr3R	7783912	7783931
ip13	R	attcTTCCCACGAATGTATGCCCAgacg	7.28	-10.99	chr3L	12566679	12566698
ip20	R	ggtgGCCACCATAAAATATGCATCtgag	7.55	-11.16	chr3L	18705862	18705881
ip21	D	ggtaCCTGCATACTTTAGTGTTTCccac	6.31	-10.39	chr3L	12218267	12218286
ip23	D	gggcACAGCACACTTTTCGCTTGActaa	6.67	-10.6	chr3L	2876732	2876751
ip24	R	agaaATATCCGAAAAATATGCAAAttca	6.35	-10.41	chr3R	10269053	10269072
ip25	R	ctttGGCCCACAAATTGATGCCATaata	7.15	-10.91	chr3R	6761032	6761051
ip35	D	gactGTTGCATACTTTTTGGGGCA	19.63	-23.4	chr3L	4908661	4908680
ip37	D	gcttGCTGTCGGCTTTTGGGCGGGtcag	6.23	-10.34	chr3R	24172797	24172816
ip6	D	tttgGTGGCCTAATTAAGTCGGCCttaa	7.79	-11.32	chr3L	10084636	10084655
ip68	R	atccTGCTCCTGGCAGTGTGCAGCctac	6.49	-10.49	chr3R	17562027	17562046
p15	R	gcgcGGAACAGAGAGGCATGCCACgatc	6.04	-10.22	chrX	13550418	13550437
p29	R	ccaaACACCCTAAAAATAGGCAGAcgaa	7.05	-10.84	chr3L	14504150	14504169
p3	D	aaacGCAGCATAAATGCAGGCGCAtaaa	7.83	-11.34	chr3R	5807308	5807327
p3	R	ctgtACCCCCGAAAACCGTGCAATaaac	8.42	-11.74	chr3R	5807173	5807192
p36	D	atttAAGGCACAGTTTTGTGGGCTttct	6.55	-10.53	chr3L	12056228	12056247
runt_08	D	ttgaGTTGCGTAATTTCAGCAGTAtaaa	5.83	-10.1	chrX	20354637	20354656
runt_11	R	aagaGGCGCAGAAAAAAATGCAAAttat	6.15	-10.29	chrX	20357807	20357826
runt_15	D	gacaGCTGCATATTTTCCCCCACCaatt	6.55	-10.53	chrX	20361526	20361545
runt_16	D	ccgcGCTGCCCGCTTTTCCGCTTTtcca	7.41	-11.07	chrX	20362293	20362312
runt_21	R	cacgGGAGCCAAGAAGTAAGCAAAgtga	10.17	-12.98	chrX	20367796	20367815
