# Supplementary material for: Genomic mapping of Suppressor of Hairy-wing binding sites in Drosophila
Source: Genome Biol. 2007 Aug 16;8(8):R167. doi: 10.1186/gb-2007-8-8-r167 (PMC2374998; doi:10.1186/gb-2007-8-8-r167)
Supplement: Additional data file 5 — Provided is a table listing gene expression changes in total third instar larvae, showing CyberT results for 838 genes with better than 1.7-fold (P ≤ 10-2) in the following: su(Hw)/Df (su(Hw)v, P [CaS X/K5.3]/Df(3R)ED5644), Su(Hw)/+(su(Hw)v, P [CaS X/K5.3]/+), and Df/+ (Df(3R)ED5644/+). FlyBaseID, Flybase gene identifier; FlyBAse_sym = gene symbol; GeneID, FlyBase annotation symbol; ID, array unique identifier; Mn, mean log ratio of replicates; #obs, slides passing QC filters; p = P value; SD, standard deviation; t, t-statistic. [file gb-2007-8-8-r167-S5.xls]

## Sheet: Supp_table5.txt
					su(Hw)/Df					su(Hw)/+					Df/+
Flybase_ID	ID	GeneID	FlyBase_symbol	#obs	Mn	SD	t	p	#obs	Mn	SD	t	p	#obs	Mn	SD	t	p
FBgn0004425	1000043372	CG1179-RA	LysB	4	4.97	0.698072	14.2317	0.000752	4	3.06	0.813797	7.52632	0.00486	4	2.87	0.898483	6.37853	0.0078
FBgn0020643	1000035607	CG18773-RA	Lcp65Ab2	3	3.9	0.138519	48.8072	0.00042	4	2.33	1.0678	4.36696	0.0222	1	1.62	NA	NA	NA
FBgn0034996	1000036105	CG13575-RA		4	3.74	1.09665	6.82015	0.00645	3	0.72	1.0439	1.18796	0.357	3	0.19	0.130374	2.52858	0.127
FBgn0052041	1000044884	CG32041-RC		4	3.39	0.997902	6.78724	0.00654	3	0.87	0.391658	3.82548	0.062	3	1.29	0.749902	2.98944	0.096
FBgn0051354	1000033335	CG5834-RA	Hsp70Bbb	4	3.32	0.443845	14.9436	0.00065	4	-0.26	0.257595	-2.02625	0.136	4	1.37	1.03731	2.64248	0.0775
FBgn0002869	1000045026	CG4312-RA	MtnB	4	3.28	0.187678	34.9625	5.15e-05	4	0.88	0.243458	7.26505	0.00538	4	0.58	0.586658	1.96728	0.144
FBgn0032824	1000040783	CG13962-RA		4	3.17	0.407237	15.5835	0.000574	4	2.03	0.153386	26.4112	0.000119	4	1.46	0.509373	5.72326	0.0106
FBgn0013276	1000043515	CG18743-RA	Hsp70Ab	4	3.16	0.463516	13.6221	0.000856	4	-0.19	0.268569	-1.3967	0.257	4	1.24	0.6826	3.62833	0.036
FBgn0039098	1000044858	CG13822-RA		4	3.11	0.300232	20.6919	0.000247	4	1.95	0.174714	22.3504	0.000196	4	1.96	0.630705	6.2216	0.00837
FBgn0039537	1000031054	CG5590-RA		4	3.1	0.473469	13.0982	0.000961	4	1.79	0.594487	6.01477	0.00921	3	1.85	0.306897	10.4398	0.00905
FBgn0013277	1000036895	CG31449-RA	Hsp70Ba	4	3.03	0.405327	14.948	0.00065	4	-0.46	0.187365	-4.96316	0.0157	4	0.71	0.630945	2.23578	0.111
FBgn0032022	1000033444	CG14275-RA		4	3.01	0.600408	10.0337	0.00211	4	-0.03	0.513227	-0.119377	0.913	4	0.57	0.535187	2.12942	0.123
FBgn0024913	1000033522	CG11062-RA	activin-beta	4	2.93	0.492163	11.8963	0.00128	2	0.01	NA	NA	NA	4	0.07	0.334524	0.420875	0.702
FBgn0031432	1000032436	CG9964-RA	Cyp309a1	3	2.88	0.60865	8.19946	0.0146	4	1.97	0.482082	8.16305	0.00385	4	1.91	0.318064	12.0235	0.00124
FBgn0001230	1000030967	CG5436-RA	Hsp68	4	2.88	0.330171	17.42	0.000412	4	0.27	0.337237	1.62462	0.203	4	1.1	0.677368	3.25427	0.0473
FBgn0038143	1000040308	CG9813-RB		4	2.61	0.435941	11.9858	0.00125	2	0.23	NA	NA	NA	3	0.29	0.271456	1.8435	0.207
FBgn0000406	1000034817	CG13279-RA	Cyt-b5-r	4	2.59	0.180406	28.7041	9.28e-05	4	0.98	0.159773	12.3116	0.00115	4	1.46	0.318267	9.18442	0.00273
FBgn0038516	1000032339	CG5840-RB		4	2.56	0.40623	12.6266	0.00107	4	2.24	0.41029	10.9371	0.00164	4	1.76	0.254715	13.8097	0.000822
FBgn0033304	1000038911	CG2397-RA	Cyp6a13	4	2.53	0.495969	10.2164	0.002	3	0.64	0.839797	1.31573	0.319	3	1.94	0.587803	5.71107	0.0293
FBgn0033367	1000036928	CG8193-RA		4	2.42	1.15555	4.1956	0.0247	4	2.15	1.0918	3.9476	0.029	2	0.75	NA	NA	NA
FBgn0031945	1000043656	CG7191-RA		4	2.4	0.751748	6.38602	0.00778	4	-0.3	0.642293	-0.920721	0.425	4	-0.16	0.23971	-1.3321	0.275
FBgn0032280	1000031228	CG17105-RA		3	2.39	0.608854	6.80458	0.0209	3	1.86	1.13974	2.8224	0.106	1	0.27	NA	NA	NA
FBgn0051712	1000041912	CG31712-RA		4	2.37	0.401009	11.8245	0.0013	3	1.04	1.0777	1.67033	0.237	4	1.24	0.385611	6.43608	0.0076
FBgn0037975	1000038811	CG3397-RA		4	2.34	0.263549	17.7609	0.000389	4	0.64	0.0805173	15.7743	0.000554	4	2.12	0.128956	32.827	6.21e-05
FBgn0000165	1000044505	CG5779-RA	Bc	4	2.33	0.796935	5.85719	0.00992	4	1.15	0.50337	4.55198	0.0199	1	0.05	NA	NA	NA
FBgn0003996	1000041490	CG2759-RA	w	4	2.31	0.27982	16.4832	0.000486	4	0.65	0.315769	4.12106	0.0259	4	1.12	0.192685	11.5824	0.00138
FBgn0038681	1000031860	CG6042-RA	Cyp12a4	4	2.2	0.387821	11.3598	0.00146	4	2.6	0.387113	13.407	0.000897	4	2.23	0.42893	10.3823	0.00191
FBgn0030756	1000032429	CG9903-RA		4	2.2	0.490799	8.97384	0.00292	4	2.46	0.492653	9.98796	0.00214	4	1.71	0.0876625	39.1003	3.68e-05
FBgn0036022	1000036959	CG8329-RA		4	2.2	0.885361	4.97025	0.0156	4	1.57	0.234539	13.3754	0.000903	4	1.85	0.490524	7.54004	0.00484
FBgn0002741	1000037065	CG17927-RK	Mhc	4	2.17	0.5609	7.72997	0.0045	4	1.31	0.632021	4.14376	0.0255	4	1.18	0.530154	4.45169	0.0211
FBgn0050471	1000043223	CG30471-RA		4	2.16	0.769181	5.61007	0.0112	4	2.1	0.677358	6.21477	0.0084	4	1.13	0.276657	8.13802	0.00388
FBgn0058323	1000041735	CG40323-RB		4	2.14	1.4555	2.93435	0.0608	4	-0.75	0.100225	-15.0391	0.000638	4	-0.33	1.06639	-0.617333	0.581
FBgn0050019	1000031302	CG30019-RA		4	2.13	0.274249	15.5334	0.00058	4	1.49	0.122595	24.3349	0.000152	4	1.36	0.108872	24.9528	0.000141
FBgn0040609	1000038784	CG3348-RA		4	2.08	0.430882	9.65242	0.00236	4	0.66	0.309766	4.25785	0.0238	4	0.56	0.508056	2.19391	0.116
FBgn0023534	1000037014	CG17778-RA		3	2.06	0.93513	3.80761	0.0626	4	0.67	0.941178	1.42154	0.25	3	0.13	0.266472	0.831282	0.493
FBgn0050286	1000043612	CG30286-RA		3	2.04	1.00597	3.50961	0.0725	3	0.94	1.26172	1.2881	0.327	3	1.59	0.205098	13.4643	0.00547
FBgn0001257	1000038985	CG15009-RA	ImpL2	4	2.03	1.03682	3.9204	0.0295	3	0.52	0.130594	6.9001	0.0204	4	0.5	0.509988	1.94649	0.147
FBgn0036656	1000034902	CG13026-RA		4	2	0.583151	6.86413	0.00633	4	1.64	0.181003	18.0778	0.000369	4	1.43	0.795041	3.6027	0.0367
FBgn0024957	1000039687	CG6342-RA	Irp-1B	4	1.94	0.462986	8.3972	0.00354	4	1.33	0.275872	9.66607	0.00235	4	1.25	0.160838	15.5907	0.000573
FBgn0004047	1000042097	CG11129-RA	Yp3	4	1.93	0.662029	5.82952	0.0101	3	0.93	0.593294	2.70884	0.114	3	0.4	0.429373	1.61449	0.248
FBgn0041184	1000041174	CG15154-RA	Socs36E	4	1.9	0.478304	7.95105	0.00415	4	0.33	0.193629	3.36384	0.0436	4	0.57	0.749475	1.53045	0.223
FBgn0033153	1000033532	CG11086-RA		4	1.86	0.526376	7.06884	0.00582	4	0.81	0.289204	5.62869	0.0111	4	1.47	0.601899	4.8929	0.0163
FBgn0001256	1000039497	CG10717-RB	ImpL1	4	1.86	0.609157	6.09336	0.00888	4	1.16	0.42985	5.39891	0.0125	4	1.36	0.171281	15.8693	0.000544
FBgn0021906	1000035713	CG7361-RA	RFeSP	4	1.84	0.822836	4.47232	0.0208	3	0.95	0.699195	2.35208	0.143	2	0.84	NA	NA	NA
FBgn0032233	1000034956	CG13140-RA		4	1.81	0.357492	10.1388	0.00204	3	0.39	0.422006	1.58839	0.253	2	0.45	NA	NA	NA
FBgn0014863	1000040384	CG1019-RA	Mlp84B	4	1.81	0.437679	8.27181	0.0037	4	1.47	0.193902	15.191	0.000619	4	1.24	0.222819	11.1668	0.00154
FBgn0040388	1000042444	CG32796-RA		4	1.78	0.294965	12.0405	0.00123	4	0.8	0.425943	3.73446	0.0335	4	0.81	0.424774	3.82345	0.0315
FBgn0003076	1000038700	CG5165-RA	Pgm	4	1.74	0.511055	6.79077	0.00653	4	1.22	0.196245	12.39	0.00113	4	0.86	0.2093	8.20322	0.00379
FBgn0038291	1000037920	CG3984-RA		4	1.73	0.41993	8.25389	0.00372	1	0.96	NA	NA	NA	3	0.49	0.568781	1.48599	0.276
FBgn0028516	1000037925	CG3994-RA		4	1.73	0.182326	18.9248	0.000322	4	0.22	0.332199	1.34393	0.272	4	0.54	0.19404	5.56167	0.0115
FBgn0033593	1000044161	CG9080-RA		4	1.71	1.39448	2.44741	0.0919	4	-0.15	0.380836	-0.782646	0.491	4	0.21	0.70628	0.594689	0.594
FBgn0023507	1000040058	CG3835-RA		4	1.7	0.439797	7.74692	0.00447	4	0.97	0.4423	4.36505	0.0222	4	0.65	0.357212	3.62046	0.0362
FBgn0052823	1000036002	CG32823-RB		4	1.7	0.631985	5.37616	0.0126	4	1.01	0.225519	8.9494	0.00294	4	-0.03	0.474302	-0.121258	0.911
FBgn0013763	1000041790	CG5210-RA	Chit	4	1.69	0.540142	6.25952	0.00823	4	0.85	0.214303	7.90934	0.00421	4	0.46	0.166449	5.50157	0.0118
FBgn0032773	1000042219	CG15825-RB		4	1.69	0.486636	6.9404	0.00613	4	1.05	0.231358	9.06374	0.00284	4	0.46	0.29012	3.20377	0.0492
FBgn0040503	1000037352	CG7763-RA	BEST:CK02422	4	1.68	0.342795	9.82236	0.00224	1	-0.54	NA	NA	NA	4	0.85	0.150967	11.2961	0.00149
FBgn0033949	1000034111	CG10131-RA		4	1.66	0.264217	12.5979	0.00108	4	0.76	0.459407	3.29927	0.0458	4	0.62	0.520444	2.36503	0.0989
FBgn0015037	1000038603	CG10842-RA	Cyp4p1	4	1.66	0.533978	6.21841	0.00838	2	0.27	NA	NA	NA	4	1.2	0.647394	3.69403	0.0344
FBgn0028543	1000033191	CG31839-RA		4	1.66	0.671275	4.94559	0.0159	4	1.34	0.367041	7.29576	0.00532	4	0.98	0.334377	5.85829	0.00992
FBgn0036023	1000043455	CG18179-RA		4	1.65	0.502475	6.58487	0.00713	4	1.5	0.328833	9.09383	0.00281	4	1.3	0.563601	4.59781	0.0193
FBgn0035880	1000042089	CG17352-RC		4	1.65	0.244219	13.4784	0.000883	4	1.5	0.605562	4.94444	0.0159	0	NA	NA	NA	NA
FBgn0037309	1000032460	CR31541-RA		3	1.64	0.119106	23.864	0.00175	2	-0.07	NA	NA	NA	3	0.43	0.365395	2.04113	0.178
FBgn0005670	1000045145	CG3656-RB	Cyp4d1	4	1.62	0.629884	5.1311	0.0143	4	0.87	0.331729	5.22764	0.0136	4	0.98	0.364764	5.38888	0.0125
FBgn0033775	1000044221	CG17577-RA	Cyp9h1	4	1.62	0.388243	8.323	0.00364	4	0.73	0.386152	3.77465	0.0326	3	0.05	0.398328	0.230603	0.839
FBgn0036910	1000035016	CG8733-RA	Cyp305a1	4	1.61	0.215499	14.9256	0.000653	4	1.92	0.282759	13.6016	0.00086	3	0.4	0.0868192	7.99003	0.0153
FBgn0030230	1000032224	CG11556-RA	rabphilin-3A	4	1.61	0.764885	4.19887	0.0246	2	0.02	NA	NA	NA	2	-0.54	NA	NA	NA
FBgn0053138	1000036305	CG33138-RA		4	1.56	0.93965	3.32254	0.045	4	0.6	0.758438	1.5748	0.213	4	0.99	0.950846	2.08392	0.129
FBgn0035160	1000041590	CG13897-RA		4	1.56	0.403473	7.71205	0.00453	4	1.44	0.253412	11.3523	0.00147	4	0.52	0.172454	6.00903	0.00923
FBgn0040827	1000041556	CG13315-RA		4	1.55	0.629897	4.92494	0.016	4	1.95	0.276507	14.135	0.000767	4	-0.33	0.468075	-1.38876	0.259
FBgn0035496	1000033019	CG14990-RA		4	1.55	0.164197	18.8859	0.000324	4	0.85	0.437557	3.89138	0.0301	4	0.48	0.414381	2.30907	0.104
FBgn0037387	1000040724	CG1213-RB		4	1.54	0.337929	9.1008	0.0028	4	1.04	0.129318	16.0928	0.000522	4	0.4	0.308948	2.60559	0.08
FBgn0003178	1000043642	CG7070-RA	PyK	4	1.52	0.324178	9.39983	0.00255	4	1.31	0.162244	16.1061	0.000521	4	1.06	0.110492	19.2366	0.000307
FBgn0002562	1000037686	CG2559-RA	Lsp1alpha	4	1.52	0.808805	3.76593	0.0328	4	1.96	0.291144	13.493	0.00088	4	0.34	0.314278	2.13697	0.122
FBgn0034796	1000045152	CG3700-RA		4	1.52	0.240963	12.5808	0.00108	4	1.48	0.743895	3.99156	0.0282	4	1.1	0.35219	6.2291	0.00834
FBgn0053207	1000039159	CG33207-RA	pxb	4	1.51	0.398694	7.58126	0.00476	2	1.21	NA	NA	NA	3	0.25	0.705894	0.606407	0.606
FBgn0030653	1000034238	CG7860-RA		4	1.5	0.189264	15.8529	0.000546	4	0.74	0.32829	4.49126	0.0206	4	0.48	0.0661678	14.4219	0.000723
FBgn0031116	1000043856	CG1695-RB		3	1.5	0.632637	4.10225	0.0546	0	NA	NA	NA	NA	0	NA	NA	NA	NA
FBgn0032253	1000032061	CG5322-RA		4	1.49	0.133115	22.4381	0.000194	4	1.19	0.055088	43.067	2.76e-05	4	0.83	0.190501	8.72816	0.00317
FBgn0035451	1000038964	CG14973-RA		3	1.48	0.872457	2.92999	0.0994	4	0.42	0.406759	2.0444	0.133	4	0.32	0.402902	1.60484	0.207
FBgn0038721	1000035208	CG16718-RA		4	1.47	0.534113	5.51088	0.0118	4	0.79	0.529783	2.9884	0.0582	4	0.43	0.288544	2.94724	0.0602
FBgn0050148	1000034447	CG30148-RA		4	1.47	0.628724	4.67818	0.0185	3	0.87	0.295966	5.0828	0.0366	3	0.32	0.342871	1.59196	0.252
FBgn0022160	1000032711	CG8256-RA	l(2)k05713	4	1.46	0.403747	7.22762	0.00546	4	0.85	0.382993	4.46386	0.0209	4	1.13	0.390473	5.78227	0.0103
FBgn0024293	1000035586	CG1865-RA	Spn43Ab	4	1.46	0.444425	6.55872	0.00721	4	0.68	0.544326	2.48912	0.0886	4	0.51	0.457831	2.21929	0.113
FBgn0031824	1000032208	CG9547-RA		4	1.45	0.338004	8.55229	0.00336	3	0.83	0.106349	13.5084	0.00544	4	0.8	0.198448	8.01419	0.00406
FBgn0037222	1000034760	CG14642-RA		4	1.44	0.267237	10.7618	0.00172	4	1.21	0.53746	4.48573	0.0207	3	0.31	0.462338	1.15683	0.367
FBgn0052954	1000036043	CG32954-RF		4	1.44	0.392353	7.32488	0.00526	4	0.73	0.217576	6.75403	0.00663	4	0.55	0.335407	3.28117	0.0464
FBgn0000116	1000038232	CG32031-RA	Argk	4	1.44	0.460118	6.2399	0.0083	4	0.98	0.415953	4.71198	0.0181	4	0.51	0.117482	8.74131	0.00315
FBgn0027560	1000038407	CG4104-RA	Tps1	4	1.43	0.895285	3.20359	0.0492	4	0.62	0.486842	2.52761	0.0856	4	0.47	0.393092	2.40242	0.0957
FBgn0003738	1000038845	CG2171-RC	Tpi	4	1.43	0.585579	4.89681	0.0163	4	0.49	0.297117	3.27984	0.0464	4	0.05	0.228145	0.411515	0.708
FBgn0004888	1000039469	CG1065-RA	Scsalpha	4	1.43	0.120812	23.6251	0.000166	4	1.09	0.235571	9.22409	0.0027	4	0.73	0.159185	9.11657	0.00279
FBgn0051869	1000038208	CG31869-RA		4	1.43	0.278841	10.2275	0.00199	4	0.71	0.268886	5.26162	0.0134	4	0.97	0.363071	5.3202	0.013
FBgn0037525	1000037028	CG17816-RA		4	1.42	0.734689	3.87575	0.0304	1	0.05	NA	NA	NA	2	-0.39	NA	NA	NA
FBgn0016672	1000034501	CG3028-RA	Ipp	4	1.42	0.198733	14.3233	0.000738	4	0.52	0.44474	2.34059	0.101	4	0.21	0.439496	0.973692	0.402
FBgn0002719	1000034104	CG10120-RB	Men	4	1.42	0.42026	6.76961	0.00659	4	0.7	0.440253	3.16009	0.0509	4	0.33	0.310432	2.14931	0.121
FBgn0027620	1000041429	CG1966-RA	Acf1	4	1.42	0.288576	9.81077	0.00225	4	1.27	0.302503	8.38799	0.00355	4	0.18	0.105406	3.33991	0.0444
FBgn0031267	1000041581	CG13688-RA		4	1.41	0.42615	6.62968	0.00699	4	0.72	0.613847	2.35789	0.0996	4	0.36	0.373207	1.9482	0.147
FBgn0003082	1000031583	CG11205-RB	phr	4	1.41	0.303499	9.26058	0.00266	4	0.98	0.402098	4.89866	0.0163	4	1.15	0.362196	6.32341	0.008
FBgn0034497	1000044167	CG9090-RA		3	1.4	0.322916	7.50122	0.0173	2	0.46	NA	NA	NA	1	-0.08	NA	NA	NA
FBgn0038181	1000039082	CG9297-RB		3	1.4	0.798137	3.03384	0.0936	3	0.74	0.520987	2.46084	0.133	2	0.16	NA	NA	NA
FBgn0036103	1000043986	CG7958-RA		4	1.39	0.280992	9.91399	0.00218	4	0.41	0.256237	3.18943	0.0497	4	0.4	0.0995963	8.04942	0.004
FBgn0053192	1000039145	CG33192-RA	MtnD	4	1.39	0.591266	4.69932	0.0182	4	0.51	0.223908	4.54287	0.02	4	0.41	0.368646	2.24683	0.11
FBgn0037973	1000043565	CG18547-RA		4	1.38	0.175698	15.7287	0.000559	4	1.3	0.456767	5.71249	0.0106	4	0.16	0.323852	1.00205	0.39
FBgn0028936	1000035273	CG16873-RA		3	1.38	0.629139	3.80382	0.0627	2	0.35	NA	NA	NA	2	0.8	NA	NA	NA
FBgn0032812	1000039258	CG10263-RD		4	1.38	0.479643	5.75892	0.0104	4	0.8	0.231386	6.88429	0.00628	4	0.9	0.388385	4.62702	0.019
FBgn0000064	1000037216	CG6058-RA	Ald	4	1.38	0.473183	5.82928	0.0101	4	1.01	0.239839	8.44178	0.00349	4	0.77	0.0877412	17.5193	0.000405
FBgn0031245	1000045136	CG3625-RA		4	1.37	0.438569	6.23783	0.00831	4	0.99	0.0909177	21.7672	0.000212	4	1.25	0.134192	18.6624	0.000336
FBgn0033137	1000042932	CG4471-RA	Tsp42Ep	4	1.36	0.226786	12.0134	0.00124	4	1.04	0.146648	14.1901	0.000758	4	0.69	0.286906	4.78132	0.0174
FBgn0053143	1000032010	CG33143-RB		4	1.36	0.613378	4.42917	0.0214	4	0.46	0.106275	8.58288	0.00332	3	-0.22	0.317976	-1.18415	0.358
FBgn0010341	1000031425	CG12530-RB	Cdc42	4	1.36	0.259073	10.4786	0.00186	4	0.95	0.172013	11.0916	0.00157	4	0.55	0.0823652	13.4094	0.000897
FBgn0032715	1000044228	CG17597-RA		4	1.36	0.0894109	30.3529	7.86e-05	4	1.07	0.363432	5.8737	0.00984	4	0.86	0.198572	8.66177	0.00324
FBgn0031473	1000035863	CG3104-RA		4	1.35	0.307161	8.79009	0.0031	1	0.01	NA	NA	NA	2	-0.29	NA	NA	NA
FBgn0034312	1000038635	CG10916-RA		4	1.35	0.162052	16.6274	0.000474	4	0.59	0.105701	11.1153	0.00156	4	0.64	0.116654	10.9241	0.00164
FBgn0036806	1000038441	CG4120-RA	Cyp12c1	4	1.35	0.170153	15.8174	0.000549	3	0.53	0.376856	2.43084	0.136	4	1.78	0.0549727	64.8127	8.09e-06
FBgn0052432	1000044641	CG32432-RA		4	1.35	0.492481	5.46314	0.0121	1	0.15	NA	NA	NA	1	-0.1	NA	NA	NA
FBgn0035975	1000044885	CG32042-RE	PGRP-LA	4	1.34	0.321288	8.37061	0.00358	4	1.77	0.216987	16.328	0.0005	4	-0.19	0.233402	-1.65675	0.196
FBgn0004698	1000037119	CG8153-RB	mus210	4	1.34	0.179729	14.9208	0.000653	4	0.74	0.359214	4.11443	0.026	4	0.63	0.192752	6.55275	0.00723
FBgn0027535	1000041150	CG15110-RA	botv	4	1.34	0.318933	8.37307	0.00357	4	0.82	0.186269	8.75706	0.00314	4	-0.01	0.416072	-0.0350396	0.974
FBgn0005670	1000040168	CG3656-RA	Cyp4d1	4	1.33	0.456535	5.83176	0.01	4	1.19	0.237318	10.065	0.00209	4	1.28	0.24657	10.4119	0.00189
FBgn0004654	1000040007	CG3724-RA	Pgd	4	1.33	0.314132	8.45253	0.00348	4	1.01	0.0813353	24.839	0.000143	4	1.15	0.210698	10.9541	0.00163
FBgn0031538	1000042429	CG3246-RA		4	1.33	0.387904	6.84039	0.00639	4	0.51	0.227309	4.49008	0.0206	4	1.1	0.216936	10.1596	0.00203
FBgn0035950	1000038723	CG5288-RB		4	1.32	0.388658	6.77874	0.00656	4	1.19	0.257858	9.26688	0.00266	4	0.32	0.324448	1.95442	0.146
FBgn0035189	1000044180	CG9119-RA		4	1.31	1.01632	2.58384	0.0815	4	0.97	0.882448	2.20894	0.114	3	0.28	0.739446	0.646343	0.584
FBgn0028408	1000033759	CG1975-RA	Rep2	4	1.31	0.885447	2.95264	0.0599	1	-0.3	NA	NA	NA	1	0.04	NA	NA	NA
FBgn0003721	1000035779	CG4898-RF	Tm1	4	1.3	0.859897	3.03148	0.0562	4	0.52	0.334197	3.12566	0.0522	4	0.18	0.5263	0.687632	0.541
FBgn0027609	1000034522	CG15437-RA	morgue	4	1.29	0.580231	4.46128	0.021	4	0.76	0.1506	10.1236	0.00205	3	0.84	0.26215	5.5612	0.0308
FBgn0038366	1000041756	CG4576-RA		4	1.28	0.404181	6.34263	0.00793	4	0.6	0.12337	9.79976	0.00226	4	0.81	0.13292	12.1133	0.00121
FBgn0040321	1000041780	CG5008-RA	GNBP3	4	1.28	0.0850613	30.11	8.05e-05	4	0.96	0.255358	7.48535	0.00494	4	0.74	0.219299	6.74984	0.00664
FBgn0031182	1000042286	CG1644-RA	Cyp6t1	4	1.28	0.447582	5.70874	0.0107	4	0.98	0.517364	3.79963	0.032	3	0.6	0.431899	2.41658	0.137
FBgn0032382	1000038155	CG14935-RA		3	1.27	0.10914	20.119	0.00246	3	0.55	0.402186	2.37436	0.141	1	-0.25	NA	NA	NA
FBgn0038774	1000038685	CG5023-RA		4	1.26	0.588702	4.26745	0.0236	4	0.97	0.334155	5.82512	0.0101	4	0.39	0.336882	2.3285	0.102
FBgn0069972	1000041739	CG40486-RA		3	1.26	0.600508	3.62304	0.0685	3	0.81	0.222476	6.3301	0.0241	3	0.63	0.47716	2.29548	0.149
FBgn0031713	1000043676	CG7277-RA		4	1.25	0.228403	10.9209	0.00164	4	0.9	0.424576	4.21817	0.0244	4	0.89	0.447664	3.95942	0.0288
FBgn0000454	1000034148	CG9285-RC	Dip-B	4	1.25	0.367356	6.78449	0.00655	4	1.2	0.242954	9.85635	0.00222	4	0.61	0.426245	2.87898	0.0636
FBgn0031866	1000038265	CG13772-RA	neuroligin	4	1.24	0.730529	3.38345	0.043	2	0.25	NA	NA	NA	2	0.3	NA	NA	NA
FBgn0015808	1000043156	CG17320-RA	ScpX	4	1.23	0.396222	6.19538	0.00847	4	1.08	0.349303	6.18437	0.00851	4	1.24	0.214309	11.5427	0.0014
FBgn0020385	1000041740	CG4067-RA	pug	4	1.23	0.304333	8.05669	0.00399	4	1.48	0.135472	21.7762	0.000212	4	0.64	0.325188	3.9111	0.0297
FBgn0030484	1000035254	CG1681-RA		4	1.22	0.250044	9.79188	0.00226	4	1.22	0.190154	12.8479	0.00102	4	0.15	0.288961	1.02684	0.38
FBgn0052573	1000044679	CG32573-RA		4	1.22	0.28931	8.46095	0.00347	4	1.31	0.456346	5.76038	0.0104	4	0.55	0.304511	3.58376	0.0372
FBgn0052656	1000044456	CG32656-RA		4	1.22	0.16089	15.1679	0.000622	4	0.35	0.466054	1.51668	0.227	4	0.65	0.194654	6.70588	0.00677
FBgn0052521	1000044663	CG32521-RC		4	1.22	0.527154	4.61724	0.0191	4	0.96	0.33146	5.81453	0.0101	4	0.51	0.498053	2.04672	0.133
FBgn0039625	1000039407	CG14517-RA	beta4GalTB	4	1.21	0.313797	7.72708	0.00451	4	0.95	0.354044	5.34671	0.0128	4	1.03	0.2728	7.52588	0.00486
FBgn0011828	1000041343	CG12002-RE	Pxn	4	1.21	0.247256	9.77736	0.00227	4	0.53	0.164717	6.47157	0.00749	4	0.61	0.77703	1.57021	0.214
FBgn0028542	1000031986	CG33115-RA		4	1.21	0.448938	5.37021	0.0126	4	0.33	0.362963	1.80275	0.169	4	0.93	0.514569	3.62241	0.0362
FBgn0031405	1000045016	CG4267-RA		4	1.2	0.443212	5.41006	0.0124	4	1.42	0.127414	22.3277	0.000197	4	0.96	0.0835957	22.8953	0.000182
FBgn0002565	1000038489	CG6806-RA	Lsp2	4	1.2	0.321373	7.44107	0.00502	4	0.46	0.289211	3.1883	0.0498	4	1.1	0.33155	6.61721	0.00703
FBgn0036975	1000032799	CG5618-RA		4	1.19	0.277294	8.60976	0.00329	4	1.27	0.1851	13.7631	0.00083	4	1.01	0.190634	10.564	0.00181
FBgn0032213	1000032093	CG5390-RA		4	1.19	0.173128	13.7625	0.00083	4	0.9	0.231802	7.76236	0.00445	4	0.67	0.133636	9.97521	0.00214
FBgn0037733	1000036839	CG31332-RA	unc-115	4	1.19	0.274612	8.63809	0.00326	4	0.7	0.230987	6.0882	0.0089	4	0.29	0.324852	1.77987	0.173
FBgn0001225	1000044325	CG4183-RA	Hsp26	4	1.19	0.330751	7.1693	0.00559	4	1.16	0.160479	14.5014	0.000711	4	0.46	0.1777	5.13451	0.0143
FBgn0031653	1000043291	CG8871-RA		4	1.19	0.51983	4.56126	0.0198	4	0.46	0.509193	1.82337	0.166	4	0.79	0.457958	3.43432	0.0414
FBgn0031995	1000040206	CG8475-RA		4	1.18	0.571155	4.14148	0.0256	4	0.91	0.391413	4.63364	0.0189	4	0.58	0.384113	3.01777	0.0569
FBgn0032812	1000039257	CG10263-RC		4	1.18	0.652809	3.61711	0.0363	3	0.95	0.134022	12.2526	0.0066	4	0.89	0.263343	6.7946	0.00652
FBgn0036898	1000043819	CG8782-RA		4	1.18	0.22579	10.4517	0.00187	4	0.67	0.290771	4.5845	0.0195	4	0.53	0.302133	3.51288	0.0391
FBgn0001187	1000039831	CG8094-RA	Hex-C	4	1.18	0.494965	4.74969	0.0177	2	0.45	NA	NA	NA	3	0.1	0.981589	0.181981	0.872
FBgn0033320	1000040261	CG8586-RA		4	1.17	0.331234	7.07546	0.00581	4	1.46	0.55108	5.28555	0.0132	4	0.06	0.406855	0.282379	0.796
FBgn0002563	1000044322	CG4178-RA	Lsp1beta	4	1.17	0.436124	5.34422	0.0128	4	0.65	0.153062	8.46213	0.00346	4	0.24	0.268388	1.80356	0.169
FBgn0035743	1000042220	CG15829-RA		4	1.16	0.906043	2.56135	0.0831	4	0.94	0.796899	2.3656	0.0989	2	0.98	NA	NA	NA
FBgn0037941	1000042492	CG12594-RA		4	1.16	0.816693	2.83591	0.0659	4	1.01	0.490816	4.13353	0.0257	4	0.8	1.06222	1.49804	0.231
FBgn0003162	1000034174	CG9441-RA	Pu	4	1.16	0.29521	7.84277	0.00432	4	0.95	0.15594	12.2175	0.00118	4	0.68	0.320108	4.26407	0.0237
FBgn0025352	1000045064	CG4581-RA	Thiolase	4	1.16	0.371641	6.2272	0.00835	4	1.17	0.221135	10.604	0.00179	4	0.99	0.328031	6.03658	0.00912
FBgn0026562	1000044532	CG6378-RA	BM-40-SPARC	4	1.15	0.240147	9.55935	0.00243	4	0.92	0.222176	8.29994	0.00366	4	1.01	0.119748	16.8568	0.000455
FBgn0035798	1000041647	CG7526-RA		4	1.14	0.659549	3.47082	0.0403	0	NA	NA	NA	NA	3	0.62	0.547032	1.96754	0.188
FBgn0028545	1000043104	CG8942-RA		4	1.14	0.476719	4.80134	0.0172	4	0.48	0.613628	1.55809	0.217	4	0.82	0.239583	6.82276	0.00644
FBgn0052130	1000038247	CG32130-RA		4	1.14	0.582702	3.92466	0.0294	4	-0.21	0.298871	-1.43799	0.246	4	0.5	0.775788	1.28183	0.29
FBgn0052306	1000030924	CG32306-RA		3	1.14	0.362295	5.46133	0.0319	3	0.21	0.834661	0.440987	0.702	3	0.52	0.805759	1.12069	0.379
FBgn0052687	1000044468	CG32687-RA		4	1.14	0.305593	7.47474	0.00496	4	0.88	0.307593	5.74389	0.0105	4	0.45	0.159757	5.68138	0.0108
FBgn0039682	1000044576	CG7584-RA	Obp99c	4	1.14	0.0621806	36.5809	4.49e-05	4	1.05	0.184738	11.4206	0.00144	4	0.17	0.232454	1.43943	0.246
FBgn0035791	1000037002	CG8539-RA		3	1.14	0.333819	5.90038	0.0275	3	1.03	0.224632	7.92336	0.0156	2	0.8	NA	NA	NA
FBgn0036298	1000039448	CG10627-RA		4	1.14	0.220905	10.2903	0.00196	4	0.91	0.409189	4.46603	0.0209	4	0.68	0.224001	6.11268	0.0088
FBgn0020270	1000043841	CG16928-RA	mre11	3	1.13	0.225696	8.70209	0.0129	2	0.79	NA	NA	NA	3	0.58	0.3274	3.08988	0.0907
FBgn0038530	1000043938	CG7629-RA	AttD	3	1.13	0.451306	4.33331	0.0493	3	0.49	0.291579	2.89879	0.101	2	0.65	NA	NA	NA
FBgn0034936	1000041515	CG2970-RA		4	1.13	0.23995	9.40094	0.00255	4	0.66	0.643699	2.03706	0.134	4	0.21	0.351188	1.22293	0.309
FBgn0039611	1000034709	CG14528-RA		4	1.13	0.401669	5.61231	0.0112	4	0.98	0.836733	2.3326	0.102	4	0.94	0.371184	5.06875	0.0148
FBgn0030770	1000044047	CG13010-RA		4	1.13	0.47829	4.70501	0.0182	4	0.44	0.740226	1.18007	0.323	4	0.49	0.314786	3.12354	0.0523
FBgn0004587	1000037434	CG10851-RD	B52	4	1.12	0.487577	4.60729	0.0192	4	0.54	0.614051	1.75002	0.178	4	0.53	0.22817	4.63935	0.0189
FBgn0039574	1000043837	CG16918-RA		3	1.12	0.493237	3.93884	0.0588	2	0.1	NA	NA	NA	2	0.32	NA	NA	NA
FBgn0004169	1000036161	CG7107-RA	up	4	1.12	0.677976	3.30606	0.0455	4	0.8	0.260967	6.09972	0.00885	4	0.85	0.42462	4.0219	0.0276
FBgn0030048	1000041405	CG12112-RA		4	1.12	0.255858	8.7363	0.00316	4	0.58	0.392796	2.94697	0.0602	3	0.16	0.152934	1.79571	0.214
FBgn0010622	1000040343	CG9893-RA	l(2)06496	3	1.12	0.426244	4.53852	0.0453	3	0.95	0.11284	14.5903	0.00466	4	0.72	0.348236	4.16044	0.0253
FBgn0038660	1000045216	CG14291-RA		4	1.11	0.671486	3.32075	0.045	4	0.84	0.406705	4.12138	0.0259	4	0.61	0.329814	3.67555	0.0349
FBgn0031471	1000042705	CG3117-RA		4	1.11	0.517372	4.30722	0.023	0	NA	NA	NA	NA	2	0.47	NA	NA	NA
FBgn0013969	1000033289	CG5519-RA	Gbp	4	1.11	0.477656	4.66403	0.0186	4	0.56	0.162184	6.91818	0.00619	4	0.25	0.119451	4.26876	0.0236
FBgn0013949	1000044556	CG7021-RA	Ela	4	1.11	0.381106	5.82088	0.0101	4	1.1	0.429377	5.11919	0.0144	3	1.17	0.10397	19.5311	0.00261
FBgn0031970	1000044567	CG7227-RA		4	1.11	0.411619	5.37981	0.0126	3	1.15	0.179848	11.1176	0.00799	4	0.96	0.282071	6.83251	0.00642
FBgn0052234	1000041836	CG32234-RA		4	1.1	0.274179	8.04672	0.00401	4	0.48	0.694375	1.37189	0.264	2	0.7	NA	NA	NA
FBgn0039691	1000033757	CG1972-RA		4	1.1	0.408858	5.39608	0.0125	4	0.7	0.467414	3.00392	0.0575	4	-0.04	0.194549	-0.451972	0.682
FBgn0053085	1000036296	CG33085-RA		4	1.1	0.136139	16.1508	0.000516	4	0.43	0.0966201	8.92244	0.00297	4	0.73	0.333062	4.41159	0.0216
FBgn0037730	1000032155	CG9444-RA		4	1.1	0.588449	3.73441	0.0335	4	0.88	0.112488	15.7314	0.000558	3	0.1	0.207824	0.843342	0.488
FBgn0034603	1000035444	CG9480-RA	Glycogenin	4	1.1	0.646584	3.39232	0.0427	4	0.57	0.22723	4.9843	0.0155	4	0.11	0.408374	0.544449	0.624
FBgn0030882	1000038504	CG6835-RC		4	1.1	0.371789	5.89199	0.00976	4	0.72	0.205599	7.03239	0.00591	4	0.33	0.279754	2.39379	0.0964
FBgn0022153	1000043225	CG3054-RA	l(2)k05819	3	1.09	0.567338	3.32911	0.0796	3	0.57	0.352891	2.81465	0.106	2	0.63	NA	NA	NA
FBgn0039301	1000040675	CG11875-RA		4	1.08	0.555496	3.90325	0.0299	3	0.73	0.309922	4.08234	0.0551	3	0.24	0.46921	0.887153	0.469
FBgn0036228	1000040294	CG9781-RA		3	1.08	0.174308	10.7575	0.00853	2	0.59	NA	NA	NA	1	-0.03	NA	NA	NA
FBgn0003075	1000042761	CG3127-RA	Pgk	4	1.08	0.340552	6.34837	0.00791	4	1	0.345671	5.79085	0.0102	4	1.01	0.347976	5.79928	0.0102
FBgn0037228	1000037451	CG1092-RA		4	1.08	0.381637	5.65313	0.011	2	-0.01	NA	NA	NA	4	0.01	0.535117	0.0209328	0.985
FBgn0003710	1000033918	CG1232-RA	tipE	4	1.08	0.257704	8.35199	0.0036	1	-0.93	NA	NA	NA	3	0.27	0.888077	0.523094	0.653
FBgn0004587	1000038610	CG10851-RB	B52	4	1.07	0.27836	7.70533	0.00454	4	0.25	0.274468	1.84838	0.162	4	0.5	0.290646	3.44207	0.0412
FBgn0039581	1000035590	CG1866-RB	Moca-cyp	4	1.07	0.444186	4.82503	0.017	4	1.07	0.153913	13.8752	0.00081	4	0.8	0.204206	7.80775	0.00437
FBgn0037357	1000036065	CG1250-RB	sec23	4	1.07	0.142836	14.9778	0.000646	4	0.92	0.203376	9.07857	0.00282	4	0.95	0.224047	8.4764	0.00345
FBgn0015829	1000042562	CG1276-RA	TfIIEbeta	4	1.07	0.586283	3.63816	0.0358	4	0.7	0.229949	6.08054	0.00893	4	0.4	0.150332	5.32727	0.0129
FBgn0051671	1000033186	CG31671-RA		4	1.07	0.475179	4.48396	0.0207	4	0.47	0.291095	3.21183	0.0489	4	0.64	0.2941	4.35597	0.0224
FBgn0031805	1000034183	CG9505-RA		3	1.06	0.149684	12.3155	0.00653	2	0.08	NA	NA	NA	3	-0.17	0.534022	-0.557572	0.633
FBgn0001168	1000040911	CG6494-RA	h	4	1.06	0.613792	3.46231	0.0406	4	0.68	0.296647	4.6162	0.0191	4	0.49	0.3052	3.18822	0.0498
FBgn0031774	1000044194	CG9147-RA		4	1.06	0.655742	3.24064	0.0478	4	0.51	0.216284	4.73043	0.0179	3	0.79	0.321578	4.23929	0.0514
FBgn0031016	1000040740	CG12199-RB	kek5	4	1.06	0.231335	9.18173	0.00273	4	0.91	0.410595	4.42536	0.0214	4	0.62	0.235553	5.23263	0.0136
FBgn0028492	1000037409	CG10687-RA	BcDNA:GH06451	4	1.06	0.357502	5.9326	0.00957	4	1.02	0.184563	11.086	0.00157	4	0.92	0.246713	7.439	0.00503
FBgn0050083	1000031341	CG30083-RA		4	1.06	0.73298	2.89063	0.063	1	0.44	NA	NA	NA	4	-0.35	0.765929	-0.924601	0.423
FBgn0013759	1000032582	CG6703-RA	Caki	4	1.06	0.162821	13.0083	0.000981	4	0.33	0.37304	1.76395	0.176	4	0.38	0.132874	5.66223	0.0109
FBgn0031012	1000036808	CG8051-RA		4	1.06	0.449725	4.69184	0.0183	4	0.85	0.256946	6.57896	0.00715	4	0.62	0.318654	3.91523	0.0296
FBgn0020647	1000032103	CG5405-RA	KrT95D	4	1.05	0.363729	5.7925	0.0102	4	0.95	0.141269	13.456	0.000887	4	0.87	0.436668	3.99109	0.0282
FBgn0038017	1000038438	CG4115-RA		4	1.05	0.707476	2.97021	0.0591	3	-0.45	0.881909	-0.888849	0.468	4	-0.61	0.723211	-1.68081	0.191
FBgn0015039	1000042941	CG4486-RA	Cyp9b2	4	1.05	0.272259	7.7163	0.00452	4	1.01	0.183808	11.0131	0.0016	4	1.07	0.144593	14.7864	0.000671
FBgn0031560	1000035206	CG16713-RA		4	1.05	0.344219	6.10065	0.00885	4	0.73	0.164308	8.88764	0.003	4	-0.46	0.450151	-2.05691	0.132
FBgn0040717	1000032675	CG15361-RA	Nplp4	4	1.05	0.514221	4.07948	0.0266	4	1.3	0.208847	12.4049	0.00113	4	0.22	0.357625	1.23487	0.305
FBgn0032139	1000034945	CG13116-RA		4	1.05	0.509575	4.10523	0.0262	4	0.91	0.523797	3.49013	0.0398	4	0.17	0.399674	0.860726	0.453
FBgn0002787	1000045108	CG3416-RA	Mov34	3	1.05	0.323775	5.59426	0.0305	4	0.78	0.311354	4.99282	0.0155	4	0.77	0.354882	4.3317	0.0227
FBgn0050019	1000031303	CG30019-RC		4	1.04	0.321047	6.50095	0.00739	4	0.7	0.272525	5.15587	0.0141	4	0.46	0.568483	1.6257	0.202
FBgn0031791	1000035446	CG9486-RA		4	1.04	0.72419	2.87859	0.0636	4	0.77	0.338266	4.58076	0.0195	4	0.79	0.295856	5.34537	0.0128
FBgn0003470	1000033761	CG1977-RA	alpha-Spec	4	1.04	0.0961215	21.6792	0.000215	4	0.68	0.165127	8.2766	0.00369	4	0.72	0.2283	6.29506	0.0081
FBgn0003358	1000035858	CG31039-RA	Ser99Dc	4	1.04	0.77065	2.70207	0.0737	4	1.1	0.341408	6.42163	0.00765	4	1.73	0.920458	3.76975	0.0327
FBgn0038723	1000039620	CG6195-RA		4	1.04	0.217101	9.58896	0.00241	4	0.8	0.318826	5.01963	0.0152	4	0.65	0.268422	4.85355	0.0167
FBgn0005649	1000032111	CG5422-RD	Rox8	4	1.04	0.170177	12.2159	0.00118	4	0.84	0.160428	10.5217	0.00183	4	0.82	0.16012	10.248	0.00198
FBgn0038277	1000044747	CG7014-RA		4	1.04	0.399699	5.19849	0.0138	3	0.53	0.623667	1.47746	0.278	3	0.04	0.307524	0.20414	0.857
FBgn0022355	1000039614	CG6186-RA	Tsf1	4	1.04	0.309877	6.69501	0.0068	4	1.13	0.0814736	27.6835	0.000103	4	0.29	0.34061	1.71285	0.185
FBgn0037472	1000034092	CG10098-RA		4	1.04	0.257755	8.03584	0.00402	4	0.74	0.285849	5.17699	0.014	4	0.81	0.311295	5.18876	0.0139
FBgn0051851	1000041821	CG31851-RA		3	1.03	0.330035	5.42781	0.0323	1	-1.42	NA	NA	NA	1	0.27	NA	NA	NA
FBgn0035267	1000035538	CG13921-RA		4	1.03	0.494514	4.18006	0.0249	4	0.59	0.563906	2.09165	0.128	4	0.52	0.320338	3.24337	0.0477
FBgn0028515	1000035796	CG4930-RA		4	1.03	0.398703	5.16799	0.0141	4	0.6	0.289726	4.15408	0.0254	4	0.48	0.216138	4.45244	0.0211
FBgn0038172	1000045301	CG9621-RA	Adgf-D	4	1.03	0.645836	3.18242	0.05	3	0.54	0.432393	2.14338	0.165	4	-0.26	0.677565	-0.762251	0.501
FBgn0031069	1000042538	CG12703-RA		4	1.03	0.709511	2.89246	0.0629	4	0.76	0.314417	4.84012	0.0168	4	0.59	0.366053	3.2397	0.0479
FBgn0003312	1000038112	CG14728-RA	sad	4	1.02	0.283396	7.23208	0.00545	4	0.75	0.694995	2.14496	0.121	4	0.96	0.328764	5.83925	0.01
FBgn0024227	1000032531	CG6620-RA	ial	4	1.02	0.670646	3.05508	0.0552	4	0.69	0.377129	3.64944	0.0355	4	1.08	0.232797	9.26224	0.00266
FBgn0030007	1000041470	CG2263-RA		4	1.02	0.2722	7.52326	0.00487	4	0.94	0.28942	6.47433	0.00748	4	0.78	0.323653	4.79936	0.0172
FBgn0035552	1000037807	CG11350-RB		4	1.02	0.403312	5.0761	0.0148	2	0.11	NA	NA	NA	4	-0.44	0.529673	-1.66993	0.194
FBgn0038056	1000036733	CG5961-RA		3	1.02	0.371176	4.7709	0.0412	4	0.35	0.466189	1.48086	0.235	3	-0.21	0.103554	-3.50112	0.0728
FBgn0010660	1000040052	CG3820-RA	Nup214	4	1.02	0.132727	15.4	0.000595	4	1.38	0.182274	15.1585	0.000623	4	0.29	0.325301	1.76481	0.176
FBgn0029924	1000041283	CG4586-RA		4	1.02	0.524993	3.88411	0.0302	3	0.53	0.402771	2.29567	0.149	4	0.38	0.421114	1.82653	0.165
FBgn0026428	1000044521	CG6170-RA	HDAC6	4	1.01	0.515794	3.93363	0.0293	4	0.6	0.228568	5.21971	0.0137	4	0.06	0.213309	0.594144	0.594
FBgn0039358	1000038687	CG5028-RA		4	1.01	0.422307	4.7983	0.0172	4	0.72	0.245894	5.88561	0.00979	4	0.63	0.149371	8.39881	0.00354
FBgn0038038	1000031798	CG5167-RA		4	1.01	0.412534	4.89645	0.0163	4	1.12	0.235776	9.52774	0.00245	4	1.16	0.580813	4.00498	0.0279
FBgn0029648	1000040143	CG3603-RA		4	1.01	0.598368	3.37364	0.0433	4	1.14	0.203159	11.1794	0.00153	4	0.81	0.485975	3.3459	0.0442
FBgn0031813	1000034185	CG9527-RA		4	1.01	0.204528	9.86691	0.00221	4	0.64	0.285489	4.51677	0.0203	4	1.09	0.183592	11.8889	0.00128
FBgn0036901	1000043806	CG8756-RA		4	1.01	0.546274	3.6896	0.0345	4	1.25	0.669467	3.73661	0.0334	4	0.98	0.789726	2.47991	0.0893
FBgn0051176	1000035885	CG31176-RA		4	1.01	0.332932	6.04806	0.00907	4	0.91	0.219214	8.31958	0.00364	4	0.45	0.382546	2.35109	0.1
FBgn0039728	1000037110	CG7896-RA		4	1.01	0.371423	5.42126	0.0123	4	0.49	0.628717	1.57054	0.214	4	0.51	0.194281	5.22292	0.0137
FBgn0036288	1000039470	CG10660-RA		4	1.01	0.371678	5.41367	0.0124	4	0.28	0.265848	2.12584	0.123	4	0.44	0.318235	2.76401	0.0699
FBgn0030047	1000041406	CG12113-RA		4	1.01	0.47111	4.26915	0.0236	4	0.71	0.253571	5.56611	0.0114	4	0.6	0.19382	6.1712	0.00857
FBgn0038578	1000036801	CG7957-RA	Trap80	4	1	0.29233	6.86066	0.00634	4	0.77	0.150625	10.2844	0.00196	4	0.61	0.104663	11.6816	0.00135
FBgn0038347	1000031649	CG18522-RA		4	1	0.462184	4.32418	0.0228	4	0.76	0.534621	2.84047	0.0656	4	0.65	0.340234	3.82358	0.0315
FBgn0016984	1000032443	CG9985-RA	sktl	4	1	0.236064	8.44857	0.00348	4	0.59	0.257597	4.61035	0.0192	4	0.13	0.327782	0.810766	0.477
FBgn0032237	1000041796	CG5362-RA		4	1	0.351656	5.66968	0.0109	4	0.75	0.237511	6.31302	0.00803	4	0.31	0.221769	2.82224	0.0666
FBgn0019643	1000039144	CG3318-RB	Aanat1	4	1	0.539084	3.69453	0.0344	4	1.13	0.231342	9.77092	0.00228	4	0.53	0.686565	1.55798	0.217
FBgn0000084	1000045276	CG9579-RA	AnnX	4	0.99	0.268241	7.41398	0.00508	4	1.16	0.371168	6.23097	0.00834	4	1.04	0.188783	11.0119	0.0016
FBgn0028939	1000043557	CG18146-RA		4	0.99	0.118228	16.8202	0.000458	4	0.88	0.104179	16.8357	0.000456	4	0.67	0.155514	8.65131	0.00325
FBgn0020645	1000035668	CG7287-RA	Lcp65Aa	4	0.99	0.200088	9.93535	0.00217	4	1.02	0.60435	3.38891	0.0428	4	1.03	0.424347	4.83498	0.0169
FBgn0033926	1000031416	CG12505-RA		4	0.99	0.360783	5.49769	0.0118	4	-0.1	0.182203	-1.08041	0.359	4	-0.26	0.404055	-1.30082	0.284
FBgn0003511	1000043980	CG7938-RA	Sry-beta	4	0.98	0.34066	5.77582	0.0103	4	0.52	0.52122	1.98711	0.141	3	0.82	0.339378	4.20543	0.0522
FBgn0036935	1000033405	CG14186-RA		4	0.98	0.389494	5.05079	0.015	4	0.77	0.336329	4.5707	0.0196	3	-0.04	0.4285	-0.167347	0.882
FBgn0025463	1000045024	CG4303-RA	Bap60	4	0.98	0.289607	6.79056	0.00653	4	0.93	0.195952	9.52182	0.00246	4	0.76	0.366488	4.12085	0.0259
FBgn0037548	1000034259	CG7900-RA		4	0.98	0.724481	2.71315	0.073	4	1.62	0.460378	7.05033	0.00586	4	0.88	0.204636	8.5787	0.00333
FBgn0037678	1000035227	CG16749-RA		4	0.98	0.668357	2.92101	0.0614	4	1.05	0.65007	3.23841	0.0479	4	0.53	0.659429	1.60077	0.208
FBgn0037297	1000031578	CG1116-RC		4	0.97	0.518051	3.76132	0.0329	4	0.55	0.239435	4.62849	0.019	4	0.46	0.220711	4.16989	0.0251
FBgn0004865	1000037103	CG18023-RA	Eip78C	4	0.97	0.0760875	25.5722	0.000131	4	1.08	0.203629	10.5979	0.00179	4	0.44	0.162959	5.3854	0.0125
FBgn0004855	1000036015	CG3284-RA	RpII15	4	0.97	0.298251	6.50303	0.00738	4	1.29	0.246242	10.4374	0.00188	4	-0.71	0.204762	-6.9211	0.00618
FBgn0004611	1000045374	CG4574-RA	Plc21C	4	0.97	0.165672	11.7049	0.00134	4	0.33	0.275752	2.37828	0.0978	4	0.01	0.413055	0.0379107	0.972
FBgn0024973	1000037721	CG2701-RA		4	0.97	0.336937	5.74201	0.0105	4	1.02	0.281368	7.28064	0.00535	4	0.92	0.188675	9.80392	0.00226
FBgn0019830	1000040655	CG3057-RA	colt	4	0.97	0.305207	6.33125	0.00797	4	0.53	0.221283	4.82718	0.0169	4	0.62	0.45545	2.72983	0.072
FBgn0050342	1000040566	CG30342-RA		4	0.96	0.397715	4.84727	0.0168	3	0.83	0.355506	4.05063	0.0559	4	0.58	0.356867	3.23123	0.0482
FBgn0052495	1000044655	CG32495-RA		4	0.96	0.196299	9.79075	0.00226	4	0.81	0.218592	7.36832	0.00517	4	0.57	0.132993	8.50839	0.00341
FBgn0028646	1000043189	CG2139-RD	aralar1	4	0.96	0.6354	3.02282	0.0566	4	0.78	0.217469	7.14685	0.00564	4	-0.08	0.535709	-0.303036	0.782
FBgn0029118	1000039443	CG10622-RB	Sucb	4	0.96	0.316167	6.06984	0.00898	4	1	0.326742	6.12442	0.00875	4	0.9	0.190382	9.49151	0.00248
FBgn0037249	1000040305	CG9805-RA	eIF3-S10	4	0.96	0.121076	15.8186	0.000549	4	0.74	0.173162	8.53746	0.00338	4	0.5	0.273435	3.67402	0.0349
FBgn0036064	1000040692	CG11989-RA		4	0.96	0.0976553	19.5945	0.00029	4	0.62	0.0987707	12.5028	0.0011	4	0.77	0.236038	6.51086	0.00736
FBgn0030272	1000041195	CG15201-RA		4	0.96	0.743002	2.57207	0.0823	4	0.72	0.584306	2.45868	0.091	4	0.32	0.483801	1.34093	0.272
FBgn0052954	1000036044	CG32954-RG		4	0.96	0.456173	4.18848	0.0248	4	0.96	0.611149	3.13551	0.0518	4	0.05	0.548318	0.187416	0.863
FBgn0050359	1000043614	CG30359-RA		4	0.96	0.439949	4.34242	0.0225	4	0.54	0.852173	1.26875	0.294	4	0.85	0.744177	2.29288	0.106
FBgn0038074	1000036650	CG6188-RA		3	0.96	0.152811	10.8248	0.00843	1	0.79	NA	NA	NA	2	0.28	NA	NA	NA
FBgn0039612	1000034708	CG14523-RA		4	0.95	0.588804	3.24143	0.0478	4	1.03	0.742116	2.77657	0.0692	4	0.93	0.466951	3.97834	0.0284
FBgn0034007	1000039834	CG8102-RA		3	0.95	0.241411	6.8436	0.0207	1	0.63	NA	NA	NA	3	0.43	0.517641	1.45292	0.283
FBgn0029818	1000040565	CG3033-RA		4	0.95	0.115322	16.542	0.000481	4	0.82	0.234535	6.99966	0.00599	4	0.74	0.212356	7.01168	0.00596
FBgn0030115	1000042211	CG15797-RA		3	0.95	0.417913	3.94891	0.0586	3	0.73	0.548351	2.30549	0.148	4	-0.06	0.349656	-0.336377	0.759
FBgn0030189	1000037772	CG2909-RA		3	0.95	0.133164	12.3878	0.00645	4	0.59	0.48978	2.40675	0.0953	4	0.26	0.563772	0.930082	0.421
FBgn0040398	1000042002	CG14629-RA	EG:103E12.2	4	0.95	0.194662	9.77497	0.00228	4	0.61	0.238876	5.13782	0.0143	4	0.51	0.362152	2.83073	0.0661
FBgn0028967	1000043323	CG8947-RA	26-29kD-proteinase	4	0.95	0.250952	7.57904	0.00476	4	0.76	0.379946	4.01135	0.0278	4	1.03	0.317524	6.48539	0.00744
FBgn0031320	1000031780	CG5126-RA		4	0.95	0.379833	4.99604	0.0154	4	0.96	0.369026	5.21484	0.0137	4	0.92	0.159622	11.5167	0.00141
FBgn0029093	1000042041	CG1548-RA	cathD	4	0.95	0.0779332	24.3425	0.000152	4	1.09	0.130726	16.7496	0.000463	4	0.78	0.0847842	18.3616	0.000352
FBgn0037606	1000037116	CG8032-RA		4	0.95	0.161347	11.7284	0.00133	4	0.53	0.462355	2.31056	0.104	4	0.73	0.36588	3.97747	0.0284
FBgn0052063	1000044899	CG32063-RB		4	0.94	0.623329	3.02791	0.0564	4	0.17	0.588808	0.565709	0.611	4	-0.45	0.731209	-1.22433	0.308
FBgn0028494	1000036661	CG6424-RA		4	0.94	0.327934	5.73882	0.0105	4	0	0.319177	0.02699	0.98	4	0.42	0.202066	4.12187	0.0259
FBgn0034797	1000036072	CG12781-RA	nahoda	4	0.94	0.646009	2.91285	0.0619	4	0.65	0.345377	3.74512	0.0332	4	0.47	0.170978	5.44503	0.0122
FBgn0039359	1000039732	CG4759-RA		4	0.94	0.398459	4.71606	0.0181	4	0.52	0.572285	1.82615	0.165	4	0.25	0.394601	1.28193	0.29
FBgn0036337	1000042149	CG11255-RA		4	0.94	0.208752	8.98948	0.00291	4	0.86	0.0580248	29.7116	8.37e-05	4	1.1	0.253112	8.71989	0.00318
FBgn0038719	1000042062	CG16727-RA		4	0.94	0.758978	2.46589	0.0904	4	-0.05	0.389453	-0.244161	0.823	4	0.98	0.586549	3.33838	0.0444
FBgn0034775	1000041889	CG3536-RA		3	0.94	0.450702	3.59371	0.0695	0	NA	NA	NA	NA	1	0.26	NA	NA	NA
FBgn0034501	1000044873	CG13868-RA		4	0.94	0.452297	4.13498	0.0257	4	0.83	0.422446	3.91542	0.0296	4	0.85	0.156232	10.8495	0.00168
FBgn0027868	1000036761	CG6743-RA	Nup170	4	0.93	0.484835	3.85643	0.0308	4	0.61	0.0769551	15.8491	0.000546	4	0.59	0.433179	2.72098	0.0725
FBgn0030263	1000033805	CG2076-RA		4	0.93	0.195853	9.52665	0.00245	4	0.35	0.767038	0.925544	0.423	4	0.27	0.220048	2.4989	0.0878
FBgn0040383	1000041310	CG5254-RA	EG:BACR19J1.2	4	0.93	0.508432	3.66384	0.0352	4	0.91	0.359131	5.08772	0.0147	4	0.95	0.513584	3.70249	0.0342
FBgn0015321	1000032722	CG8284-RA	UbcD4	4	0.93	0.225113	8.26157	0.00371	4	0.8	0.302706	5.29897	0.0131	4	0.58	0.261046	4.47297	0.0208
FBgn0033170	1000033550	CG11124-RB		4	0.93	0.476544	3.89946	0.0299	4	0.67	0.411868	3.23068	0.0482	4	0.53	0.740971	1.4434	0.245
FBgn0038299	1000032570	CG6687-RA		4	0.93	0.207507	8.95128	0.00294	4	0.05	0.208543	0.431959	0.695	4	0.32	0.279689	2.25965	0.109
FBgn0031563	1000034050	CG10031-RA		3	0.93	0.409257	3.92931	0.0591	4	0.55	0.543163	2.01959	0.137	3	0.18	0.539631	0.58189	0.619
FBgn0038661	1000037034	CG17836-RA		4	0.93	0.31528	5.88562	0.00979	4	0.02	0.167564	0.278134	0.799	4	0.12	0.241871	0.955702	0.41
FBgn0000410	1000039426	CG10595-RB	d	4	0.92	0.510349	3.62263	0.0362	4	0.47	0.180196	5.21462	0.0137	4	0.54	0.301383	3.61222	0.0364
FBgn0011818	1000040338	CG9884-RB	oaf	4	0.92	0.312618	5.90655	0.00969	4	0.54	0.262331	4.11126	0.0261	4	0.31	0.462022	1.34349	0.272
FBgn0032726	1000039442	CG10621-RA		4	0.92	0.526156	3.50816	0.0392	4	1.33	0.141934	18.7872	0.000329	4	0.72	0.217841	6.61409	0.00704
FBgn0020414	1000045061	CG4559-RA	Idgf3	4	0.92	0.354171	5.18884	0.0139	4	0.4	0.40472	1.96272	0.144	4	-0.17	0.344181	-1.01633	0.384
FBgn0001258	1000033941	CG10160-RA	ImpL3	4	0.92	0.235643	7.79366	0.0044	4	0.62	0.588641	2.0996	0.127	4	0.77	0.204103	7.52841	0.00486
FBgn0004858	1000044349	CG4220-RA	elB	4	0.92	0.551104	3.32928	0.0447	4	0.97	0.241767	8.03346	0.00403	3	0.44	0.14844	5.08157	0.0366
FBgn0001565	1000035197	CG1666-RA	Hlc	4	0.92	0.303454	6.04375	0.00908	4	0.84	0.389947	4.32494	0.0228	4	0.08	0.121812	1.28897	0.288
FBgn0028484	1000032597	CG14992-RA	Ack	4	0.92	0.422734	4.33204	0.0227	4	0.77	0.484977	3.18229	0.05	4	0.55	0.144213	7.64299	0.00465
FBgn0038250	1000040103	CG3505-RA		4	0.91	0.160752	11.3828	0.00145	4	0.94	0.184226	10.1857	0.00202	4	0.96	0.0849294	22.6074	0.00019
FBgn0000497	1000037074	CG17941-RA	ds	4	0.91	0.277718	6.57036	0.00717	4	0.1	0.295138	0.709005	0.529	4	0.29	0.282189	2.04887	0.133
FBgn0030576	1000042240	CG15890-RA		3	0.91	0.0863988	18.2371	0.00299	4	0.81	0.424975	3.81937	0.0316	3	0.01	0.224877	0.0455998	0.968
FBgn0030606	1000035071	CG9053-RA		4	0.91	0.349978	5.19572	0.0139	4	0.29	0.296404	1.93388	0.149	4	0.08	0.216334	0.724277	0.521
FBgn0000579	1000043545	CG17654-RA	Eno	4	0.91	0.351154	5.17439	0.014	4	0.82	0.140066	11.6681	0.00135	4	0.84	0.293193	5.73836	0.0105
FBgn0014141	1000037895	CG3937-RC	cher	4	0.91	0.0502914	36.1169	4.67e-05	4	0.94	0.0690507	27.3388	0.000107	4	1.1	0.164428	13.3408	0.00091
FBgn0003721	1000035776	CG4898-RB	Tm1	4	0.91	0.625116	2.9036	0.0623	4	0.67	0.419287	3.20093	0.0493	4	0.6	0.492452	2.45445	0.0913
FBgn0052920	1000036028	CG32920-RA		4	0.91	0.278121	6.52087	0.00733	4	0.68	0.15977	8.47857	0.00344	4	0.71	0.162567	8.69412	0.0032
FBgn0052698	1000044475	CG32698-RA		4	0.91	0.152251	11.8983	0.00128	4	1.08	0.174865	12.3532	0.00114	4	0.56	0.0733947	15.3023	0.000606
FBgn0036172	1000032287	CG11711-RA	Mob1	4	0.9	0.2536	7.13299	0.00567	1	0.45	NA	NA	NA	3	0.09	0.499876	0.313253	0.784
FBgn0013972	1000043531	CG1912-RA	Gycalpha99B	3	0.9	0.0737934	21.1865	0.00222	3	0.47	0.163242	4.99706	0.0378	3	0.22	0.1738	2.19516	0.159
FBgn0039210	1000041575	CG13625-RA		3	0.9	0.46284	3.37472	0.0777	3	0.95	0.46797	3.49932	0.0729	3	0.32	0.763397	0.731802	0.54
FBgn0015781	1000031845	CG6009-RA	P5cr	4	0.9	0.193791	9.29422	0.00264	4	0.7	0.258281	5.43303	0.0122	4	0.8	0.369402	4.34496	0.0225
FBgn0001257	1000038987	CG15009-RC	ImpL2	4	0.9	0.160124	11.2244	0.00152	4	0.2	0.191075	2.11672	0.125	4	0.44	0.147644	5.91647	0.00965
FBgn0031609	1000039955	CG15443-RA		4	0.9	0.681209	2.63076	0.0783	4	0.24	0.417431	1.13792	0.338	4	-0.01	0.435816	-0.0615831	0.955
FBgn0033972	1000042574	CG12797-RA		4	0.9	0.155231	11.5394	0.0014	4	0.75	0.16209	9.24507	0.00268	4	0.8	0.139088	11.5719	0.00139
FBgn0035176	1000038298	CG13905-RA		4	0.9	0.0924216	19.3812	0.0003	4	0.22	0.192765	2.31803	0.103	4	0.03	0.179599	0.335808	0.759
FBgn0000640	1000040028	CG3763-RA	Fbp2	4	0.89	0.202808	8.81517	0.00308	4	1.19	0.371733	6.39229	0.00775	4	0.12	0.438909	0.552914	0.619
FBgn0035059	1000031075	CG3894-RB		4	0.89	0.429575	4.16106	0.0252	1	0.55	NA	NA	NA	2	-0.21	NA	NA	NA
FBgn0033448	1000042270	CG1623-RB		4	0.89	0.757233	2.35767	0.0996	4	0.12	0.553483	0.42736	0.698	4	0.8	0.519775	3.09483	0.0535
FBgn0036939	1000035717	CG7365-RA		4	0.89	0.596681	2.98961	0.0581	4	1.29	0.331996	7.76569	0.00444	4	0.83	0.391118	4.23212	0.0241
FBgn0031769	1000043110	CG9135-RB		4	0.89	0.682898	2.61108	0.0796	4	0.58	0.664065	1.74181	0.18	4	0.68	0.511992	2.64102	0.0776
FBgn0002577	1000032117	CG9369-RA	m	4	0.89	0.242825	7.32536	0.00526	4	0.81	0.551915	2.94153	0.0604	4	0.71	0.314887	4.51492	0.0203
FBgn0034084	1000040189	CG8435-RA		4	0.89	0.635294	2.79811	0.068	4	0.39	0.258779	2.98054	0.0586	4	0.03	0.525516	0.129226	0.905
FBgn0030909	1000032614	CG15062-RA		3	0.89	0.51751	2.9745	0.0969	3	0.34	1.15297	0.510117	0.661	4	-0.15	0.879177	-0.338954	0.757
FBgn0039555	1000033889	CG12261-RA	mRpS22	4	0.89	0.309647	5.73671	0.0105	4	0.49	0.301098	3.25881	0.0472	4	0.3	0.247081	2.4246	0.0938
FBgn0069970	1000031144	CG40497-RB		4	0.89	0.359209	4.93929	0.0159	4	0.15	0.272104	1.06686	0.364	4	-0.05	0.335612	-0.299086	0.784
FBgn0014462	1000037362	CG7779-RA	Cng	3	0.89	0.248512	6.18171	0.0252	4	0.76	0.388641	3.89189	0.0301	3	0.52	0.190556	4.69943	0.0424
FBgn0038431	1000039533	CG10405-RA		4	0.88	0.523436	3.37909	0.0431	4	0.47	0.0927422	10.1684	0.00203	4	0.49	0.400027	2.45672	0.0911
FBgn0035968	1000042939	CG4484-RA		4	0.88	0.446055	3.95682	0.0288	3	0.66	0.230809	4.96786	0.0382	4	0.2	0.517241	0.788812	0.488
FBgn0030554	1000039337	CG1434-RA		3	0.88	0.440651	3.46783	0.074	2	0	NA	NA	NA	3	0.17	0.177404	1.64112	0.242
FBgn0033800	1000041250	CG4016-RB	Spt-I	4	0.88	0.261075	6.75856	0.00662	4	0.45	0.261478	3.45112	0.0409	4	0.28	0.584709	0.967638	0.405
FBgn0038974	1000032087	CG5377-RA		4	0.88	0.400018	4.40861	0.0216	4	1.02	0.336744	6.05767	0.00903	4	0.65	0.248429	5.24985	0.0135
FBgn0031078	1000043432	CG11943-RB		4	0.88	0.485392	3.63009	0.036	4	0.87	0.253995	6.85516	0.00635	4	0.61	0.611624	2.00769	0.138
FBgn0035203	1000044196	CG9149-RA		4	0.88	0.517226	3.40514	0.0423	4	0.62	0.495076	2.4885	0.0886	4	0.65	0.233985	5.53237	0.0116
FBgn0031068	1000036378	CG12534-RA		4	0.88	0.266339	6.5984	0.00709	4	-0.06	0.417621	-0.28194	0.796	4	0.19	0.456817	0.831699	0.467
FBgn0050074	1000031334	CG30074-RA	Obp50d	4	0.88	0.686582	2.55881	0.0833	2	0.93	NA	NA	NA	3	-0.23	0.953567	-0.422649	0.714
FBgn0030812	1000035049	CG8949-RA		4	0.88	0.409259	4.29075	0.0233	4	0.44	0.505657	1.75946	0.177	4	0.42	0.209586	4.04748	0.0272
FBgn0052649	1000044448	CG32649-RA		4	0.88	0.333658	5.24992	0.0135	4	0.63	0.0835938	15.0277	0.00064	4	0.39	0.408506	1.90399	0.153
FBgn0010278	1000039768	CG4817-RA	Ssrp	4	0.87	0.164674	10.6145	0.00179	4	0.46	0.386494	2.36905	0.0986	4	0.31	0.139747	4.36513	0.0222
FBgn0031107	1000032298	CG11734-RB	HERC2	4	0.87	0.273951	6.37984	0.0078	3	0.24	0.155109	2.67334	0.116	4	0.59	0.452757	2.591	0.081
FBgn0030678	1000032280	CG11679-RA		4	0.87	0.500908	3.48769	0.0398	4	0.57	0.571195	2.00936	0.138	3	0.37	0.477877	1.34167	0.312
FBgn0003638	1000043609	CG3019-RA	su(w[a])	4	0.87	0.42034	4.15542	0.0253	4	0.35	0.367059	1.91104	0.152	3	0.15	0.572607	0.44346	0.701
FBgn0031251	1000044346	CG4213-RA		4	0.87	0.7012	2.49043	0.0885	4	0.61	0.385861	3.1496	0.0513	4	0.61	0.66052	1.83493	0.164
FBgn0024314	1000038691	CG5105-RA	Plap	4	0.87	0.211615	8.24899	0.00373	4	0.79	0.129173	12.2673	0.00117	4	0.76	0.211826	7.20272	0.00552
FBgn0030051	1000043187	CG2056-RA		4	0.87	0.108087	16.1378	0.000518	4	1.25	0.158888	15.7116	0.00056	4	0.69	0.124419	11.1375	0.00155
FBgn0051231	1000033174	CG31231-RA		3	0.87	0.376683	4.00662	0.057	4	-0.11	0.583261	-0.367254	0.738	4	0.41	0.361045	2.27527	0.107
FBgn0030360	1000037502	CG1806-RA		4	0.87	0.347661	5.00846	0.0153	4	0.46	0.251829	3.63938	0.0358	4	0.13	0.371686	0.718398	0.524
FBgn0015019	1000043339	CG8977-RA	Cctgamma	4	0.87	0.205842	8.45548	0.00347	4	0.56	0.193306	5.82439	0.0101	4	0.39	0.0576119	13.5729	0.000865
FBgn0029147	1000033684	CG6698-RA	NtR	4	0.87	0.2038	8.53966	0.00337	3	0.71	0.188768	6.53984	0.0226	4	0.39	0.0690895	11.4205	0.00144
FBgn0033132	1000031622	CG12143-RA	Tsp42Ej	4	0.87	0.373878	4.65487	0.0187	4	0.66	0.401221	3.26721	0.0469	4	0.69	0.215643	6.42152	0.00765
FBgn0032759	1000039485	CG10689-RA		4	0.87	0.335533	5.1569	0.0141	3	0.74	0.595782	2.14355	0.165	4	0.53	0.306162	3.44591	0.0411
FBgn0000299	1000045001	CG4145-RA	Cg25C	4	0.86	0.448893	3.85129	0.0309	4	0.07	0.279443	0.472996	0.669	4	-0.04	0.41895	-0.1772	0.871
FBgn0002783	1000043514	CG18740-RA	mor	4	0.86	0.482743	3.57965	0.0373	2	0.23	NA	NA	NA	3	0.43	0.693975	1.08178	0.392
FBgn0027495	1000032770	CG8378-RA		4	0.86	0.427149	4.03385	0.0274	4	0.6	0.28636	4.17878	0.025	3	0.46	0.335439	2.35026	0.143
FBgn0027081	1000038732	CG5353-RA	Aats-thr	4	0.86	0.330593	5.19539	0.0139	4	0.65	0.181638	7.15183	0.00563	4	0.6	0.126169	9.46544	0.0025
FBgn0029799	1000042204	CG15772-RA		3	0.86	0.233365	6.36573	0.0238	4	0.53	0.781965	1.36236	0.266	3	0.51	0.251111	3.54624	0.0711
FBgn0030087	1000043956	CG7766-RB		4	0.86	0.519039	3.29897	0.0458	3	0.38	1.06932	0.613131	0.602	4	0.65	0.589302	2.21205	0.114
FBgn0001128	1000044143	CG9042-RB	Gpdh	4	0.86	0.221576	7.71795	0.00452	4	0.25	0.40786	1.20147	0.316	3	0.28	0.338702	1.45733	0.282
FBgn0032296	1000033690	CG6729-RA		4	0.85	0.594921	2.87427	0.0638	4	0.52	0.338727	3.0845	0.0539	3	0.35	0.187419	3.2027	0.0852
FBgn0028687	1000034830	CG1341-RA	Rpt1	4	0.85	0.230865	7.40546	0.00509	4	0.73	0.239083	6.14442	0.00867	4	0.66	0.16303	8.0952	0.00394
FBgn0011745	1000039606	CG6174-RA	Arp87C	4	0.85	0.697782	2.44894	0.0918	3	0.75	1.08713	1.18897	0.356	4	1.01	0.847373	2.38492	0.0972
FBgn0025620	1000034822	CG13360-RA		4	0.85	0.419726	4.05884	0.027	2	0.35	NA	NA	NA	3	0.79	0.504216	2.72293	0.113
FBgn0033451	1000031176	CG1665-RA		4	0.85	0.201906	8.4244	0.00351	4	0.77	0.235966	6.5237	0.00732	4	0.71	0.233949	6.06256	0.00901
FBgn0052310	1000030927	CG32310-RA		4	0.85	0.221495	7.67599	0.00459	4	0.5	0.171262	5.81058	0.0101	4	0.56	0.258121	4.33174	0.0227
FBgn0016132	1000040010	CG3733-RA	Chd1	4	0.85	0.342226	4.96609	0.0157	4	0.42	0.213357	3.90646	0.0298	4	0.39	0.225411	3.43372	0.0414
FBgn0030938	1000032608	CG15047-RA		3	0.85	0.452936	3.24837	0.0831	1	1.03	NA	NA	NA	2	-0.13	NA	NA	NA
FBgn0035402	1000040708	CG12082-RA		4	0.85	0.347685	4.87639	0.0165	4	0.73	0.246866	5.87774	0.00983	4	0.75	0.30031	4.99273	0.0155
FBgn0032781	1000040955	CG9987-RA		4	0.85	0.317715	5.33128	0.0129	4	0.69	0.216422	6.36707	0.00784	4	0.71	0.177598	8.01695	0.00405
FBgn0032727	1000039444	CG10623-RA		4	0.85	0.294497	5.7477	0.0105	4	0.58	0.31507	3.67685	0.0348	4	0.52	0.336836	3.08346	0.054
FBgn0004133	1000034872	CG1363-RA	blow	4	0.85	0.448438	3.77094	0.0326	4	0.66	0.21473	6.11877	0.00877	4	0.6	0.285194	4.18114	0.0249
FBgn0030987	1000041635	CG7502-RA		4	0.84	0.668893	2.52609	0.0857	4	0.32	0.0631148	10.0398	0.0021	4	0.04	0.179297	0.49908	0.652
FBgn0030151	1000035514	CG1354-RB		4	0.84	0.285928	5.90734	0.00969	4	0.56	0.166701	6.65875	0.0069	4	0.34	0.138827	4.94186	0.0159
FBgn0000052	1000035085	CG9127-RA	ade2	4	0.84	0.225732	7.48134	0.00495	4	0.62	0.355887	3.50971	0.0392	4	0.28	0.176946	3.2064	0.0491
FBgn0031298	1000042909	CG4428-RA		4	0.84	0.277114	6.08632	0.00891	4	1.07	0.259084	8.29044	0.00368	4	0.57	0.178567	6.40353	0.00772
FBgn0031264	1000040668	CG11835-RA		4	0.84	0.692134	2.43536	0.0929	4	0.31	0.534577	1.17839	0.324	4	0.57	0.217248	5.28813	0.0132
FBgn0029778	1000038240	CG3208-RB	RhoGAP5A	4	0.84	0.439711	3.82449	0.0315	1	0.59	NA	NA	NA	4	0.31	0.39593	1.5738	0.214
FBgn0033415	1000038315	CG13952-RA		4	0.84	0.441024	3.80726	0.0318	4	0.12	0.234971	0.99986	0.391	4	0.05	0.257269	0.362092	0.741
FBgn0050046	1000037591	CG30046-RB		4	0.84	0.702662	2.38851	0.0969	4	0.21	0.397538	1.07308	0.362	4	0.27	0.368574	1.47947	0.236
FBgn0033226	1000035626	CG1882-RA		3	0.84	0.332733	4.36734	0.0486	4	0.8	0.300139	5.31027	0.013	4	1.06	0.476284	4.46535	0.0209
FBgn0032745	1000039559	CG10473-RB		4	0.84	0.664059	2.52544	0.0858	4	0.28	0.564854	0.979028	0.4	4	-0.03	0.460987	-0.12359	0.909
FBgn0034564	1000034157	CG9344-RA		4	0.84	0.466432	3.58302	0.0372	4	0.83	0.491653	3.36558	0.0436	4	0.5	0.224033	4.50195	0.0205
FBgn0031050	1000036051	CG12235-RA	Arp11	4	0.83	0.617431	2.70442	0.0735	4	1.01	0.689903	2.94094	0.0605	4	0.55	0.267713	4.1093	0.0261
FBgn0000562	1000038377	CG4051-RA	egl	4	0.83	0.349259	4.78074	0.0174	3	0.28	0.245474	1.9482	0.191	4	0.23	0.341945	1.33339	0.275
FBgn0051764	1000041949	CG31764-RC		4	0.83	0.181738	9.1626	0.00275	4	0.58	0.12775	9.02775	0.00287	4	0.58	0.12305	9.37932	0.00257
FBgn0031483	1000045310	CG9641-RA		3	0.83	0.28443	5.06729	0.0368	4	0.28	0.166607	3.39483	0.0426	3	0	0.648977	-0.000576837	1
FBgn0010621	1000040190	CG8439-RA	Cct5	4	0.83	0.274047	6.07086	0.00897	4	0.76	0.0611303	24.8623	0.000143	4	0.7	0.098224	14.1844	0.000759
FBgn0051160	1000031704	CG31160-RA		4	0.83	0.324665	5.10641	0.0145	4	0.77	0.306993	5.04098	0.0151	4	0.57	0.598564	1.90969	0.152
FBgn0030061	1000035172	CG1785-RA		3	0.83	0.486344	2.95015	0.0983	4	0.53	0.805728	1.3242	0.277	4	0.65	0.128399	10.1037	0.00207
FBgn0039668	1000041473	CG2304-RC	Trc8	4	0.83	0.310483	5.32579	0.0129	4	0.25	0.358163	1.39424	0.258	4	0.31	0.343729	1.81955	0.166
FBgn0034538	1000035249	CG16799-RA		4	0.83	0.235702	7.00895	0.00596	4	0.46	0.346183	2.67503	0.0754	4	0.18	0.259125	1.35419	0.269
FBgn0024945	1000044777	CG7067-RA	NitFhit	4	0.83	0.700306	2.35642	0.0997	4	0.5	0.154567	6.52225	0.00732	4	0.53	0.291901	3.63659	0.0358
FBgn0017566	1000038890	CG2286-RA	ND75	4	0.83	0.30162	5.4711	0.012	4	0.95	0.435359	4.38484	0.022	4	0.81	0.376835	4.29046	0.0233
FBgn0036607	1000044068	CG13059-RA		4	0.83	0.509274	3.23995	0.0479	4	0.61	0.708395	1.712	0.185	4	1	0.379334	5.25303	0.0134
FBgn0035762	1000040272	CG8605-RA		4	0.82	0.601281	2.74255	0.0712	4	0.37	0.581246	1.25905	0.297	4	0.38	0.261391	2.90377	0.0623
FBgn0030893	1000036167	CG7122-RA	RhoGAP16F	4	0.82	0.186252	8.85269	0.00304	4	0.61	0.261373	4.69711	0.0183	4	0.62	0.306153	4.06992	0.0268
FBgn0050360	1000040577	CG30360-RA		4	0.82	0.177233	9.296	0.00263	4	0.87	0.184127	9.50277	0.00247	4	0.6	0.245952	4.87739	0.0165
FBgn0035246	1000038304	CG13928-RA		4	0.82	0.0588709	27.9818	0.0001	4	-0.02	0.321354	-0.103865	0.924	4	0.12	0.0618728	3.8666	0.0306
FBgn0041585	1000042637	CG11430-RC	olf186-F	4	0.82	0.421135	3.91088	0.0297	4	0.23	0.551472	0.829378	0.468	4	-0.27	0.146712	-3.69277	0.0345
FBgn0033465	1000040725	CG12140-RA		4	0.82	0.24239	6.79301	0.00652	4	0.67	0.290141	4.58971	0.0194	4	0.45	0.177115	5.11808	0.0144
FBgn0032698	1000040458	CG10336-RB		4	0.82	0.222025	7.40642	0.00509	3	0.68	0.259176	4.54494	0.0452	4	0.57	0.163872	6.89724	0.00624
FBgn0000629	1000040914	CG6502-RA	E(z)	4	0.82	0.219362	7.49544	0.00492	2	0.84	NA	NA	NA	3	0.45	0.0963097	8.16931	0.0147
FBgn0026015	1000040085	CG3458-RA	Top3beta	4	0.82	0.17351	9.47253	0.00249	3	0.36	0.543101	1.14756	0.37	4	0.54	0.161818	6.71636	0.00674
FBgn0024179	1000034356	CG10776-RA	wit	3	0.82	0.337198	4.20966	0.0521	4	0.71	0.712225	1.98605	0.141	4	0.83	0.0977941	17.0526	0.000439
FBgn0039451	1000036660	CG6420-RA		4	0.82	0.0170345	96.2205	2.47e-06	4	0.06	0.354755	0.323088	0.768	4	0.31	0.0930774	6.66627	0.00688
FBgn0036290	1000039456	CG10638-RB		3	0.82	0.166444	8.51841	0.0135	3	-0.05	0.770643	-0.119165	0.916	1	0.16	NA	NA	NA
FBgn0024920	1000041984	CG3181-RA	Ts	4	0.82	0.411213	3.97771	0.0284	4	0.39	0.180358	4.31843	0.0229	4	0.13	0.508442	0.524987	0.636
FBgn0003074	1000036942	CG8251-RA	Pgi	4	0.82	0.50233	3.25585	0.0473	4	0.57	0.571842	1.99949	0.139	4	0.64	0.368008	3.48718	0.0398
FBgn0027611	1000039626	CG6206-RA		4	0.82	0.30092	5.43333	0.0122	4	0.53	0.618943	1.70448	0.187	4	0.03	0.440411	0.124997	0.908
FBgn0039558	1000035827	CG4980-RA		4	0.82	0.382872	4.26682	0.0236	4	0.25	0.314704	1.56185	0.216	4	0.05	0.242919	0.394472	0.72
FBgn0029866	1000040062	CG3842-RB		4	0.82	0.253148	6.45282	0.00755	4	0.98	0.541458	3.61171	0.0365	4	0.8	0.575236	2.78126	0.0689
FBgn0019644	1000039877	CG8189-RA	ATPsyn-b	4	0.82	0.197104	8.28486	0.00368	4	0.62	0.138697	9.00766	0.00289	4	0.41	0.100034	8.26431	0.00371
FBgn0052604	1000044429	CG32604-RA		4	0.81	0.578855	2.81468	0.067	4	0.71	0.293489	4.83602	0.0169	4	0.79	0.280457	5.65711	0.0109
FBgn0033692	1000044100	CG13176-RA		4	0.81	0.547521	2.97495	0.0588	4	0.37	0.635926	1.16253	0.329	4	0.55	0.569775	1.92716	0.15
FBgn0020369	1000040548	CG1489-RA	Pros45	3	0.81	0.374876	3.76224	0.0639	4	0.83	0.264198	6.29494	0.0081	4	0.74	0.341845	4.35698	0.0223
FBgn0035204	1000041472	CG2277-RA		4	0.81	0.357868	4.54733	0.0199	4	0.69	0.146915	9.45986	0.0025	4	0.74	0.10146	14.5596	0.000703
FBgn0030400	1000042102	CG11138-RB		4	0.81	0.155416	10.454	0.00187	4	0.37	0.21468	3.43366	0.0414	4	0.43	0.144638	5.91187	0.00967
FBgn0053075	1000036294	CG33075-RA		3	0.81	0.104698	13.3736	0.00554	3	0.45	0.861405	0.912281	0.458	4	0.71	0.232403	6.1436	0.00867
FBgn0027616	1000041389	CG12076-RA	YT521-B	4	0.81	0.305098	5.29034	0.0132	4	0.37	0.729554	1.00403	0.389	4	0.05	0.703446	0.136528	0.9
FBgn0000330	1000040576	CG3035-RA	cm	4	0.81	0.401613	4.01608	0.0277	4	0.3	0.526393	1.14743	0.334	4	0.71	0.456601	3.1155	0.0527
FBgn0053464	1000045095	CG33464-RA		4	0.81	0.230526	6.99625	0.006	3	0.68	0.364726	3.21501	0.0846	4	0.83	0.303054	5.47063	0.012
FBgn0037954	1000033732	CG6946-RA		4	0.81	0.427026	3.77635	0.0325	4	0.35	0.211494	3.29386	0.0459	4	0.49	0.331322	2.98732	0.0583
FBgn0029889	1000038399	CG4094-RA		4	0.81	0.230421	6.99364	0.006	4	0.9	0.589049	3.07132	0.0545	4	0.78	0.359919	4.31553	0.0229
FBgn0024332	1000044339	CG4206-RA	Mcm3	4	0.81	0.359659	4.47873	0.0208	4	0.5	0.251164	4.0093	0.0278	4	0.69	0.189008	7.33815	0.00523
FBgn0033857	1000034663	CG13335-RB		4	0.8	0.346277	4.64572	0.0188	2	0.59	NA	NA	NA	3	-0.32	0.76245	-0.716178	0.548
FBgn0036374	1000035148	CG17689-RA		3	0.8	0.11673	11.9304	0.00695	3	0.35	0.464462	1.31136	0.32	4	0.01	0.11551	0.235029	0.829
FBgn0034914	1000031036	CG5554-RA		4	0.8	0.0988535	16.2621	0.000506	4	0.76	0.202721	7.46399	0.00498	4	0.81	0.117851	13.6843	0.000844
FBgn0037635	1000040315	CG9837-RA		3	0.8	0.410872	3.3869	0.0772	4	0.32	0.29872	2.15477	0.12	4	-0.04	0.399194	-0.196368	0.857
FBgn0004868	1000042905	CG4422-RA	Gdi	4	0.8	0.144826	11.091	0.00157	4	0.65	0.167383	7.74726	0.00447	4	0.49	0.154478	6.30104	0.00808
FBgn0031514	1000038737	CG3332-RA		4	0.8	0.384593	4.16911	0.0251	3	0.36	1.03176	0.598774	0.61	3	0.15	0.153639	1.68325	0.234
FBgn0004514	1000041628	CG7485-RA	TyrR	3	0.8	0.150629	9.21672	0.0116	1	0.54	NA	NA	NA	3	0.68	0.337826	3.46731	0.0741
FBgn0039229	1000036767	CG6995-RA		4	0.8	0.0189259	84.6471	3.63e-06	4	0.55	0.195998	5.5809	0.0114	4	0.58	0.224376	5.18638	0.0139
FBgn0033879	1000044540	CG6543-RA		4	0.8	0.367474	4.35673	0.0223	4	0.79	0.104399	15.2145	0.000617	4	0.37	0.173908	4.2142	0.0244
FBgn0026378	1000040187	CG8432-RA	Rep	4	0.8	0.248092	6.44567	0.00757	3	0.39	0.530748	1.2878	0.327	3	0.29	0.0950935	5.33786	0.0334
FBgn0032405	1000042986	CG14946-RA		4	0.8	0.184401	8.66947	0.00323	4	0.45	0.323266	2.7802	0.069	4	0.39	0.191268	4.12735	0.0258
FBgn0037164	1000034390	CG11438-RA		4	0.8	0.474021	3.37231	0.0433	4	0.96	0.272635	7.0558	0.00585	4	0.66	0.450773	2.92957	0.061
FBgn0033122	1000043884	CG17002-RB		4	0.8	0.46076	3.46808	0.0404	4	0.2	0.286198	1.39848	0.256	4	0.56	0.346817	3.24525	0.0477
FBgn0028499	1000036803	CG7985-RA		4	0.8	0.506355	3.14782	0.0514	3	0.7	0.340347	3.55466	0.0708	4	0.64	0.535424	2.40161	0.0957
FBgn0011768	1000032518	CG6598-RA	Fdh	4	0.8	0.107101	14.8779	0.000659	4	0.72	0.128345	11.2728	0.0015	4	0.48	0.189947	5.1044	0.0145
FBgn0035283	1000041358	CG12024-RA		4	0.8	0.47485	3.35236	0.044	4	0.42	0.372337	2.2405	0.111	4	0.49	0.460761	2.12514	0.124
FBgn0020493	1000031819	CG5201-RA	Dad	4	0.8	0.588361	2.70244	0.0736	4	0.57	0.449503	2.54009	0.0847	4	0.06	0.48911	0.263452	0.809
FBgn0029946	1000039002	CG15034-RA		4	-0.8	0.455441	-3.4941	0.0396	4	-1.7	0.284772	-11.9423	0.00126	4	-0.77	0.558469	-2.76167	0.0701
FBgn0031619	1000033250	CG3355-RA		4	-0.8	0.520415	-3.08266	0.054	4	0.98	0.454011	4.32054	0.0228	4	0.23	1.56399	0.29475	0.787
FBgn0034408	1000042556	CG12758-RB	sano	4	-0.8	0.506668	-3.16746	0.0506	4	-0.05	0.122923	-0.742796	0.511	4	-0.21	0.230045	-1.81611	0.167
FBgn0036437	1000031737	CG5048-RA		4	-0.8	0.551493	-2.91051	0.062	4	-1.49	0.319772	-9.29879	0.00263	4	-0.57	0.55741	-2.05316	0.132
FBgn0036769	1000031007	CG5492-RB	Tsp74F	4	-0.8	0.601594	-2.66968	0.0757	4	-0.56	0.170218	-6.57168	0.00717	4	-0.38	0.590973	-1.29739	0.285
FBgn0023524	1000041048	CG3078-RA		3	-0.8	0.417546	-3.33175	0.0795	4	-0.33	0.167585	-3.89728	0.03	4	0	0.450934	0.0182831	0.987
FBgn0034275	1000035839	CG5002-RA		4	-0.8	0.302879	-5.30433	0.0131	4	-0.41	0.516483	-1.60298	0.207	4	-0.93	0.362296	-5.1127	0.0145
FBgn0038983	1000032064	CG5326-RB		4	-0.8	0.388371	-4.1394	0.0256	4	-0.13	0.557053	-0.470686	0.67	4	0.02	0.208417	0.186945	0.864
FBgn0040734	1000039013	CG15065-RA		3	-0.81	0.173038	-8.05915	0.015	3	-0.59	0.791385	-1.29672	0.324	2	-0.97	NA	NA	NA
FBgn0051639	1000031499	CG31639-RB		4	-0.81	0.527581	-3.05343	0.0553	4	-1.25	0.206037	-12.1118	0.00121	4	-0.72	0.38261	-3.78958	0.0322
FBgn0042213	1000035596	CG18731-RA		4	-0.81	0.229752	-7.0176	0.00594	4	-0.32	0.303059	-2.12052	0.124	4	-0.64	0.42542	-3.03192	0.0562
FBgn0051957	1000041824	CG31957-RA		4	-0.81	0.374031	-4.31313	0.023	4	-0.65	0.102631	-12.6087	0.00108	4	-0.47	0.294331	-3.1967	0.0495
FBgn0035161	1000040763	CG13898-RA		4	-0.81	0.347882	-4.64111	0.0189	4	-1.3	0.303504	-8.59792	0.00331	4	-0.59	0.484705	-2.44167	0.0924
FBgn0040963	1000035588	CG18662-RA		4	-0.81	0.506071	-3.19491	0.0495	4	-1.62	0.326349	-9.92407	0.00218	4	-0.81	0.534427	-3.01557	0.057
FBgn0030160	1000045334	CG9691-RB		4	-0.81	0.230296	-7.03811	0.00589	4	-0.03	0.242145	-0.237065	0.828	4	-0.22	0.133747	-3.22425	0.0484
FBgn0034530	1000042122	CG11175-RA		4	-0.81	0.526059	-3.08881	0.0538	4	-0.14	0.523196	-0.534589	0.63	3	0.03	0.335531	0.165708	0.884
FBgn0039969	1000036518	CG17510-RA		4	-0.81	0.0629383	-25.8237	0.000127	4	-0.7	0.0258699	-53.8322	1.41e-05	4	-0.75	0.0613536	-24.4795	0.000149
FBgn0037755	1000033142	CG12945-RA		4	-0.81	0.110785	-14.6743	0.000686	4	-0.12	0.154446	-1.52306	0.225	4	-0.56	0.221111	-5.07607	0.0148
FBgn0038809	1000043852	CG16953-RA		4	-0.81	0.140109	-11.6076	0.00137	4	-0.36	0.040321	-18.0768	0.000369	4	-0.29	0.358225	-1.59521	0.209
FBgn0039088	1000034125	CG10164-RA		4	-0.81	0.408064	-3.98551	0.0283	4	-0.97	0.470737	-4.11945	0.0259	4	-0.32	0.468722	-1.38477	0.26
FBgn0033920	1000035401	CG8561-RA		4	-0.81	0.301497	-5.39562	0.0125	1	-0.24	NA	NA	NA	3	-0.89	0.579329	-2.66246	0.117
FBgn0031968	1000043665	CG7231-RC		4	-0.81	0.243677	-6.67847	0.00685	4	0.35	0.437088	1.59794	0.208	4	0.01	0.196798	0.0965319	0.929
FBgn0036415	1000037355	CG7768-RA		4	-0.82	0.621075	-2.62815	0.0784	4	-0.86	0.283108	-6.08272	0.00892	4	-0.79	0.493552	-3.20643	0.0491
FBgn0032117	1000042914	CG4435-RA	FucTB	4	-0.82	0.335434	-4.87458	0.0165	4	-1.43	0.180467	-15.8268	0.000548	4	-0.7	0.391507	-3.58033	0.0373
FBgn0051327	1000036837	CG31327-RA		3	-0.82	0.269363	-5.27264	0.0341	4	-0.51	0.282248	-3.63175	0.0359	3	-0.48	0.235649	-3.50506	0.0726
FBgn0034394	1000041140	CG15096-RA		4	-0.82	0.148114	-11.0775	0.00158	4	-0.5	0.387611	-2.56276	0.083	4	0.12	0.518307	0.466233	0.673
FBgn0040955	1000038271	CG13790-RA		4	-0.82	0.178562	-9.18987	0.00272	4	-0.57	0.177655	-6.39887	0.00773	4	-0.67	0.125201	-10.7774	0.00171
FBgn0035082	1000037744	CG2811-RA		4	-0.82	0.307201	-5.34545	0.0128	4	-0.39	0.450885	-1.72619	0.183	4	-0.25	0.292099	-1.71788	0.184
FBgn0028428	1000034993	CG8585-RA	Ih	4	-0.82	0.39632	-4.14944	0.0254	3	-0.09	0.143314	-1.03848	0.408	3	-0.97	0.576789	-2.90936	0.101
FBgn0041180	1000039514	CG10363-RA	TepIV	4	-0.82	0.395689	-4.1569	0.0253	4	0.2	0.168873	2.38253	0.0974	4	-0.01	0.266764	-0.110451	0.919
FBgn0030158	1000034219	CG9686-RA		4	-0.82	0.389471	-4.22374	0.0243	4	0.4	0.250748	3.1753	0.0503	4	-0.44	0.758833	-1.16942	0.327
FBgn0032248	1000038043	CG5343-RA		4	-0.82	0.272764	-6.0406	0.0091	4	-1.06	0.175818	-12.0268	0.00124	4	-0.61	0.248814	-4.92172	0.0161
FBgn0037999	1000039790	CG4860-RA		4	-0.82	0.394599	-4.17969	0.025	4	0.49	0.104448	9.46904	0.0025	4	0.27	0.0726177	7.56099	0.0048
FBgn0038100	1000031347	CG12358-RA	Paip2	4	-0.82	0.287517	-5.73712	0.0105	4	-0.67	0.16109	-8.29198	0.00367	4	-0.64	0.336335	-3.82166	0.0315
FBgn0033364	1000044827	CG13747-RA		4	-0.83	0.388154	-4.25161	0.0238	4	-1.43	0.0413384	-69.2746	6.63e-06	4	-0.82	0.545539	-3.00824	0.0573
FBgn0036422	1000040074	CG3868-RA		4	-0.83	0.360475	-4.58677	0.0195	4	0.33	0.183939	3.56478	0.0377	4	-0.01	0.24542	-0.109301	0.92
FBgn0041102	1000034276	CG7929-RA	ocn	4	-0.83	0.591922	-2.79348	0.0682	4	-1.38	0.52254	-5.2649	0.0134	4	-0.65	0.662913	-1.95852	0.145
FBgn0040519	1000041205	CG15219-RA		4	-0.83	0.610065	-2.71056	0.0731	4	-1.36	0.539796	-5.02769	0.0152	4	-0.62	0.443661	-2.77332	0.0694
FBgn0019828	1000033764	CG1980-RB	dj	4	-0.83	0.477287	-3.46637	0.0405	4	-1.6	0.264043	-12.1387	0.0012	4	-0.73	0.733656	-1.99912	0.139
FBgn0031145	1000036487	CG1740-RA	Ntf-2	4	-0.83	0.387501	-4.28309	0.0234	4	-0.6	0.208594	-5.74062	0.0105	4	-0.98	0.396819	-4.92393	0.0161
FBgn0038539	1000033920	CG12334-RA		4	-0.83	0.180262	-9.22132	0.0027	4	-1.08	0.792893	-2.71311	0.073	4	-0.86	0.303765	-5.67666	0.0108
FBgn0051623	1000031490	CG31623-RA		4	-0.83	0.451546	-3.68183	0.0347	4	-0.91	0.269546	-6.71722	0.00673	4	-0.69	0.468806	-2.93524	0.0607
FBgn0032755	1000035109	CG17344-RA		4	-0.83	0.558664	-2.98528	0.0584	4	-1.35	0.379467	-7.12693	0.00569	4	-0.72	0.402845	-3.55602	0.0379
FBgn0025704	1000038842	CG2165-RA		4	-0.83	0.313881	-5.31614	0.013	4	-0.13	0.399029	-0.658694	0.557	3	-0.4	0.292543	-2.37809	0.14
FBgn0033631	1000044134	CG9027-RB		4	-0.84	0.181462	-9.20454	0.00271	4	-0.38	0.103366	-7.33977	0.00523	4	-0.55	0.167568	-6.55436	0.00722
FBgn0030494	1000042052	CG15757-RA		4	-0.84	0.29936	-5.58258	0.0113	4	0.04	0.166886	0.45952	0.677	4	-0.28	0.301383	-1.82879	0.165
FBgn0033623	1000034982	CG13202-RA		4	-0.84	0.373065	-4.48054	0.0207	2	-0.9	NA	NA	NA	4	-0.75	0.643892	-2.32752	0.102
FBgn0051870	1000032893	CG31870-RC		4	-0.84	0.500105	-3.34803	0.0441	4	-1.8	0.315301	-11.3917	0.00145	4	-0.83	0.425168	-3.90256	0.0299
FBgn0033168	1000042106	CG11145-RA		4	-0.84	0.509671	-3.29625	0.0459	4	-0.89	0.213218	-8.32514	0.00363	4	-0.35	0.557872	-1.26953	0.294
FBgn0028506	1000042926	CG4455-RA		4	-0.84	0.269298	-6.23941	0.0083	4	-0.59	0.20075	-5.85799	0.00992	4	-0.56	0.134525	-8.28397	0.00368
FBgn0036703	1000036790	CG7707-RA		4	-0.84	0.35779	-4.69749	0.0182	4	-0.83	0.985371	-1.67571	0.192	4	-0.61	0.271747	-4.51996	0.0202
FBgn0013997	1000038497	CG6827-RB	Nrx	4	-0.84	0.106148	-15.8441	0.000547	4	-0.68	0.728485	-1.86159	0.16	4	-0.83	0.725868	-2.29493	0.105
FBgn0039561	1000041296	CG4963-RA		4	-0.84	0.138456	-12.1688	0.00119	4	-0.25	0.360981	-1.38262	0.261	4	-0.17	0.138605	-2.46786	0.0902
FBgn0019661	1000032469	CR32777-RA		4	-0.84	0.432993	-3.89405	0.03	4	-1.32	0.440604	-5.98035	0.00936	4	-0.98	0.60331	-3.2633	0.047
FBgn0037579	1000037541	CG18193-RA		4	-0.84	0.341516	-4.93787	0.0159	4	-1.23	0.207215	-11.8632	0.00129	4	-0.69	0.442792	-3.10956	0.0529
FBgn0040679	1000037809	CG11373-RA		4	-0.84	0.506007	-3.33314	0.0446	4	-0.97	0.122937	-15.8262	0.000548	3	-0.34	0.0924331	-6.41398	0.0235
FBgn0031554	1000039945	CG15418-RA		4	-0.84	0.565795	-2.98441	0.0584	4	-1.11	0.133957	-16.5279	0.000482	4	-0.8	0.349502	-4.58473	0.0195
FBgn0004175	1000037072	CG17935-RA	Mst84Dd	4	-0.84	0.403673	-4.18465	0.0249	4	-1.57	0.354482	-8.84689	0.00304	4	-0.58	0.512099	-2.27314	0.108
FBgn0013432	1000040005	CG3717-RA	bcn92	4	-0.85	0.153501	-11.0264	0.0016	4	-0.49	0.104043	-9.38912	0.00256	4	-0.23	0.12659	-3.55503	0.038
FBgn0004435	1000044296	CG17759-RA	Galpha49B	4	-0.85	0.399214	-4.2537	0.0238	4	-0.37	0.379206	-1.95655	0.145	4	-0.36	0.379646	-1.89052	0.155
FBgn0031747	1000035416	CG9021-RA		4	-0.85	0.268617	-6.33453	0.00796	4	-0.43	0.145778	-5.95434	0.00947	4	-0.16	0.253516	-1.23411	0.305
FBgn0028947	1000043397	CG11865-RA		4	-0.85	0.0651	-26.1457	0.000123	4	0.29	0.5427	1.06346	0.366	4	-0.37	0.501633	-1.49478	0.232
FBgn0026173	1000031811	CG5186-RA	slim	4	-0.85	0.325867	-5.22684	0.0136	4	-0.34	0.208075	-3.31158	0.0453	4	-0.24	0.124049	-3.8023	0.032
FBgn0032322	1000035225	CG16743-RA		4	-0.86	0.451046	-3.79209	0.0322	4	-0.96	0.178105	-10.7282	0.00173	4	-0.5	0.291378	-3.4098	0.0422
FBgn0038195	1000043624	CG3061-RA		4	-0.86	0.0801518	-21.34	0.000225	4	-0.06	0.275586	-0.431828	0.695	4	-0.54	0.349006	-3.0715	0.0545
FBgn0034882	1000032098	CG5398-RA		4	-0.86	0.545753	-3.13781	0.0518	4	-0.26	0.622465	-0.844593	0.46	4	-0.05	0.16686	-0.577382	0.604
FBgn0047306	1000041000	CR32314-RA		4	-0.86	0.158533	-10.8066	0.0017	4	-0.47	0.261334	-3.58668	0.0371	4	-0.65	0.17637	-7.37767	0.00515
FBgn0051281	1000042762	CG31281-RA		4	-0.86	0.420141	-4.08157	0.0266	4	-1.07	0.36933	-5.81509	0.0101	4	-0.9	0.33728	-5.36209	0.0127
FBgn0010741	1000039670	CG6302-RA	l(3)01239	4	-0.86	0.541831	-3.16509	0.0507	4	-0.42	0.226291	-3.70492	0.0342	4	-0.4	0.20661	-3.86928	0.0305
FBgn0051157	1000042693	CG31157-RA		4	-0.86	0.152335	-11.2577	0.0015	4	-0.05	0.192982	-0.525963	0.635	4	-0.49	0.225962	-4.34284	0.0225
FBgn0052672	1000036248	CG32672-RA		4	-0.86	0.34731	-4.94879	0.0158	4	-0.73	0.632251	-2.29363	0.106	4	-0.84	0.580495	-2.88875	0.0631
FBgn0038363	1000033615	CG18505-RA	Acyp2	4	-0.86	0.247168	-6.95875	0.00609	4	-0.89	0.229341	-7.7668	0.00444	4	-0.44	0.338817	-2.62552	0.0786
FBgn0040994	1000044216	CG17567-RC		4	-0.86	0.417392	-4.12112	0.0259	4	-0.9	0.726193	-2.48973	0.0885	4	-1.09	0.45597	-4.77351	0.0175
FBgn0002921	1000032824	CG5670-RD	Atpalpha	4	-0.86	0.102914	-16.7197	0.000466	4	-0.32	0.261827	-2.42886	0.0934	4	-0.4	0.0803372	-9.83369	0.00224
FBgn0028412	1000040933	CG6541-RA	Mst33A	4	-0.86	0.502946	-3.42621	0.0417	4	-1.44	0.287174	-10.0501	0.0021	4	-0.97	0.31154	-6.25106	0.00826
FBgn0039577	1000031418	CG12516-RA		4	-0.86	0.405115	-4.26118	0.0237	3	-1.11	0.164114	-11.7671	0.00714	4	-0.66	0.43358	-3.05616	0.0552
FBgn0031117	1000043897	CG1702-RA		4	-0.86	0.431305	-4.00746	0.0279	4	-0.28	0.189541	-2.93911	0.0606	4	-0.2	0.315075	-1.24799	0.301
FBgn0016684	1000040389	CG10207-RA	NaPi-T	4	-0.87	0.22592	-7.69752	0.00456	4	-0.43	0.466997	-1.84274	0.163	4	-0.21	0.0469544	-9.00016	0.0029
FBgn0031629	1000036564	CG3244-RA		4	-0.87	0.344089	-5.0555	0.0149	4	0.23	0.150992	3.07831	0.0542	4	0.12	0.193492	1.27841	0.291
FBgn0024897	1000041064	CG3100-RA	b6	3	-0.87	0.409528	-3.68268	0.0665	4	0	0.516946	-0.0137838	0.99	4	0.05	0.309821	0.311378	0.776
FBgn0051178	1000042703	CG31178-RA		4	-0.87	0.611447	-2.85026	0.0651	0	NA	NA	NA	NA	3	-0.9	0.588123	-2.64431	0.118
FBgn0051492	1000035936	CG31492-RA		4	-0.87	0.164839	-10.5761	0.00181	4	-0.41	0.124813	-6.64573	0.00694	4	-0.46	0.238805	-3.85447	0.0308
FBgn0033240	1000043594	CG2906-RA		4	-0.87	0.155007	-11.2582	0.0015	4	0.09	0.25996	0.667836	0.552	4	-0.24	0.273628	-1.74086	0.18
FBgn0050392	1000040593	CG30392-RA		4	-0.87	0.276139	-6.3203	0.00801	4	-0.51	0.19728	-5.19638	0.0138	4	-0.39	0.0793742	-9.82973	0.00224
FBgn0035877	1000043647	CG7083-RA		4	-0.87	0.158668	-11.0052	0.00161	4	-0.16	0.254121	-1.27193	0.293	4	-0.39	0.104277	-7.4196	0.00507
FBgn0032673	1000036196	CG7180-RA		4	-0.87	0.261976	-6.66726	0.00688	3	0.12	0.499286	0.428938	0.71	3	-0.14	0.123688	-1.98302	0.186
FBgn0030700	1000042250	CG15914-RA		3	-0.87	0.329023	-4.60551	0.0441	2	-0.15	NA	NA	NA	3	-0.19	0.185741	-1.77678	0.218
FBgn0051901	1000032910	CG31901-RA		4	-0.88	0.306275	-5.72206	0.0106	4	-0.94	0.290308	-6.44301	0.00758	4	-0.37	0.136774	-5.40655	0.0124
FBgn0052690	1000044470	CG32690-RA		4	-0.88	0.555997	-3.15217	0.0512	4	-0.99	0.538277	-3.66952	0.035	4	-0.61	0.654659	-1.87086	0.158
FBgn0035360	1000036362	CG1246-RB		4	-0.88	0.58545	-2.99503	0.0579	4	-0.11	0.131372	-1.64917	0.198	4	0.06	0.171573	0.673669	0.549
FBgn0004174	1000035176	CG17945-RA	Mst84Dc	4	-0.88	0.546972	-3.20795	0.049	4	-1.65	0.494821	-6.66237	0.00689	4	-0.56	0.423289	-2.65661	0.0766
FBgn0040371	1000036363	CG12470-RA	EG:BACR37P7.5	4	-0.88	0.395662	-4.43572	0.0213	4	-1.4	0.151266	-18.5108	0.000344	4	-0.68	0.477009	-2.83211	0.0661
FBgn0051751	1000041939	CG31751-RA		4	-0.88	0.53499	-3.28168	0.0464	4	-0.08	0.651379	-0.260673	0.811	4	-0.19	0.762886	-0.496555	0.654
FBgn0030357	1000038919	CG2471-RA		4	-0.88	0.169275	-10.3811	0.00191	4	-0.59	0.0966309	-12.304	0.00116	4	-0.5	0.125672	-8.03203	0.00403
FBgn0034963	1000042824	CG13567-RA		4	-0.88	0.670978	-2.62113	0.0789	4	-0.73	0.468693	-3.10826	0.053	4	-0.99	0.563347	-3.50493	0.0393
FBgn0034760	1000034847	CG13512-RA		4	-0.88	0.449561	-3.91235	0.0297	4	-0.61	0.271441	-4.47708	0.0208	4	-0.46	0.42572	-2.14261	0.122
FBgn0040992	1000039413	CG10570-RA		4	-0.88	0.317634	-5.54076	0.0116	4	-0.65	0.120954	-10.6856	0.00175	4	-0.39	0.0874083	-8.85282	0.00304
FBgn0039641	1000039404	CG14511-RA		4	-0.88	0.453689	-3.88107	0.0303	4	-0.18	0.469254	-0.767637	0.499	4	-0.31	0.430694	-1.44554	0.244
FBgn0040812	1000043805	CG8750-RA		4	-0.88	0.351183	-5.01842	0.0152	4	-0.66	0.163173	-8.14985	0.00386	4	-0.32	0.4764	-1.34652	0.271
FBgn0063373	1000032483	CR32901-RA		4	-0.88	0.476294	-3.7013	0.0342	4	-0.72	0.06027	-23.9322	0.00016	4	-0.54	0.198644	-5.38993	0.0125
FBgn0037828	1000034786	CG14690-RA		4	-0.88	0.636863	-2.76842	0.0697	2	-1.02	NA	NA	NA	3	-0.82	0.432353	-3.30465	0.0806
FBgn0051605	1000031479	CG31605-RF		4	-0.89	0.0760534	-23.2832	0.000174	4	-0.73	0.137633	-10.6544	0.00177	4	-0.56	0.234509	-4.76318	0.0176
FBgn0051709	1000038183	CG31709-RA		4	-0.89	0.452622	-3.91761	0.0296	4	-1.52	0.416918	-7.27945	0.00535	4	-0.56	0.482018	-2.33265	0.102
FBgn0034082	1000038549	CG10734-RA		4	-0.89	0.598544	-2.96364	0.0594	4	-1.31	0.546184	-4.78573	0.0173	4	-0.73	0.481321	-3.03701	0.056
FBgn0032269	1000035715	CG7363-RA		4	-0.89	0.580431	-3.05668	0.0551	4	-1.73	0.425787	-8.10596	0.00392	4	-0.55	0.542881	-2.01309	0.138
FBgn0051618	1000031482	CG31618-RA	His2A:CG31618	4	-0.89	0.283851	-6.25816	0.00823	4	-1.29	0.230504	-11.1573	0.00154	4	-1.25	0.206805	-12.1035	0.00121
FBgn0035767	1000034996	CG8596-RA		4	-0.89	0.168298	-10.5652	0.00181	4	0.37	0.171502	4.28977	0.0233	4	0.24	0.11885	3.98787	0.0282
FBgn0032680	1000039245	CG10174-RA		3	-0.89	0.351015	-4.39033	0.0482	4	-0.65	0.593145	-2.20147	0.115	4	-0.56	0.199724	-5.61304	0.0112
FBgn0015400	1000035825	CG4977-RA	kek2	4	-0.89	0.360782	-4.9588	0.0157	4	-0.34	0.266013	-2.53241	0.0852	4	-0.22	0.451189	-0.995184	0.393
FBgn0040968	1000038939	CG14933-RA		4	-0.89	0.525183	-3.40743	0.0422	4	0.01	0.380363	0.0305065	0.978	4	-0.34	0.778319	-0.862417	0.452
FBgn0040491	1000032703	CG8238-RA	Buffy	4	-0.9	0.314304	-5.69941	0.0107	4	0.02	0.339204	0.100748	0.926	4	-0.65	0.0994079	-13.0597	0.00097
FBgn0028381	1000040551	CG14902-RA	decay	4	-0.9	0.471023	-3.81142	0.0318	4	0.13	0.268142	0.974405	0.402	4	0.44	0.387003	2.26452	0.108
FBgn0029508	1000043522	CG18817-RB	Tsp42Ea	4	-0.9	0.32604	-5.51157	0.0118	4	0.06	0.40146	0.295873	0.787	3	-0.3	0.584438	-0.902988	0.462
FBgn0051816	1000041981	CG31816-RA		4	-0.9	0.502372	-3.57852	0.0373	4	-0.65	0.310929	-4.18423	0.0249	4	-0.62	0.317906	-3.90921	0.0297
FBgn0004594	1000035697	CG7336-RA	Eig71Eg	4	-0.9	0.73305	-2.45558	0.0912	4	-0.38	0.128848	-5.92036	0.00963	4	-0.81	0.593701	-2.72206	0.0724
FBgn0053254	1000036325	CG33254-RA		4	-0.9	0.521458	-3.45298	0.0408	4	-0.15	0.303455	-0.999218	0.391	4	-0.36	0.481091	-1.47852	0.236
FBgn0051108	1000041133	CG31108-RA		4	-0.9	0.456708	-3.94549	0.029	4	-0.71	0.43045	-3.28639	0.0462	4	-0.76	0.261569	-5.83308	0.01
FBgn0051613	1000038164	CG31613-RA	His3:CG31613	4	-0.9	0.483445	-3.72761	0.0336	4	-0.49	0.776315	-1.25564	0.298	4	-1.1	0.142336	-15.392	0.000596
FBgn0038458	1000042013	CG14909-RA		4	-0.9	0.321841	-5.61935	0.0111	4	-1.23	0.303121	-8.11534	0.00391	4	-0.85	0.324228	-5.21514	0.0137
FBgn0034126	1000042896	CG4398-RA		4	-0.91	0.253341	-7.15241	0.00563	4	-0.38	0.297851	-2.55841	0.0833	4	-0.65	0.32592	-4.01704	0.0277
FBgn0038915	1000037029	CG17819-RA		4	-0.91	0.560953	-3.23117	0.0482	4	-1.39	0.455747	-6.12013	0.00877	4	-0.66	0.505026	-2.63103	0.0783
FBgn0051820	1000041985	CG31820-RA		4	-0.91	0.422554	-4.28967	0.0233	4	-1.88	0.369073	-10.1677	0.00203	4	-0.68	0.599831	-2.2693	0.108
FBgn0024321	1000037000	CG8524-RA	NK7.1	3	-0.91	0.281851	-5.57203	0.0307	4	-0.25	0.391819	-1.26392	0.296	3	-0.23	0.306666	-1.3026	0.323
FBgn0031904	1000031790	CG5149-RA		4	-0.91	0.329235	-5.55739	0.0115	4	-0.25	0.341089	-1.45966	0.24	4	-0.64	0.441094	-2.90607	0.0622
FBgn0039760	1000045331	CG9682-RA		4	-0.92	0.551668	-3.32071	0.045	4	-0.53	0.200622	-5.24252	0.0135	4	0.21	0.620088	0.692556	0.538
FBgn0010287	1000036786	CG7562-RA	Trf	4	-0.92	0.196512	-9.33003	0.00261	4	-0.72	0.382054	-3.74561	0.0332	4	-0.69	0.191087	-7.27364	0.00536
FBgn0034031	1000033149	CG12963-RA		4	-0.92	0.212255	-8.64287	0.00326	3	-0.26	0.259109	-1.76546	0.22	4	-0.18	0.13821	-2.54597	0.0842
FBgn0011273	1000037011	CG17769-RA	And	4	-0.92	0.544414	-3.376	0.0432	4	-1.64	0.46655	-7.02497	0.00593	4	-0.69	0.426585	-3.23743	0.0479
FBgn0031249	1000040683	CG11911-RA		4	-0.92	0.623143	-2.95213	0.0599	4	0.03	0.773804	0.0896189	0.934	4	-0.58	0.624119	-1.84527	0.162
FBgn0028856	1000037497	CG18063-RA		4	-0.92	0.457669	-4.02159	0.0276	4	-1.14	0.404479	-5.65957	0.0109	4	-1.12	0.294607	-7.63272	0.00467
FBgn0047072	1000040976	CR30425-RA		4	-0.92	0.147309	-12.4946	0.00111	4	-0.6	0.10238	-11.6278	0.00137	4	-0.8	0.119444	-13.4698	0.000885
FBgn0034470	1000042136	CG11218-RA	Obp56d	4	-0.92	0.393183	-4.68195	0.0184	4	-0.42	0.25587	-3.27108	0.0467	4	-0.43	0.168369	-5.09298	0.0146
FBgn0032074	1000034181	CG9494-RA	Tsp29Fa	4	-0.92	0.253599	-7.27045	0.00537	4	-0.44	0.149619	-5.94616	0.00951	4	-0.14	0.283921	-0.986632	0.397
FBgn0035034	1000040126	CG3565-RA		4	-0.92	0.340644	-5.42455	0.0123	3	-1.07	0.085052	-21.8499	0.00209	4	-0.18	0.388363	-0.901566	0.434
FBgn0050394	1000040595	CG30394-RA		4	-0.92	0.165389	-11.1791	0.00153	4	-0.33	0.278958	-2.33274	0.102	4	-0.13	0.134562	-1.86269	0.159
FBgn0030221	1000032415	CG9807-RA		4	-0.93	0.370216	-4.99789	0.0154	3	-0.71	0.318863	-3.85128	0.0613	4	-0.43	0.438171	-1.96862	0.144
FBgn0032193	1000032859	CG5727-RA		4	-0.93	0.205051	-9.02684	0.00287	4	-0.48	0.185711	-5.16908	0.014	4	-0.68	0.239244	-5.69818	0.0107
FBgn0033261	1000033557	CG18316-RA		4	-0.93	0.349636	-5.29766	0.0131	4	-0.27	0.495913	-1.09187	0.355	4	-0.38	0.427938	-1.77366	0.174
FBgn0052022	1000032965	CG32022-RA		4	-0.93	0.780493	-2.37343	0.0982	4	-0.9	0.678905	-2.66013	0.0763	4	-0.96	0.378618	-5.09053	0.0147
FBgn0038217	1000040516	CG14840-RA		3	-0.93	0.248846	-6.44683	0.0232	3	-0.16	0.383137	-0.72892	0.542	4	-0.42	0.453618	-1.85903	0.16
FBgn0032235	1000031764	CG5096-RA		4	-0.93	0.304361	-6.09402	0.00888	4	-0.59	0.157392	-7.45339	0.005	4	-0.27	0.188621	-2.90971	0.062
FBgn0003169	1000034261	CG7904-RA	put	4	-0.93	0.443102	-4.18783	0.0248	4	-0.3	0.12886	-4.64103	0.0189	4	-1.21	0.31956	-7.56934	0.00478
FBgn0033303	1000040968	CR14753-RA		4	-0.93	0.159278	-11.6849	0.00135	4	-1.1	0.352334	-6.25796	0.00823	4	-1.26	0.189208	-13.3308	0.000912
FBgn0039008	1000033735	CG6972-RA		4	-0.93	0.425798	-4.38046	0.022	4	-0.52	0.122027	-8.49899	0.00342	4	-0.41	0.188679	-4.39813	0.0218
FBgn0034595	1000042049	CG15657-RA		4	-0.93	0.292411	-6.38815	0.00777	4	-1.26	0.398698	-6.30731	0.00805	4	-1.05	0.392916	-5.34358	0.0128
FBgn0051909	1000032917	CG31909-RA		4	-0.94	0.397629	-4.70352	0.0182	4	-1.48	0.489785	-6.02835	0.00915	4	-0.96	0.201719	-9.56297	0.00243
FBgn0037835	1000034784	CG14687-RA		4	-0.94	0.649717	-2.88139	0.0635	4	-0.9	0.67666	-2.66447	0.076	4	-0.61	0.479876	-2.53899	0.0848
FBgn0037930	1000034799	CG14715-RA		4	-0.94	0.24451	-7.65783	0.00463	4	-0.15	0.144387	-2.01411	0.137	4	-0.7	0.205404	-6.78149	0.00655
FBgn0025881	1000032462	CR31877-RA		4	-0.94	0.504839	-3.71092	0.034	4	-0.89	0.652139	-2.71986	0.0726	4	-1.08	0.717883	-3.01603	0.0569
FBgn0032371	1000035829	CG4983-RA		4	-0.94	0.540001	-3.49609	0.0396	4	-1.13	0.464608	-4.86054	0.0166	4	-0.64	0.432113	-2.94243	0.0604
FBgn0036672	1000044959	CG32171-RE	Lmpt	4	-0.95	0.612387	-3.08668	0.0539	3	-0.53	0.337906	-2.70139	0.114	4	-0.56	0.475016	-2.36199	0.0992
FBgn0036441	1000042791	CG13476-RB		4	-0.95	0.283734	-6.67342	0.00686	4	-1.45	0.158244	-18.3072	0.000356	4	-0.63	0.474482	-2.66268	0.0762
FBgn0052695	1000044472	CG32695-RA		4	-0.95	0.445622	-4.25406	0.0238	4	-0.27	0.480928	-1.12203	0.344	4	-0.29	0.369757	-1.58266	0.212
FBgn0039453	1000040864	CG6403-RA		4	-0.95	0.464325	-4.09643	0.0263	4	-0.4	0.400905	-1.98992	0.141	4	-0.53	0.803138	-1.33077	0.275
FBgn0032218	1000032089	CG5381-RA		4	-0.95	0.423392	-4.49597	0.0205	4	-0.7	0.405215	-3.47948	0.0401	4	-0.77	0.485506	-3.18264	0.05
FBgn0031957	1000035563	CG14534-RA		4	-0.96	0.275594	-6.9526	0.0061	4	-0.32	0.263295	-2.46196	0.0907	4	-0.85	0.306886	-5.55641	0.0115
FBgn0035094	1000032121	CG9380-RB		4	-0.96	0.428257	-4.48415	0.0207	4	-0.63	0.1577	-8.00923	0.00406	4	-0.14	0.0479569	-6.02285	0.00917
FBgn0028424	1000040031	CG3767-RA	JhI-26	4	-0.96	0.621796	-3.10195	0.0532	4	-0.48	0.146721	-6.53397	0.00729	4	-0.27	0.484786	-1.12441	0.343
FBgn0013981	1000038805	CG3379-RB	His4r	4	-0.97	0.328352	-5.88511	0.00979	4	-1.01	0.242328	-8.32129	0.00364	4	-0.59	0.147522	-8.06378	0.00398
FBgn0052280	1000030916	CG32280-RA		4	-0.97	0.206796	-9.34597	0.00259	4	-0.11	0.166459	-1.26278	0.296	4	-0.55	0.38965	-2.83707	0.0658
FBgn0035553	1000034893	CG13722-RA		4	-0.97	0.367575	-5.25889	0.0134	4	-0.36	0.172031	-4.13602	0.0257	4	-0.15	0.313216	-0.977475	0.4
FBgn0035917	1000040873	CG6416-RJ		4	-0.97	0.477928	-4.07183	0.0267	4	-0.55	0.514434	-2.13585	0.122	4	-0.84	0.413631	-4.07168	0.0267
FBgn0034463	1000042999	CG15125-RA		4	-0.97	0.536701	-3.62641	0.0361	4	-0.78	0.238801	-6.51511	0.00735	3	-0.34	0.547213	-1.0655	0.398
FBgn0036229	1000036226	CG7248-RA		4	-0.97	0.70986	-2.74461	0.0711	3	-0.33	0.367677	-1.57031	0.257	4	-0.63	0.296213	-4.23771	0.0241
FBgn0033285	1000033596	CG18449-RA		4	-0.98	0.628264	-3.10399	0.0531	4	-1.69	0.445986	-7.58993	0.00475	4	-0.72	0.55173	-2.59837	0.0805
FBgn0037933	1000040465	CG14716-RA	Ho	4	-0.98	0.222223	-8.84247	0.00305	4	-0.59	0.245387	-4.79843	0.0172	4	-0.34	0.316157	-2.17267	0.118
FBgn0019972	1000037367	CG7788-RA	Ice	4	-0.98	0.143855	-13.6704	0.000847	4	0.33	0.414337	1.59368	0.209	4	0.04	0.141416	0.603484	0.589
FBgn0031049	1000033418	CG14214-RA		4	-0.98	0.252695	-7.78586	0.00441	4	-0.9	0.1845	-9.77552	0.00227	4	-0.3	0.121389	-4.86677	0.0166
FBgn0038294	1000033706	CG6803-RC		4	-0.99	0.315856	-6.24376	0.00829	4	-1.09	0.146639	-14.8012	0.000669	4	-0.69	0.291508	-4.7222	0.018
FBgn0011987	1000032445	CR30024-RA		4	-0.99	0.753854	-2.61644	0.0792	4	-1.54	0.528196	-5.81241	0.0101	4	-1.75	0.725011	-4.82969	0.0169
FBgn0029710	1000040128	CG3568-RA		4	-0.99	0.102017	-19.3649	0.000301	4	-0.93	0.379372	-4.89302	0.0163	3	-0.03	0.149924	-0.399695	0.728
FBgn0036320	1000033464	CG10943-RA		4	-0.99	0.329255	-6.00349	0.00926	4	-0.34	0.331058	-2.06489	0.131	3	-0.61	0.442622	-2.39893	0.139
FBgn0034860	1000040307	CG9812-RB		4	-0.99	0.28474	-6.96339	0.00608	4	-0.58	0.136091	-8.47268	0.00345	4	0.16	0.170674	1.90443	0.153
FBgn0023129	1000039997	CG3705-RA	aay	4	-0.99	0.482775	-4.11784	0.026	4	-0.44	0.295376	-2.96558	0.0593	4	-0.63	0.668669	-1.88401	0.156
FBgn0033443	1000043040	CG1698-RA		4	-1	0.349984	-5.6885	0.0108	4	-0.29	0.177996	-3.20265	0.0492	4	-0.22	0.246664	-1.77561	0.174
FBgn0033020	1000039532	CG10396-RA		4	-1	0.605253	-3.29267	0.046	4	-1.66	0.433208	-7.65158	0.00464	4	-0.76	0.612699	-2.46464	0.0905
FBgn0035675	1000032527	CG6610-RA		4	-1	0.278392	-7.17666	0.00557	4	-0.89	0.156342	-11.3827	0.00145	4	-1.07	0.252037	-8.45153	0.00348
FBgn0036311	1000044257	CG17666-RA		4	-1	0.494314	-4.04516	0.0272	2	-0.25	NA	NA	NA	3	-0.88	0.789436	-1.94049	0.192
FBgn0016078	1000043251	CG8804-RA	wun	4	-1	0.140915	-14.2065	0.000756	4	-0.2	0.150095	-2.70979	0.0732	4	-0.27	0.198403	-2.69918	0.0738
FBgn0022702	1000033797	CG2054-RA	Cht2	4	-1	0.428254	-4.6789	0.0184	4	-0.02	0.221998	-0.163737	0.88	4	0.06	0.13146	0.959083	0.408
FBgn0030999	1000034245	CG7874-RA		4	-1	0.16532	-12.1373	0.0012	4	-0.81	0.334922	-4.82647	0.017	4	0.26	0.333774	1.53464	0.222
FBgn0034774	1000036103	CG13526-RA		4	-1.01	0.440301	-4.57054	0.0197	4	-0.53	0.360342	-2.91533	0.0617	4	-0.92	0.212135	-8.70519	0.00319
FBgn0035146	1000040760	CG13893-RA		4	-1.01	0.312172	-6.46005	0.00753	4	-0.2	0.117112	-3.38776	0.0428	4	0	0.108793	0.0314851	0.977
FBgn0040735	1000035261	CG16836-RA		4	-1.01	0.116983	-17.2615	0.000424	4	-0.56	0.583374	-1.91122	0.152	4	-0.6	0.175109	-6.87623	0.0063
FBgn0034850	1000040331	CG9875-RA		4	-1.01	0.383773	-5.26693	0.0133	4	-1.05	0.244624	-8.60494	0.0033	4	-0.37	0.403137	-1.85777	0.16
FBgn0010039	1000042889	CG4381-RA	GstD3	4	-1.01	0.443626	-4.56801	0.0197	4	-1.25	0.226772	-11.0285	0.0016	4	-1.01	0.263107	-7.64209	0.00465
FBgn0043853	1000041014	CR32863-RA		4	-1.01	0.66079	-3.06737	0.0547	2	-0.17	NA	NA	NA	4	-1.22	1.01051	-2.41134	0.0949
FBgn0011554	1000036351	CG12386-RA	etaTry	3	-1.01	0.300694	-5.83849	0.0281	4	0.05	0.405706	0.262886	0.81	3	0.28	0.493338	0.994449	0.425
FBgn0036202	1000031851	CG6024-RA		4	-1.02	0.194175	-10.4622	0.00186	4	-0.46	0.0805307	-11.5082	0.00141	4	-0.69	0.179467	-7.64993	0.00464
FBgn0030245	1000033056	CG1637-RB		4	-1.02	0.275437	-7.38635	0.00513	4	-0.34	0.305407	-2.23662	0.111	4	-0.2	0.262608	-1.52947	0.224
FBgn0052279	1000030914	CG32279-RA	dro2	4	-1.02	0.568856	-3.58344	0.0372	4	-0.52	0.450206	-2.30051	0.105	4	-0.18	0.714616	-0.500076	0.651
FBgn0050345	1000040568	CG30345-RA		4	-1.02	0.135146	-15.107	0.00063	4	-0.55	0.198278	-5.58345	0.0113	4	-0.32	0.170388	-3.72691	0.0336
FBgn0036918	1000043057	CG7770-RA		3	-1.02	0.434689	-4.07765	0.0552	2	-0.12	NA	NA	NA	2	-1.22	NA	NA	NA
FBgn0020240	1000041680	CG7586-RA	Mcr	4	-1.02	0.333323	-6.14341	0.00868	4	-0.25	0.312444	-1.60057	0.208	4	-0.19	0.158797	-2.36355	0.0991
FBgn0010359	1000037586	CG30028-RA	gammaTry	4	-1.03	0.367383	-5.5932	0.0113	4	0.15	0.360705	0.843792	0.461	4	0.43	0.592257	1.44365	0.245
FBgn0061209	1000037078	CG17949-RA	His2B:CG17949	4	-1.03	0.374157	-5.4927	0.0119	4	-1.32	0.165029	-16.0066	0.00053	4	-1.3	0.394259	-6.57544	0.00716
FBgn0045064	1000035540	CG13969-RA	bwa	4	-1.03	0.477975	-4.30197	0.0231	4	-0.35	0.214152	-3.22383	0.0484	4	-0.35	0.0675934	-10.4354	0.00188
FBgn0051530	1000042394	CG31530-RA		4	-1.03	0.413139	-4.99706	0.0154	4	-0.32	0.521674	-1.24294	0.302	4	-0.22	0.194166	-2.25857	0.109
FBgn0058178	1000031114	CG40178-RC		4	-1.03	0.358499	-5.76069	0.0104	4	-0.61	0.181647	-6.66831	0.00688	4	-0.34	0.114055	-5.90787	0.00969
FBgn0043001	1000042193	CG15736-RA	Chrac-16	4	-1.04	0.58951	-3.51274	0.0391	4	-0.58	0.609529	-1.89768	0.154	4	-0.65	0.163953	-7.87932	0.00426
FBgn0030772	1000045340	CG9699-RA		4	-1.04	0.23893	-8.70664	0.00319	4	-0.06	0.438302	-0.28533	0.794	4	0.18	0.409432	0.860517	0.453
FBgn0024515	1000035234	CG16765-RB	l(3)10615	4	-1.04	0.761935	-2.73069	0.0719	4	-0.79	0.420157	-3.74074	0.0333	4	-0.47	0.312235	-2.99813	0.0578
FBgn0042133	1000035619	CG18810-RA		4	-1.04	0.411319	-5.06746	0.0148	4	-1.05	0.35776	-5.88291	0.0098	4	-0.28	0.243872	-2.27712	0.107
FBgn0033582	1000044164	CG9084-RB		4	-1.04	0.195765	-10.6563	0.00177	4	-0.16	0.23707	-1.38489	0.26	4	-0.25	0.204657	-2.41078	0.095
FBgn0031579	1000043004	CG15422-RA		4	-1.04	0.223633	-9.33798	0.0026	4	-0.85	0.244846	-6.92072	0.00618	4	-0.66	0.297189	-4.46681	0.0209
FBgn0004183	1000041013	CR32862-RA		4	-1.05	0.221321	-9.45738	0.00251	4	-1.33	0.219017	-12.165	0.0012	3	-1.03	0.158487	-11.2343	0.00783
FBgn0028469	1000039811	CG8062-RA		4	-1.05	0.448441	-4.67483	0.0185	4	-0.23	0.315563	-1.47552	0.237	4	-0.19	0.397511	-0.976572	0.401
FBgn0032115	1000042916	CG4438-RA		3	-1.05	0.430079	-4.22216	0.0518	4	-0.89	0.295284	-6.00285	0.00926	4	-0.68	0.477638	-2.86519	0.0643
FBgn0033139	1000033089	CG12837-RA	Tsp42Er	4	-1.05	0.205465	-10.2172	0.002	4	-0.69	0.254932	-5.43501	0.0122	4	-0.34	0.127551	-5.29678	0.0131
FBgn0034436	1000043436	CG11961-RA		4	-1.05	0.598276	-3.5225	0.0388	4	-0.08	0.153914	-1.03008	0.379	4	-0.09	0.118998	-1.55733	0.217
FBgn0038783	1000041751	CG4367-RA		3	-1.06	0.499415	-3.66108	0.0672	2	-0.23	NA	NA	NA	4	-0.51	1.16063	-0.879307	0.444
FBgn0031645	1000043616	CG3036-RA		4	-1.06	0.213755	-9.91278	0.00218	4	-0.27	0.279406	-1.92088	0.151	4	-0.34	0.520802	-1.31496	0.28
FBgn0031695	1000038334	CG14031-RA	Cyp4ac3	4	-1.06	0.450183	-4.70862	0.0181	4	-0.43	0.242767	-3.51599	0.039	4	-0.42	0.482193	-1.74738	0.179
FBgn0037463	1000033767	CG1984-RA		4	-1.06	0.410529	-5.18424	0.0139	4	-1.18	0.370792	-6.33888	0.00794	4	-0.62	0.737837	-1.68116	0.191
FBgn0025355	1000037109	CG7869-RA	SuUR	4	-1.07	0.37764	-5.64652	0.011	4	-0.29	0.299901	-1.93252	0.149	4	-0.36	0.305624	-2.38352	0.0973
FBgn0050065	1000031328	CG30065-RA		4	-1.07	0.441133	-4.85464	0.0167	4	-1.47	0.250532	-11.7194	0.00134	4	-0.82	0.39561	-4.15685	0.0253
FBgn0058454	1000041034	CR40454-RA		3	-1.07	0.281616	-6.58873	0.0223	4	-1.09	0.603345	-3.6092	0.0365	4	-1.12	0.237767	-9.38729	0.00256
FBgn0051226	1000031705	CG31226-RA		4	-1.07	0.481238	-4.46049	0.021	4	-2.25	0.484581	-9.2863	0.00264	4	-1.17	0.428941	-5.46025	0.0121
FBgn0036101	1000040888	CG6449-RA	ninA	4	-1.08	0.0997428	-21.5942	0.000217	4	-0.32	0.0600433	-10.8186	0.00169	4	-0.69	0.0698535	-19.6451	0.000288
FBgn0031245	1000041716	CG3625-RB		4	-1.08	0.38022	-5.69412	0.0107	4	-0.38	0.39144	-1.96665	0.144	4	-0.35	0.105267	-6.58142	0.00714
FBgn0040295	1000039529	CG10392-RC	Ogt	4	-1.08	0.132398	-16.3693	0.000496	4	-0.83	0.273477	-6.07781	0.00894	4	-1.16	0.306871	-7.55388	0.00481
FBgn0040989	1000032839	CG5693-RA		3	-1.08	0.0629542	-29.8407	0.00112	2	-0.68	NA	NA	NA	4	-1.07	0.470151	-4.54384	0.02
FBgn0036949	1000035671	CG7290-RA		4	-1.08	0.565283	-3.83848	0.0312	4	-0.52	0.278509	-3.75261	0.0331	4	-0.69	0.45633	-3.03771	0.056
FBgn0030480	1000035194	CG1660-RA	Tim9a	4	-1.09	0.801651	-2.71133	0.0731	4	-0.95	0.174895	-10.8828	0.00166	4	-0.3	0.230626	-2.57666	0.082
FBgn0024807	1000044264	CG17686-RA	DIP1	4	-1.09	0.833876	-2.60747	0.0799	2	0.54	NA	NA	NA	3	-0.34	0.756075	-0.773781	0.52
FBgn0038694	1000038711	CG5217-RA		4	-1.09	0.25267	-8.633	0.00327	4	-1.21	0.359142	-6.75405	0.00663	4	-0.92	0.36387	-5.07918	0.0147
FBgn0036676	1000034904	CG13028-RA		4	-1.1	0.285476	-7.68971	0.00457	4	0.22	0.380374	1.16778	0.327	4	-1.14	0.150578	-15.0981	0.000631
FBgn0036043	1000039868	CG8177-RG		4	-1.11	0.379381	-5.82911	0.0101	4	-0.36	0.170997	-4.17013	0.0251	4	-0.3	0.207655	-2.91327	0.0618
FBgn0033548	1000041709	CG7637-RA		4	-1.11	0.350518	-6.32585	0.00799	4	-0.93	0.282202	-6.61475	0.00704	4	-0.66	0.31692	-4.15564	0.0253
FBgn0037592	1000032300	CG11737-RA		4	-1.11	0.19519	-11.3913	0.00145	4	-0.49	0.201426	-4.85319	0.0167	4	-0.31	0.250619	-2.44045	0.0925
FBgn0036501	1000036238	CG7272-RA		4	-1.11	0.668866	-3.32435	0.0449	4	-0.46	0.18817	-4.92917	0.016	4	-0.53	0.301168	-3.54461	0.0382
FBgn0033852	1000031907	CG6139-RB		4	-1.12	0.430931	-5.17778	0.014	4	-0.27	0.538766	-1.01662	0.384	4	-0.13	0.587814	-0.43252	0.695
FBgn0040801	1000034915	CG13053-RA		4	-1.12	0.525644	-4.25964	0.0237	3	-0.57	0.512245	-1.93621	0.192	4	-0.57	0.680053	-1.69054	0.19
FBgn0035040	1000039717	CG4741-RA		4	-1.13	0.45332	-4.97959	0.0156	4	-0.05	0.383629	-0.282233	0.796	4	-0.23	0.240506	-1.87337	0.158
FBgn0040736	1000035266	CG16844-RA		4	-1.13	0.808199	-2.80754	0.0674	4	-1.49	0.423286	-7.02585	0.00592	4	-0.96	0.697141	-2.7491	0.0708
FBgn0036589	1000034919	CG13067-RA		4	-1.15	0.957227	-2.40483	0.0955	4	-0.34	0.51428	-1.34158	0.272	4	-0.28	0.610338	-0.910999	0.429
FBgn0039800	1000037804	CG11314-RA		4	-1.15	0.785781	-2.93645	0.0607	3	-0.15	0.497919	-0.511755	0.66	4	-0.37	0.276791	-2.65077	0.0769
FBgn0039518	1000040791	CG13978-RA		4	-1.15	0.188085	-12.2735	0.00116	4	-1.12	0.197731	-11.3441	0.00147	4	-0.73	0.43427	-3.36218	0.0437
FBgn0001234	1000040983	CR31400-RB		4	-1.15	0.460227	-5.01702	0.0152	4	-1.13	0.570819	-3.9503	0.0289	4	-1.65	0.401375	-8.24397	0.00374
FBgn0053188	1000039141	CG33188-RB		4	-1.16	0.200616	-11.573	0.00139	4	-0.83	0.184218	-8.97667	0.00292	4	-0.7	0.0704471	-19.7362	0.000284
FBgn0034693	1000037468	CG11073-RA		4	-1.17	0.94979	-2.45365	0.0914	4	-0.7	0.406733	-3.4513	0.0409	4	-0.67	0.532221	-2.51898	0.0863
FBgn0033887	1000032583	CG6704-RA		4	-1.17	0.519739	-4.48874	0.0206	4	-0.64	0.493756	-2.59355	0.0808	4	-0.89	0.606204	-2.94495	0.0603
FBgn0019660	1000041009	CR32665-RA		4	-1.17	0.624357	-3.73927	0.0334	4	-1.81	0.156924	-23.0418	0.000179	4	-1.4	0.519462	-5.40151	0.0124
FBgn0034287	1000045261	CG14493-RA		4	-1.17	0.36513	-6.39985	0.00773	4	0.09	0.120861	1.43691	0.246	4	-0.43	0.24783	-3.45076	0.0409
FBgn0010357	1000037544	CG18211-RA	betaTry	4	-1.17	0.487655	-4.81097	0.0171	4	-0.25	0.388818	-1.26276	0.296	4	-0.48	0.606959	-1.5834	0.211
FBgn0037677	1000044037	CG12951-RA		4	-1.18	0.136645	-17.2817	0.000422	4	-0.33	0.16466	-4.0575	0.027	4	-0.22	0.0350476	-12.6265	0.00107
FBgn0035666	1000036664	CG6580-RA		4	-1.18	0.17172	-13.786	0.000826	4	-0.24	0.422934	-1.12506	0.342	4	0.07	0.13954	0.980884	0.399
FBgn0032433	1000030961	CG5427-RA		4	-1.19	0.685792	-3.45639	0.0407	4	-0.7	0.308119	-4.57516	0.0196	4	-0.89	0.460131	-3.88203	0.0303
FBgn0038214	1000045298	CG9616-RA		4	-1.2	0.66108	-3.62596	0.0361	4	0.44	0.37987	2.29248	0.106	4	-0.84	0.101995	-16.4901	0.000485
FBgn0051910	1000032918	CG31910-RA		4	-1.21	0.331661	-7.26819	0.00537	4	-1.23	0.223132	-11.0464	0.00159	4	-0.9	0.286122	-6.32032	0.00801
FBgn0033319	1000040256	CG8579-RA		4	-1.21	0.697554	-3.47189	0.0403	4	-0.33	0.201734	-3.26024	0.0471	4	-0.59	0.720762	-1.6495	0.198
FBgn0040821	1000045179	CG14148-RA		4	-1.21	0.171621	-14.1567	0.000764	4	0.3	0.250647	2.39899	0.096	4	0.34	0.247131	2.7155	0.0728
FBgn0002578	1000032755	CG8342-RA	m1	4	-1.23	0.866486	-2.83381	0.066	4	-1.34	0.543272	-4.94219	0.0159	4	-1.3	0.961906	-2.70519	0.0735
FBgn0015218	1000035356	CG4035-RC	eIF-4E	4	-1.23	0.216578	-11.3736	0.00146	4	-0.72	0.250475	-5.78133	0.0103	3	-0.47	0.0652087	-12.4216	0.00642
FBgn0038224	1000039167	CG3321-RB		4	-1.23	0.291983	-8.43668	0.00349	4	-0.4	0.168928	-4.73498	0.0179	4	-1.07	0.037909	-56.4689	1.22e-05
FBgn0043022	1000041016	CR32881-RA		4	-1.23	0.205714	-11.979	0.00125	4	-1.88	0.281249	-13.3956	0.000899	4	-1.62	0.236687	-13.7014	0.000841
FBgn0004430	1000037855	CG1165-RA	LysS	4	-1.24	0.871703	-2.8381	0.0657	4	-0.6	0.698475	-1.72126	0.184	4	-1.57	0.452429	-6.96225	0.00608
FBgn0028544	1000035276	CG16884-RA		4	-1.25	0.215893	-11.6202	0.00137	4	-0.01	0.193585	-0.134954	0.901	4	-0.6	0.172557	-6.90653	0.00622
FBgn0036461	1000034040	CG10006-RA		4	-1.26	0.150305	-16.7278	0.000465	4	-0.46	0.22163	-4.14924	0.0254	4	-0.66	0.145132	-9.14215	0.00277
FBgn0033205	1000033800	CG2064-RA		4	-1.27	0.398933	-6.3421	0.00793	4	-0.59	0.16151	-7.25701	0.0054	4	-0.63	0.315475	-3.98323	0.0283
FBgn0038213	1000034210	CG9624-RA		4	-1.27	0.360358	-7.0315	0.00591	4	-0.9	0.194845	-9.276	0.00265	4	-0.76	0.337536	-4.4897	0.0206
FBgn0010425	1000043509	CG18681-RA	epsilonTry	4	-1.27	0.561563	-4.51563	0.0203	4	0.01	0.473327	0.0596544	0.956	4	0.3	0.756255	0.790333	0.487
FBgn0003495	1000031904	CG6134-RA	spz	4	-1.27	0.378492	-6.71999	0.00673	4	-0.69	0.0894926	-15.3696	0.000598	4	-0.59	0.383169	-3.0899	0.0537
FBgn0032538	1000035278	CG16885-RB		4	-1.29	0.460824	-5.60151	0.0112	4	0.4	0.179839	4.43541	0.0213	4	-0.18	0.250622	-1.46441	0.239
FBgn0032538	1000035277	CG16885-RA		4	-1.3	0.394256	-6.5794	0.00714	4	0.02	0.103784	0.408204	0.711	4	-0.52	0.224802	-4.63731	0.0189
FBgn0050187	1000034472	CG30187-RA		4	-1.3	0.314596	-8.2917	0.00367	4	-0.93	0.173677	-10.7227	0.00173	4	-0.68	0.34456	-3.93013	0.0293
FBgn0052039	1000032976	CG32039-RA		4	-1.31	0.485876	-5.38126	0.0126	4	-0.83	0.261623	-6.35519	0.00788	4	-1.32	0.242154	-10.8672	0.00167
FBgn0040907	1000040003	CG3712-RA	mRpL33	4	-1.32	0.3855	-6.83113	0.00642	4	-0.81	0.26524	-6.10241	0.00884	4	-0.95	0.216755	-8.77512	0.00312
FBgn0030688	1000037148	CG8952-RA		4	-1.32	0.275411	-9.57762	0.00241	4	-0.83	0.352457	-4.71656	0.018	4	-0.7	0.564077	-2.49682	0.088
FBgn0030928	1000032607	CG15044-RA		4	-1.32	0.442458	-5.98679	0.00933	4	-1.15	0.261653	-8.80828	0.00308	4	-0.43	0.186323	-4.59903	0.0193
FBgn0032684	1000040375	CG10178-RA		4	-1.33	0.205292	-12.9747	0.000988	4	0.06	0.816127	0.154354	0.887	4	-0.76	0.896655	-1.69866	0.188
FBgn0069907	1000041037	CR41110-RA		4	-1.33	0.715706	-3.72482	0.0337	4	-1.45	0.438999	-6.58702	0.00712	4	-1.46	0.715494	-4.09247	0.0264
FBgn0038225	1000040213	CG8489-RA		4	-1.33	0.437651	-6.09558	0.00887	4	-1.56	0.296256	-10.5184	0.00184	4	-1.43	0.313091	-9.1398	0.00277
FBgn0046696	1000032472	CR32868-RA		4	-1.34	0.443481	-6.02287	0.00917	4	-2.33	0.359368	-12.9543	0.000993	4	-1.76	0.713613	-4.92766	0.016
FBgn0035665	1000040905	CG6483-RA		4	-1.34	0.171285	-15.6283	0.000569	4	-0.65	0.531426	-2.43966	0.0925	4	-0.2	0.319987	-1.24692	0.301
FBgn0036469	1000043502	CG18649-RA		4	-1.34	0.654144	-4.10083	0.0262	4	-1.73	0.26504	-13.0433	0.000973	4	-1.44	1.01038	-2.84168	0.0656
FBgn0030237	1000041198	CG15209-RA		4	-1.34	0.146137	-18.3743	0.000352	4	-0.35	0.214797	-3.23597	0.048	4	-0.66	0.47526	-2.77738	0.0691
FBgn0043021	1000035467	CR32880-RA		4	-1.35	0.194648	-13.848	0.000815	4	-2.24	0.40552	-11.0661	0.00158	4	-2.13	0.327407	-13.0372	0.000975
FBgn0031941	1000043661	CG7211-RA		4	-1.35	0.2701	-10.0014	0.00213	4	-1.3	0.216428	-12.0118	0.00124	4	-0.92	0.435541	-4.22464	0.0243
FBgn0036599	1000044058	CG13044-RA		4	-1.35	0.831447	-3.2589	0.0472	4	-0.88	0.344615	-5.08677	0.0147	4	-0.55	0.203281	-5.45636	0.0121
FBgn0011227	1000043809	CG8764-RA	ox	4	-1.36	0.191493	-14.1683	0.000762	4	-0.78	0.368628	-4.21381	0.0244	4	-0.77	0.174116	-8.84733	0.00304
FBgn0003935	1000040991	CR31853-RA		4	-1.36	0.313175	-8.71314	0.00318	4	-1.97	0.22437	-17.5546	0.000403	4	-1.52	0.275689	-11.0231	0.0016
FBgn0063378	1000032481	CR32899-RA		4	-1.37	0.307122	-8.89024	0.003	4	-1.24	0.40198	-6.18565	0.00851	4	-0.97	0.181061	-10.7525	0.00172
FBgn0051337	1000036842	CG31337-RA		4	-1.37	0.104741	-26.1597	0.000123	4	-1.12	0.259679	-8.6272	0.00328	4	-1.14	0.187171	-12.1515	0.0012
FBgn0032087	1000045271	CG9568-RA		4	-1.37	0.532762	-5.14682	0.0142	4	-1.24	0.180668	-13.7151	0.000839	4	-0.99	0.180427	-11.006	0.00161
FBgn0031000	1000043064	CG7876-RA		4	-1.37	1.16574	-2.35644	0.0997	3	-0.36	0.30041	-2.09809	0.171	4	-0.46	0.187137	-4.94653	0.0159
FBgn0034295	1000037446	CG10911-RA		4	-1.37	0.385005	-7.14115	0.00565	4	-0.42	0.1797	-4.63936	0.0189	4	-0.82	0.500523	-3.29165	0.046
FBgn0035664	1000037289	CG6467-RA		4	-1.38	0.257347	-10.7086	0.00174	4	-0.13	0.178749	-1.46838	0.238	4	0.04	0.32278	0.243335	0.823
FBgn0035499	1000038977	CG14996-RB	Chd64	4	-1.38	0.0685539	-40.3135	3.36e-05	4	-1.1	0.231226	-9.54595	0.00244	4	-0.74	0.294589	-5.03718	0.0151
FBgn0037752	1000040216	CG8495-RC		4	-1.39	0.349754	-7.95357	0.00415	4	-1.43	0.352905	-8.11864	0.00391	4	-1.19	0.635227	-3.74412	0.0333
FBgn0046302	1000037403	CG10650-RA	BEST:GH09876	4	-1.4	0.651051	-4.29161	0.0233	4	-0.11	0.391185	-0.539843	0.627	4	0.09	0.461444	0.37757	0.731
FBgn0053225	1000039171	CG33225-RA		4	-1.41	0.285599	-9.83957	0.00223	4	-1.4	0.265709	-10.5302	0.00183	4	-0.7	0.324763	-4.33459	0.0227
FBgn0037788	1000037897	CG3940-RA		4	-1.41	0.207651	-13.5778	0.000864	4	-1.12	0.14762	-15.222	0.000616	4	-0.67	0.325943	-4.09207	0.0264
FBgn0027563	1000034211	CG9631-RA		3	-1.41	0.383169	-6.37431	0.0237	3	-0.41	0.521371	-1.35518	0.308	4	-0.18	0.637458	-0.574107	0.606
FBgn0024734	1000035833	CG4993-RB	PRL-1	4	-1.43	0.344926	-8.29876	0.00367	4	-0.17	0.323283	-1.02217	0.382	4	-1.4	0.647264	-4.34115	0.0226
FBgn0034329	1000037517	CG18108-RA	IM1	3	-1.43	0.218891	-11.3389	0.00769	3	-1.31	0.345605	-6.5834	0.0223	4	-0.99	0.426733	-4.63697	0.0189
FBgn0004228	1000034281	CG7936-RA	mex1	4	-1.44	0.367572	-7.85818	0.00429	3	-0.07	0.343249	-0.329358	0.773	3	-0.52	0.276854	-3.24864	0.0831
FBgn0003934	1000032488	CR32999-RA		4	-1.45	0.307248	-9.41611	0.00254	4	-2	0.309579	-12.9041	0.001	4	-1.56	0.347724	-8.9609	0.00293
FBgn0031128	1000035505	CG1338-RA		4	-1.45	0.544251	-5.33103	0.0129	4	-1.79	0.128063	-27.9294	0.000101	4	-0.39	0.521744	-1.47807	0.236
FBgn0031623	1000042344	CG15632-RA	Taf12L	4	-1.46	0.268293	-10.9137	0.00165	4	-0.26	0.603257	-0.855545	0.455	4	-1.55	0.48103	-6.43055	0.00762
FBgn0041717	1000041023	CR32989-RA		4	-1.47	0.474315	-6.18247	0.00852	4	-1.24	0.361517	-6.86307	0.00633	4	-1.48	0.723071	-4.09506	0.0263
FBgn0051758	1000038194	CG31758-RA		4	-1.48	0.122223	-24.2177	0.000154	4	-0.8	0.343778	-4.64857	0.0188	4	-0.42	0.294434	-2.83989	0.0657
FBgn0033207	1000035485	CG12826-RA		4	-1.48	0.274899	-10.787	0.0017	4	-1.51	0.205114	-14.7674	0.000674	4	-0.97	0.270798	-7.18983	0.00554
FBgn0051611	1000038163	CG31611-RA	His4:CG31611	4	-1.49	0.378321	-7.85494	0.0043	4	-1.74	0.447507	-7.77844	0.00442	4	-1.19	0.268043	-8.87133	0.00302
FBgn0036921	1000037384	CG7823-RA	RhoGDI	4	-1.5	0.118681	-25.2013	0.000137	4	-1.2	0.163921	-14.6576	0.000689	4	-0.43	0.0732927	-11.7997	0.00131
FBgn0032638	1000032542	CG6639-RA		4	-1.5	0.258783	-11.5804	0.00138	4	0.3	0.37309	1.62858	0.202	4	-0.45	0.343971	-2.63274	0.0781
FBgn0035781	1000037004	CG8560-RA		4	-1.52	0.512952	-5.90983	0.00968	4	0.64	0.171524	7.43031	0.00504	4	-0.08	0.212213	-0.7258	0.52
FBgn0052302	1000041841	CG32302-RA		4	-1.53	0.91717	-3.32844	0.0448	4	-0.47	0.518365	-1.82273	0.166	4	-0.02	0.499225	-0.0831188	0.939
FBgn0034296	1000037447	CG10912-RA		4	-1.53	0.317287	-9.66868	0.00235	4	-0.74	0.432737	-3.42113	0.0418	4	-0.75	0.514794	-2.92458	0.0613
FBgn0050447	1000040618	CG30447-RA		3	-1.54	0.412086	-6.45327	0.0232	4	-0.85	0.267867	-6.38217	0.00779	4	-0.88	0.357309	-4.92273	0.0161
FBgn0031636	1000033856	CG12194-RA		4	-1.54	0.209154	-14.7048	0.000682	4	-0.41	0.0881796	-9.30115	0.00263	4	-0.75	0.323122	-4.65905	0.0187
FBgn0038020	1000034087	CG10091-RA	GstD9	4	-1.54	0.203751	-15.0989	0.000631	4	-1.37	0.36534	-7.47746	0.00495	4	-1.03	0.279834	-7.36178	0.00518
FBgn0003375	1000041686	CG7596-RA	Sgs5	4	-1.54	1.13181	-2.72071	0.0725	4	-0.45	0.27994	-3.23475	0.048	4	-0.86	0.512537	-3.34222	0.0443
FBgn0034460	1000033572	CG18367-RA		4	-1.55	0.439127	-7.07545	0.00581	4	-0.5	0.47373	-2.09162	0.128	4	-0.74	0.190611	-7.71251	0.00453
FBgn0052640	1000044442	CG32640-RA		4	-1.56	0.390107	-7.99751	0.00408	4	-0.91	0.194666	-9.34253	0.0026	4	-0.52	0.323818	-3.1995	0.0494
FBgn0038196	1000040356	CG9922-RA		4	-1.56	0.372052	-8.40194	0.00354	4	-0.64	0.0352538	-36.084	4.68e-05	4	-1	0.212815	-9.43143	0.00253
FBgn0039091	1000039246	CG10182-RA		4	-1.58	0.437626	-7.20152	0.00552	4	-0.45	0.439203	-2.05812	0.132	4	0.15	0.314657	0.961634	0.407
FBgn0031277	1000038311	CG13947-RA		4	-1.58	0.862707	-3.65356	0.0354	4	-1.56	0.25489	-12.2215	0.00118	4	-0.37	1.52868	-0.486991	0.66
FBgn0028534	1000043975	CG7916-RA		4	-1.58	0.503459	-6.26282	0.00822	4	0.21	0.20834	1.98946	0.141	4	-0.81	0.263318	-6.14247	0.00868
FBgn0053346	1000038745	CG33346-RA		4	-1.59	0.404799	-7.83358	0.00433	4	-0.09	0.13355	-1.42185	0.25	4	-0.04	0.0855413	-0.865039	0.451
FBgn0053013	1000031936	CG33013-RB		4	-1.59	0.297693	-10.6582	0.00177	4	-0.75	0.327729	-4.60257	0.0193	3	-0.72	0.661047	-1.89125	0.199
FBgn0038037	1000042649	CG11466-RA	Cyp9f2	4	-1.59	0.694799	-4.57452	0.0196	4	-0.05	0.341656	-0.292869	0.789	4	-0.78	0.556269	-2.79278	0.0683
FBgn0037290	1000033993	CG1124-RA		4	-1.6	0.407586	-7.84558	0.00431	4	-0.67	0.3345	-4.03243	0.0274	4	-0.69	0.155947	-8.80038	0.00309
FBgn0051789	1000041965	CG31789-RA		4	-1.62	0.328935	-9.84122	0.00223	4	-0.95	0.325034	-5.84693	0.00997	4	-0.81	0.343905	-4.70585	0.0182
FBgn0033826	1000039714	CG4734-RA		4	-1.63	0.951936	-3.41774	0.0419	4	0.03	0.372347	0.167659	0.878	4	-0.55	0.211446	-5.20531	0.0138
FBgn0025583	1000037515	CG18106-RA	IM2	4	-1.64	0.595364	-5.52233	0.0117	4	-2.19	0.499153	-8.77271	0.00312	4	-1.54	0.7139	-4.3266	0.0228
FBgn0037289	1000033776	CG2016-RB		4	-1.65	0.250406	-13.1421	0.000952	4	-0.3	0.0705299	-8.48132	0.00344	4	-0.5	0.220156	-4.56277	0.0197
FBgn0035199	1000044190	CG9134-RA		4	-1.66	0.426128	-7.80361	0.00438	4	-0.95	0.183743	-10.2932	0.00196	4	0.17	0.386064	0.878501	0.444
FBgn0053093	1000031967	CG33093-RA		3	-1.67	0.368388	-7.83869	0.0159	4	-0.17	0.195085	-1.7638	0.176	4	-0.67	0.272051	-4.9523	0.0158
FBgn0063374	1000032480	CR32896-RA		4	-1.67	0.287391	-11.626	0.00137	4	-2	0.208248	-19.197	0.000309	4	-1.17	0.382222	-6.11591	0.00879
FBgn0035422	1000042547	CG12740-RC		4	-1.67	0.453889	-7.37589	0.00515	4	-1.63	0.690055	-4.72861	0.0179	4	-2.36	0.47561	-9.92692	0.00217
FBgn0050241	1000032448	CR30241-RA		4	-1.7	0.405759	-8.36237	0.00359	4	-1.5	0.233379	-12.8411	0.00102	4	-0.88	0.351807	-5.02012	0.0152
FBgn0031940	1000036212	CG7214-RA		4	-1.72	0.364996	-9.43167	0.00253	4	-1.47	0.293158	-10.0131	0.00212	4	-1.42	0.446334	-6.34422	0.00792
FBgn0038200	1000040354	CG9920-RA		4	-1.75	0.417498	-8.36992	0.00358	4	-1.64	0.486885	-6.73265	0.00669	3	-1.47	0.431909	-5.87661	0.0278
FBgn0033942	1000034098	CG10112-RA		4	-1.75	0.4357	-8.02423	0.00404	4	-0.99	0.160896	-12.263	0.00117	4	-0.87	0.277535	-6.30008	0.00808
FBgn0036778	1000031786	CG5137-RA	Cyp312a1	4	-1.77	0.260839	-13.5468	0.00087	4	-1.32	0.20301	-13.0518	0.000971	4	-0.57	0.257196	-4.40886	0.0216
FBgn0026718	1000044234	CG17608-RA	fu12	4	-1.78	0.3032	-11.7219	0.00133	3	-0.18	0.462922	-0.684808	0.564	3	-0.05	0.80374	-0.103115	0.927
FBgn0038210	1000032954	CG3199-RA		4	-1.78	0.161605	-22.063	0.000204	4	-1.56	0.227848	-13.7117	0.000839	4	-1.36	0.246805	-11.0519	0.00159
FBgn0038353	1000032099	CG5399-RA		4	-1.79	0.406534	-8.81477	0.00308	4	-1.42	0.491439	-5.7871	0.0103	4	-0.85	0.2282	-7.47718	0.00495
FBgn0052950	1000036038	CG32950-RB		4	-1.82	0.237048	-15.3458	0.000601	4	-1.54	0.270675	-11.3523	0.00147	4	-0.36	0.18981	-3.79068	0.0322
FBgn0033683	1000033566	CG18343-RA		4	-1.82	0.183854	-19.7893	0.000282	3	-0.71	0.280397	-4.3617	0.0488	4	-1.06	0.115762	-18.3772	0.000352
FBgn0039671	1000037822	CG11470-RA		4	-1.82	0.39161	-9.29476	0.00264	4	-0.94	0.293113	-6.44369	0.00758	4	-0.79	0.542038	-2.92051	0.0615
FBgn0003863	1000043477	CG18444-RA	alphaTry	4	-1.84	0.421143	-8.76141	0.00313	4	-0.85	0.0797384	-21.2296	0.000229	4	-0.85	0.379764	-4.5013	0.0205
FBgn0010381	1000038585	CG10810-RA	Drs	4	-1.85	0.616501	-6.01333	0.00921	4	0.09	0.124477	1.4727	0.237	4	-0.61	0.638165	-1.91222	0.152
FBgn0039592	1000038336	CG14062-RA		4	-1.89	0.242742	-15.6048	0.000572	4	0.07	0.27472	0.519779	0.639	4	-0.08	0.783526	-0.192409	0.86
FBgn0014865	1000036925	CG8175-RA	Mtk	4	-1.9	0.445247	-8.54107	0.00337	4	-0.89	0.378605	-4.70733	0.0181	4	-1.72	0.627255	-5.48838	0.0119
FBgn0034602	1000042354	CG15658-RA		4	-1.91	0.333717	-11.4341	0.00144	4	-0.83	0.169154	-9.75849	0.00229	4	-0.7	0.26098	-5.39984	0.0124
FBgn0036737	1000037253	CG6298-RA		4	-1.91	0.465945	-8.1981	0.0038	4	-0.24	0.291986	-1.64406	0.199	4	0.19	0.408709	0.945779	0.414
FBgn0030636	1000037543	CG18210-RA		3	-1.94	0.59062	-5.7013	0.0294	3	-1.43	0.548231	-4.52959	0.0454	4	-1.22	0.358047	-6.83619	0.00641
FBgn0035917	1000037276	CG6416-RG		4	-1.97	0.734588	-5.36145	0.0127	4	-1.67	0.244251	-13.6427	0.000852	4	-0.6	0.266682	-4.51559	0.0203
FBgn0036945	1000044726	CG6981-RB		4	-1.97	0.441059	-8.94289	0.00295	4	-1.02	0.203293	-10.0561	0.00209	4	-0.59	0.169079	-7.02838	0.00592
FBgn0030278	1000041194	CG15200-RA		4	-1.99	0.230822	-17.2336	0.000426	4	-2.25	0.284855	-15.8051	0.000551	3	-0.59	0.569817	-1.79858	0.214
FBgn0033730	1000035397	CG8511-RA		4	-1.99	0.044626	-89.1971	3.11e-06	4	-0.61	0.176176	-6.92815	0.00617	4	-0.72	0.0775181	-18.6911	0.000334
FBgn0004240	1000042558	CG12763-RA	Dpt	4	-2	0.714528	-5.59205	0.0113	4	-1.49	0.619226	-4.82258	0.017	4	-1.83	1.51421	-2.42085	0.0941
FBgn0039560	1000031019	CG5514-RA		4	-2.03	0.559095	-7.27065	0.00537	4	-0.77	0.210693	-7.27624	0.00536	4	-0.4	0.285989	-2.77013	0.0696
FBgn0027073	1000037999	CG4302-RA		4	-2.06	0.385366	-10.6957	0.00175	4	-0.39	0.217302	-3.56915	0.0376	4	-1	0.293516	-6.81771	0.00646
FBgn0036394	1000035070	CG9040-RA		4	-2.09	1.00643	-4.14757	0.0255	4	-1.54	0.502361	-6.11179	0.0088	4	-1.13	0.467712	-4.82284	0.017
FBgn0052407	1000036542	CG32407-RA		4	-2.11	0.184044	-22.9814	0.00018	4	-0.92	0.162962	-11.2384	0.00151	4	-1.1	0.213827	-10.2761	0.00197
FBgn0030836	1000043759	CG8664-RA		4	-2.12	0.760173	-5.56572	0.0114	4	0.51	0.421269	2.39768	0.0961	4	-0.94	0.493136	-3.79208	0.0322
FBgn0040842	1000041201	CG15212-RA		4	-2.15	0.102435	-41.9037	2.99e-05	4	-1.3	0.445961	-5.82238	0.0101	4	-0.92	0.1976	-9.30654	0.00263
FBgn0037696	1000032113	CG9362-RA		4	-2.17	0.601398	-7.22916	0.00546	4	-1.21	0.326891	-7.40074	0.0051	4	-0.77	0.267648	-5.75787	0.0104
FBgn0003374	1000031625	CG12181-RB	Sgs4	4	-2.18	1.39898	-3.11066	0.0529	4	-1.09	0.531304	-4.08693	0.0265	4	-0.74	0.873647	-1.68447	0.191
FBgn0030479	1000041434	CG1987-RA	Rbp1-like	3	-2.18	0.204491	-18.4666	0.00292	4	-0.89	0.106516	-16.7227	0.000466	3	-0.14	0.141997	-1.66676	0.237
FBgn0042206	1000033629	CG18548-RA	GstD10	4	-2.19	0.493967	-8.87299	0.00302	4	-0.29	0.871894	-0.662566	0.555	4	-0.7	0.557352	-2.49691	0.0879
FBgn0036952	1000033728	CG6933-RC		4	-2.23	0.751802	-5.92094	0.00963	4	-0.98	0.440003	-4.45755	0.021	4	-0.44	0.660847	-1.32618	0.277
FBgn0028583	1000042572	CG12794-RA	lcs	4	-2.31	0.379893	-12.1875	0.00119	4	-1.71	0.697644	-4.91133	0.0162	4	-0.34	1.65462	-0.411317	0.708
FBgn0032285	1000030782	CG17108-RA		4	-2.35	0.479627	-9.80145	0.00226	4	-0.97	0.200385	-9.72939	0.00231	4	-0.66	0.202364	-6.54694	0.00724
FBgn0034623	1000040311	CG9822-RA		4	-2.44	0.274402	-17.8056	0.000386	4	-0.68	0.703135	-1.93571	0.148	4	-1	0.364934	-5.4929	0.0119
FBgn0040060	1000040894	CG6457-RA	yip7	4	-2.52	0.432602	-11.6476	0.00136	4	-0.45	0.333933	-2.70895	0.0732	4	-0.25	0.638435	-0.769776	0.497
FBgn0038194	1000040652	CG3050-RA	Cyp6d5	4	-2.54	0.207916	-24.3855	0.000151	4	-0.33	0.140172	-4.66789	0.0186	4	-0.99	0.350695	-5.64195	0.011
FBgn0003086	1000038573	CG10790-RB	Pig1	4	-2.55	0.904752	-5.63088	0.0111	3	-1.1	0.52412	-3.63037	0.0682	4	-1.52	0.652547	-4.64817	0.0188
FBgn0052282	1000044622	CG32282-RA	dro4	4	-2.62	1.22759	-4.26879	0.0236	4	-0.28	0.657934	-0.852591	0.457	4	-0.15	0.975647	-0.309456	0.777
FBgn0030837	1000043758	CG8661-RA		4	-2.62	1.18057	-4.44341	0.0212	4	-0.01	0.228012	-0.0719459	0.947	4	-0.23	0.414735	-1.09781	0.353
FBgn0014849	1000035691	CG7327-RA	Eig71Ei	4	-2.63	0.32805	-16.032	0.000528	4	-0.93	0.256947	-7.2628	0.00539	4	-1.17	0.684461	-3.42169	0.0418
FBgn0050080	1000031339	CG30080-RA		4	-2.84	0.485068	-11.718	0.00134	4	-1.73	0.350385	-9.84894	0.00223	4	-1.25	0.510845	-4.90708	0.0162
FBgn0003567	1000040254	CG8573-RB	su(Hw)	4	-2.92	0.561523	-10.3915	0.0019	4	-0.54	0.24878	-4.3662	0.0222	4	-0.33	0.195625	-3.35683	0.0438
FBgn0014848	1000041685	CG7594-RA	Eig71Eh	4	-2.92	0.545344	-10.721	0.00174	4	-0.87	0.25197	-6.88678	0.00627	4	-1.19	1.08361	-2.19199	0.116
FBgn0039475	1000037249	CG6277-RA		4	-2.93	0.492024	-11.8951	0.00128	4	-0.16	0.158718	-2.04668	0.133	3	-1.46	0.660917	-3.82953	0.0619
FBgn0051203	1000042721	CG31203-RA		4	-3.23	1.28268	-5.04146	0.015	4	-1.86	1.13712	-3.27285	0.0467	3	-1.97	0.897893	-3.80661	0.0626
FBgn0035434	1000038587	CG10812-RA	dro5	4	-3.32	1.16409	-5.70032	0.0107	4	-0.41	0.175766	-4.66705	0.0186	4	-0.7	0.219975	-6.39052	0.00776
FBgn0036094	1000033392	CG14153-RA		4	-3.45	0.265515	-26.0121	0.000125	4	-2.64	0.190682	-27.6448	0.000104	4	-2.56	0.364014	-14.085	0.000775
FBgn0052458	1000036570	CG32458-RA		4	-3.53	0.635407	-11.0971	0.00157	4	-1.46	0.49705	-5.87133	0.00986	4	-0.98	0.656116	-2.98099	0.0586
FBgn0030157	1000034785	CG1468-RA		4	-3.82	0.978843	-7.79729	0.00439	4	-1.02	0.417615	-4.88545	0.0164	4	-0.37	0.166894	-4.3926	0.0219
FBgn0004431	1000044181	CG9120-RA	LysX	4	-3.94	0.888516	-8.87134	0.00302	4	-1.32	0.0522741	-50.5866	1.7e-05	4	-1.55	0.198203	-15.682	0.000564
FBgn0039474	1000036654	CG6283-RA		4	-4.06	0.976831	-8.32042	0.00364	4	-0.86	0.327013	-5.28484	0.0132	4	-2.64	0.656852	-8.02486	0.00404
FBgn0052525	1000032466	CR32525-RA		4	-4.42	0.9219	-9.57887	0.00241	4	-4.23	0.266136	-31.7966	6.84e-05	4	-3.55	0.626926	-11.3375	0.00147
