# Supplementary material for: Genomic mapping of Suppressor of Hairy-wing binding sites in Drosophila
Source: Genome Biol. 2007 Aug 16;8(8):R167. doi: 10.1186/gb-2007-8-8-r167 (PMC2374998; doi:10.1186/gb-2007-8-8-r167)
Supplement: Additional data file 6 — Presented is a table listing gene expression changes in wing discs showing CyberT results for 89 genes with better than 1.7-fold (P ≤ 10-2) in the following: su(Hw)/Df (su(Hw)v, P [CaS X/K5.3]/Df(3R)ED5644), Su(Hw)/+ (su(Hw)v, P [CaS X/K5.3]/+), and Df/+ (Df(3R)ED5644/+). Column headings are as for Additional data file 5. [file gb-2007-8-8-r167-S6.xls]

## Sheet: Supp_table6.txt
					su(Hw)/Df					su(Hw)/+					Df/+
Flybase_ID	ID	GeneID	FlyBase_symbol	#obs	Mn	SD	t	p	#obs	Mn	SD	t	p	#obs	Mn	SD	t	p
FBgn0003996	1000041490	CG2759-RA	w	4	2.82	1.63024	3.46486	0.0405	2	0.33	NA	NA	NA	4	2.34	1.37833	3.40083	0.0424
FBgn0052432	1000044641	CG32432-RA		4	2.44	0.593291	8.2135	0.00378	2	-0.13	NA	NA	NA	3	0.26	0.314757	1.40403	0.295
FBgn0052041	1000044884	CG32041-RC		4	2.09	1.60679	2.59757	0.0805	4	1.35	1.0355	2.60386	0.0801	3	1.76	0.83448	3.64554	0.0677
FBgn0034269	1000040867	CG6406-RB		4	2.02	0.721707	5.58444	0.0113	4	1.95	0.494073	7.87896	0.00426	3	-0.23	0.338401	-1.1865	0.357
FBgn0013276	1000043515	CG18743-RA	Hsp70Ab	4	1.82	1.39558	2.61517	0.0793	4	0.98	1.19657	1.64541	0.198	4	0.54	1.64431	0.662669	0.555
FBgn0038143	1000040308	CG9813-RB		4	1.8	0.437888	8.2288	0.00376	2	-0.09	NA	NA	NA	3	-0.14	0.173491	-1.42634	0.29
FBgn0024913	1000033522	CG11062-RA	activin-beta	3	1.73	0.175133	17.065	0.00342	2	-0.58	NA	NA	NA	2	-0.01	NA	NA	NA
FBgn0013277	1000036895	CG31449-RA	Hsp70Ba	4	1.61	1.11406	2.88869	0.0631	4	0.82	1.4122	1.16789	0.327	4	0.4	1.64113	0.485115	0.661
FBgn0031245	1000045136	CG3625-RA		4	1.54	0.379266	8.1282	0.00389	2	0.73	NA	NA	NA	3	0.51	0.381552	2.32688	0.145
FBgn0040942	1000042510	CG12643-RA		4	1.48	0.887967	3.33057	0.0447	4	0.64	0.412094	3.10265	0.0532	3	0.54	0.158534	5.85155	0.028
FBgn0051997	1000032951	CG31997-RA		4	1.33	0.0885044	30.0142	8.12e-05	4	0.73	0.445186	3.29527	0.0459	4	-0.12	0.31236	-0.753059	0.506
FBgn0004587	1000038610	CG10851-RB	B52	4	1.32	0.360434	7.3184	0.00527	4	0.81	0.43582	3.73922	0.0334	4	0.84	0.509937	3.27819	0.0465
FBgn0037309	1000032460	CR31541-RA		3	1.22	0.523461	4.04	0.0562	4	0.66	0.360157	3.64077	0.0357	4	0.33	0.570592	1.15023	0.333
FBgn0038017	1000038438	CG4115-RA		4	1.22	0.480753	5.06573	0.0149	4	0.04	0.2738	0.311048	0.776	4	-0.22	0.131341	-3.39494	0.0426
FBgn0011706	1000044392	CG4319-RA	rpr	3	1.19	0.155375	13.2523	0.00565	4	0.5	0.220669	4.50075	0.0205	4	-0.12	0.279887	-0.83835	0.463
FBgn0035160	1000041590	CG13897-RA		4	1.15	0.346734	6.65961	0.0069	4	0.82	0.31378	5.20556	0.0138	4	0.09	0.239503	0.778834	0.493
FBgn0037733	1000036839	CG31332-RA	unc-115	4	1.15	0.252706	9.10153	0.0028	4	1.17	0.555052	4.21889	0.0243	4	-0.36	0.45693	-1.56932	0.215
FBgn0015795	1000032377	CG5915-RA	Rab7	4	1.14	0.864884	2.63988	0.0777	4	-0.06	0.422808	-0.274261	0.802	4	-0.1	0.216731	-0.930517	0.421
FBgn0038661	1000037034	CG17836-RA		4	1.14	0.547081	4.16432	0.0252	4	0.7	1.5243	0.91541	0.427	4	-0.43	0.217413	-3.97038	0.0286
FBgn0052920	1000036028	CG32920-RA		4	1.12	0.246403	9.11922	0.00279	4	0.75	0.390903	3.83215	0.0313	4	0.89	0.310514	5.754	0.0104
FBgn0032233	1000034956	CG13140-RA		4	1.11	0.693542	3.19409	0.0496	2	0.22	NA	NA	NA	3	-0.24	0.32358	-1.30651	0.321
FBgn0039359	1000039732	CG4759-RA		4	1.07	0.368295	5.82214	0.0101	4	0.69	0.889616	1.54423	0.22	4	0.13	0.818488	0.325489	0.766
FBgn0031473	1000035863	CG3104-RA		3	1.06	0.618413	2.96845	0.0972	1	-0.29	NA	NA	NA	4	0	0.260245	-0.00666486	0.995
FBgn0004698	1000037119	CG8153-RB	mus210	4	1.03	0.413905	4.99834	0.0154	4	0.63	0.324045	3.91532	0.0296	4	0.6	0.24829	4.83081	0.0169
FBgn0035142	1000030777	CG17090-RB		3	1.02	0.521417	3.39972	0.0767	4	0.11	0.284546	0.763633	0.501	4	0.23	0.296718	1.51787	0.226
FBgn0027620	1000041429	CG1966-RA	Acf1	3	1	0.194546	8.87881	0.0124	4	0.91	0.254821	7.121	0.0057	3	0.09	0.397806	0.386818	0.736
FBgn0003067	1000044282	CG17725-RA	Pepck	4	0.97	0.464273	4.16882	0.0251	3	0.52	0.937675	0.957052	0.44	3	-0.12	0.31931	-0.642067	0.587
FBgn0028855	1000039896	CG15282-RA		3	0.95	0.456802	3.59731	0.0693	4	0.1	0.588023	0.344959	0.753	3	-0.01	0.335277	-0.0395223	0.972
FBgn0039537	1000031054	CG5590-RA		4	0.91	0.232064	7.84789	0.00431	4	0.53	0.273348	3.90788	0.0298	4	0.55	0.166844	6.64989	0.00693
FBgn0001565	1000035197	CG1666-RA	Hlc	3	0.91	0.536901	2.92469	0.0997	4	-0.06	0.676553	-0.177715	0.87	4	0.04	0.482702	0.16244	0.881
FBgn0019644	1000039877	CG8189-RA	ATPsyn-b	4	0.9	0.275429	6.55255	0.00723	4	-0.08	0.338214	-0.452204	0.682	4	0.23	0.673907	0.681019	0.545
FBgn0031992	1000036996	CG8498-RA		4	0.9	0.575731	3.12061	0.0524	4	0.12	0.716714	0.32678	0.765	4	0.29	0.608029	0.938936	0.417
FBgn0027495	1000032770	CG8378-RA		4	0.9	0.57278	3.13436	0.0519	4	0.55	0.489182	2.26353	0.109	4	0.29	0.209863	2.73999	0.0713
FBgn0021906	1000035713	CG7361-RA	RFeSP	4	0.89	0.639899	2.78111	0.0689	1	0.17	NA	NA	NA	3	0.4	0.259437	2.64397	0.118
FBgn0028515	1000035796	CG4930-RA		4	0.88	0.539569	3.27005	0.0468	4	0.49	0.257237	3.84671	0.031	4	0.45	0.721464	1.25639	0.298
FBgn0000338	1000037053	CG17894-RC	cnc	4	0.88	0.169509	10.3632	0.00192	2	0.2	NA	NA	NA	3	0.44	0.190425	4.02724	0.0565
FBgn0034399	1000042996	CG15083-RA		4	0.87	0.421584	4.12363	0.0259	4	0.61	0.138682	8.81141	0.00308	4	0.6	0.387706	3.08327	0.054
FBgn0003710	1000033918	CG1232-RA	tipE	3	0.87	0.411516	3.64598	0.0677	2	-0.09	NA	NA	NA	2	0.03	NA	NA	NA
FBgn0020309	1000038943	CG14938-RA	crol	4	0.85	0.538223	3.1419	0.0516	4	0.4	0.364667	2.20747	0.114	4	0.38	0.461198	1.62726	0.202
FBgn0001257	1000038986	CG15009-RB	ImpL2	4	0.84	0.260286	6.48691	0.00744	4	0.96	1.65518	1.15427	0.332	4	-0.12	0.636486	-0.370033	0.736
FBgn0034564	1000034157	CG9344-RA		4	0.84	0.445605	3.75557	0.033	4	0.55	0.291803	3.7501	0.0331	4	0.65	0.685715	1.89826	0.154
FBgn0034583	1000039582	CG10527-RA		4	0.84	0.537195	3.10901	0.0529	4	0.36	0.662822	1.08388	0.358	4	0.46	0.589218	1.57112	0.214
FBgn0025463	1000045024	CG4303-RA	Bap60	3	0.83	0.267715	5.38626	0.0328	3	0.05	0.0819438	1.10212	0.385	4	0.16	0.479496	0.654737	0.559
FBgn0015391	1000031597	CG11397-RA	glu	4	0.83	0.3567	4.65879	0.0187	4	0.08	0.727599	0.226138	0.836	4	0.2	0.559315	0.716094	0.526
FBgn0039350	1000036481	CG17383-RA		4	0.83	0.498067	3.3302	0.0447	4	-0.03	0.58986	-0.0896111	0.934	4	0.02	0.415524	0.083055	0.939
FBgn0064127	1000039140	CG33184-RA		4	0.82	0.578316	2.85255	0.065	4	0.21	0.536502	0.794618	0.485	4	0.12	0.233081	1.03012	0.379
FBgn0004242	1000036874	CG3139-RA	syt	3	0.8	0.153531	9.06044	0.012	0	NA	NA	NA	NA	0	NA	NA	NA	NA
FBgn0030073	1000033978	CG10962-RB		4	-0.8	0.391271	-4.08437	0.0265	4	-0.66	0.652465	-2.02091	0.137	4	-0.82	0.671104	-2.45388	0.0914
FBgn0033631	1000044134	CG9027-RB		4	-0.82	0.193509	-8.47023	0.00345	4	-0.33	0.570918	-1.14122	0.337	4	-0.17	0.28262	-1.18428	0.322
FBgn0028536	1000039895	CG15281-RB		4	-0.82	0.325143	-5.05398	0.0149	4	-0.98	0.397104	-4.92644	0.016	4	-1.15	0.273919	-8.37442	0.00357
FBgn0034685	1000040861	CG6393-RD		4	-0.83	0.436836	-3.81446	0.0317	4	-0.86	0.471803	-3.65477	0.0354	4	-0.89	0.578243	-3.08333	0.054
FBgn0051075	1000035866	CG31075-RA		4	-0.85	0.483765	-3.52123	0.0389	4	-0.3	0.239322	-2.46659	0.0903	4	-0.33	0.194927	-3.42484	0.0417
FBgn0037114	1000036183	CG7160-RA		4	-0.87	0.503626	-3.44668	0.041	4	-0.95	0.786203	-2.42105	0.0941	4	0	0.249707	0.0375113	0.972
FBgn0051363	1000036856	CG31363-RE		4	-0.88	0.308035	-5.69322	0.0107	4	-0.77	0.468428	-3.29183	0.046	4	-0.26	0.247112	-2.08419	0.128
FBgn0035056	1000034136	CG9196-RA		4	-0.88	0.407513	-4.33631	0.0226	3	-0.29	0.180157	-2.81485	0.106	4	-0.51	0.139923	-7.30185	0.0053
FBgn0052640	1000044442	CG32640-RA		4	-0.88	0.448296	-3.94626	0.029	4	-0.8	0.739493	-2.15535	0.12	4	-0.1	0.457285	-0.426805	0.698
FBgn0004003	1000043664	CG7225-RA	wbl	4	-0.9	0.340231	-5.26151	0.0134	4	-0.14	0.322996	-0.856547	0.455	4	-0.11	0.241587	-0.931287	0.42
FBgn0028510	1000032658	CG15261-RA		4	-0.9	0.406803	-4.40124	0.0217	4	-1.6	0.188487	-17.0065	0.000443	4	-1.1	0.291835	-7.50849	0.0049
FBgn0029969	1000033975	CG10932-RA		4	-0.96	0.179946	-10.6519	0.00177	4	-0.48	0.260056	-3.68802	0.0346	4	0.01	0.299307	0.0508892	0.963
FBgn0026077	1000040433	CG10287-RA	Gasp	4	-0.97	0.285945	-6.80035	0.0065	4	-0.57	0.305111	-3.72143	0.0338	4	-0.09	0.324148	-0.578806	0.603
FBgn0032803	1000036080	CG13082-RA		4	-0.99	0.478013	-4.15015	0.0254	4	-1.16	0.379572	-6.11711	0.00878	4	-0.89	0.235881	-7.53009	0.00485
FBgn0004507	1000043671	CG7254-RA	GlyP	4	-1.01	0.492232	-4.10513	0.0262	4	-0.28	0.306021	-1.80867	0.168	4	-0.56	0.495721	-2.25661	0.109
FBgn0024294	1000040734	CG12172-RA	Spn43Aa	4	-1.01	0.689809	-2.94264	0.0604	4	-0.09	0.408618	-0.460373	0.677	4	-0.63	0.209504	-6.05917	0.00902
FBgn0033875	1000039694	CG6357-RA		4	-1.06	0.184251	-11.4529	0.00143	4	-0.43	0.626071	-1.36421	0.266	4	-0.54	0.300009	-3.5777	0.0373
FBgn0037181	1000042601	CG11370-RA		4	-1.07	0.175094	-12.2512	0.00117	4	-1.35	0.547825	-4.919	0.0161	4	-0.14	1.01825	-0.272372	0.803
FBgn0038224	1000039167	CG3321-RB		4	-1.09	0.244669	-8.93228	0.00296	4	0.1	0.308224	0.647568	0.563	4	-0.92	0.247548	-7.41111	0.00508
FBgn0030041	1000041408	CG12116-RA		4	-1.11	0.434425	-5.09047	0.0147	4	-1.07	0.807821	-2.65981	0.0764	4	-0.78	0.411087	-3.77285	0.0326
FBgn0038846	1000033314	CG5697-RA		4	-1.11	0.238985	-9.3067	0.00263	4	-1.05	0.298821	-7.00707	0.00597	4	-1.11	0.144309	-15.3298	0.000603
FBgn0040801	1000034915	CG13053-RA		4	-1.21	0.313525	-7.72001	0.00452	4	-1.26	0.23935	-10.4912	0.00185	4	0.13	0.370729	0.701398	0.534
FBgn0035664	1000037289	CG6467-RA		4	-1.21	0.593445	-4.08539	0.0265	4	-1.49	0.319355	-9.32943	0.00261	4	0.11	1.49738	0.148567	0.891
FBgn0052055	1000044895	CG32055-RA		4	-1.24	0.37252	-6.65839	0.00691	4	-0.53	0.502742	-2.10612	0.126	4	-0.55	0.200418	-5.49465	0.0119
FBgn0030479	1000041434	CG1987-RA	Rbp1-like	4	-1.27	0.37737	-6.75132	0.00664	4	-1.08	0.565029	-3.82225	0.0315	4	-0.54	0.446698	-2.39583	0.0962
FBgn0025456	1000033275	CG5413-RB	CREG	4	-1.3	0.393857	-6.62057	0.00702	4	-1.54	0.523596	-5.87362	0.00984	4	-0.62	0.665098	-1.85785	0.16
FBgn0015218	1000035356	CG4035-RC	eIF-4E	4	-1.31	0.232008	-11.2658	0.0015	4	-0.43	0.342635	-2.48226	0.0891	4	-0.51	0.214498	-4.79945	0.0172
FBgn0033730	1000035397	CG8511-RA		4	-1.47	0.448632	-6.54686	0.00725	4	-1.16	0.197508	-11.7871	0.00131	4	-0.43	0.466797	-1.83764	0.163
FBgn0031913	1000032400	CG5958-RA		4	-1.5	0.321108	-9.33851	0.0026	4	-1.22	0.345701	-7.06989	0.00582	4	-0.88	0.39748	-4.42569	0.0214
FBgn0034436	1000043436	CG11961-RA		4	-1.59	0.404478	-7.86839	0.00428	4	0.09	0.291081	0.620154	0.579	4	-0.14	0.516441	-0.52905	0.633
FBgn0037696	1000032113	CG9362-RA		4	-1.71	0.437845	-7.81845	0.00436	4	-0.54	0.452449	-2.40365	0.0956	4	-0.26	0.252661	-2.07853	0.129
FBgn0037289	1000033776	CG2016-RB		4	-1.75	0.267387	-13.0737	0.000967	4	-0.93	0.530934	-3.51472	0.0391	4	-1.06	0.849903	-2.50108	0.0876
FBgn0058459	1000032495	CR40459-RA		4	-1.77	0.716734	-4.93348	0.016	4	-0.63	0.459333	-2.75477	0.0705	4	-0.79	0.593741	-2.64961	0.077
FBgn0022702	1000033797	CG2054-RA	Cht2	4	-1.82	0.317312	-11.4405	0.00143	4	-0.45	0.114056	-7.95837	0.00414	4	-0.56	0.180277	-6.20851	0.00842
FBgn0040732	1000043840	CG16926-RA		4	-1.94	0.51944	-7.46286	0.00498	4	-2	0.321525	-12.4429	0.00112	4	-1.31	0.141589	-18.4697	0.000346
FBgn0000639	1000036438	CG17285-RB	Fbp1	4	-2.25	1.00773	-4.45986	0.021	4	-3.45	1.64436	-4.19966	0.0246	4	-2.09	0.418879	-9.9939	0.00213
FBgn0003567	1000040254	CG8573-RB	su(Hw)	4	-2.28	0.621319	-7.35212	0.0052	4	-0.36	0.502398	-1.44012	0.245	4	-0.65	0.455191	-2.85446	0.0649
FBgn0004240	1000042558	CG12763-RA	Dpt	4	-2.39	0.774456	-6.18265	0.00852	4	-2.45	0.555377	-8.83717	0.00305	4	-2.48	0.471633	-10.5069	0.00184
FBgn0052282	1000044622	CG32282-RA	dro4	4	-2.41	0.872782	-5.53294	0.0116	4	-2.5	0.268092	-18.6663	0.000336	4	-1.58	1.08414	-2.92097	0.0614
FBgn0029990	1000038872	CG2233-RA		4	-2.52	1.1292	-4.46672	0.0209	4	-3.52	0.761724	-9.25488	0.00267	4	-2.34	0.600328	-7.78324	0.00441
FBgn0034860	1000040307	CG9812-RB		4	-2.89	0.58946	-9.80887	0.00225	4	-2.85	0.541924	-10.5281	0.00183	4	-2.27	0.267581	-17.0028	0.000443
FBgn0035434	1000038587	CG10812-RA	dro5	4	-4.07	0.235203	-34.6114	5.3e-05	4	-3.75	1.10153	-6.8115	0.00647	4	-2.15	0.569858	-7.52908	0.00486
