# Supplementary material for: Genomic mapping of Suppressor of Hairy-wing binding sites in Drosophila
Source: Genome Biol. 2007 Aug 16;8(8):R167. doi: 10.1186/gb-2007-8-8-r167 (PMC2374998; doi:10.1186/gb-2007-8-8-r167)
Supplement: Additional data file 7 — Presented is a table listing gene expression changes in total third instar larvae showing CyberT results for the 229 genes in the Adh region: su(Hw)/Df (su(Hw)v, P [CaS X/K5.3]/Df(3R)ED5644), Su(Hw)/+ (su(Hw)v, P [CaS X/K5.3]/+), and Df/+ (Df(3R)ED5644/+). Column headings are as for Additional data file 5. [file gb-2007-8-8-r167-S7.xls]

## Sheet: Supp_table7.txt
					su(Hw)/Df					su(Hw)/+					Df/+
Flybase_ID	ID	GeneID	FlyBase_symbol	#obs	Mn	SD	t	p	#obs	Mn	SD	t	p	#obs	Mn	SD	t	p
FBgn0023407	1000039052	CG9239-RA	B4	4	-0.17	0.269119	-1.29416	0.286	4	0.26	0.213185	2.47184	0.0899	4	0.19	0.313315	1.22729	0.307
FBgn0028943	1000042346	CG15638-RA		4	-0.05	0.494638	-0.187819	0.863	3	-0.23	0.205099	-1.97206	0.187	3	0.16	0.283065	1.00398	0.421
FBgn0028942	1000035268	CG16852-RA		3	0.02	0.266436	0.115007	0.919	3	-0.18	0.350619	-0.904859	0.461	3	-0.15	0.394046	-0.659036	0.578
FBgn0032530	1000039067	CG9263-RA		4	-0.18	0.433809	-0.847585	0.459	3	-1.03	0.0739578	-24.1673	0.00171	4	-0.81	0.463012	-3.49438	0.0396
FBgn0028941	1000031196	CG16853-RA		4	-0.63	0.597709	-2.09563	0.127	3	-0.64	0.0386085	-28.5212	0.00123	4	-0.57	0.180287	-6.37672	0.00781
FBgn0015954	1000036179	CG7147-RA	kuz	4	-0.18	0.134917	-2.72644	0.0722	4	-0.07	0.491356	-0.281859	0.796	4	-0.09	0.300659	-0.611942	0.584
FBgn0028513	1000034140	CG9254-RA		4	-0.21	0.648569	-0.636385	0.57	4	-1.17	0.602505	-3.88064	0.0303	4	-0.04	0.513949	-0.141822	0.896
FBgn0028546	1000044137	CG9031-RA		4	-0.16	0.270258	-1.20664	0.314	4	-0.57	0.195464	-5.79447	0.0102	4	-0.81	0.1923	-8.46635	0.00346
FBgn0028527	1000033617	CG18507-RB		4	0.53	0.26279	3.99615	0.0281	4	0.45	0.137409	6.51805	0.00734	4	0.53	0.0701063	15.0305	0.000639
FBgn0051814	1000042408	CG31814-RA		1	0.42	NA	NA	NA	0	NA	NA	NA	NA	1	0.32	NA	NA	NA
FBgn0028848	1000043683	CG7311-RA		4	0.26	0.611158	0.835897	0.465	2	0.17	0.317051	0.773266	0.581	4	0.32	0.201118	3.15585	0.051
FBgn0028847	1000044127	CG9014-RA		4	0.04	0.548028	0.134469	0.902	4	-0.57	0.222043	-5.17421	0.014	4	-0.02	0.329425	-0.107856	0.921
FBgn0051813	1000041979	CG31813-RA		4	-1.66	2.43487	-1.36228	0.266	3	0.03	2.34924	0.0225166	0.984	4	-0.15	1.48438	-0.204893	0.851
FBgn0028541	1000035716	CG7364-RA		4	-0.35	0.198787	-3.56146	0.0378	4	-0.19	0.202591	-1.90184	0.153	4	-0.09	0.135121	-1.2812	0.29
FBgn0028540	1000044125	CG9008-RA		4	0.3	0.439149	1.38771	0.259	4	0.02	0.52527	0.0647385	0.952	2	-0.15	0.465337	-0.454387	0.728
FBgn0051845	1000041820	CG31845-RA		0	NA	NA	NA	NA	1	1.04	NA	NA	NA	0	NA	NA	NA	NA
FBgn0024846	1000035733	CG7393-RA	p38b	4	0.04	0.273923	0.283449	0.795	4	0.51	0.481231	2.12176	0.124	4	0.26	0.435615	1.1837	0.322
FBgn0028932	1000042066	CG16890-RA		4	0.13	0.448805	0.589568	0.597	4	0.79	0.522557	3.03146	0.0562	4	0.49	0.405994	2.39061	0.0967
FBgn0028539	1000041923	CG31731-RA		4	-0.06	0.184338	-0.660396	0.556	4	-0.19	0.352361	-1.08311	0.358	4	-0.46	0.2731	-3.33332	0.0446
FBgn0028931	1000035271	CG16863-RA		3	0.27	0.445101	1.0413	0.407	1	0.84	NA	NA	NA	1	-0.1	NA	NA	NA
FBgn0028538	1000041675	CG7578-RA		4	0.13	0.210814	1.25331	0.299	4	-0.18	0.208983	-1.74871	0.179	4	0.47	0.279472	3.37538	0.0432
FBgn0027844	1000037383	CG7820-RA	CAH1	4	0.65	0.243117	5.30911	0.013	4	0.84	0.218646	7.68908	0.00457	4	0.4	0.43806	1.82131	0.166
FBgn0028658	1000043826	CG16889-RA	adat	1	0.24	NA	NA	NA	0	NA	NA	NA	NA	1	-0.25	NA	NA	NA
FBgn0028919	1000031199	CG16865-RA		4	0.12	1.25677	0.188177	0.863	4	-0.04	0.453933	-0.186628	0.864	4	-0.12	0.608771	-0.378491	0.73
FBgn0032533	1000043825	CG16888-RA		2	-0.09	0.897328	-0.149347	0.906	1	-0.71	NA	NA	NA	2	-0.14	0.118984	-1.62213	0.352
FBgn0001965	1000037369	CG7793-RA	Sos	4	0.25	0.427739	1.16021	0.33	4	0.13	0.320108	0.79951	0.482	3	-0.3	0.446903	-1.14444	0.371
FBgn0000153	1000037106	CG7811-RA	b	4	0.79	0.385656	4.09548	0.0263	4	0.84	0.0696677	24.0857	0.000157	4	0.65	0.248715	5.22769	0.0136
FBgn0004406	1000037151	CG8987-RA	tam	4	0.29	0.230829	2.54941	0.084	1	1.08	NA	NA	NA	2	0.8	0.439563	2.58792	0.235
FBgn0001961	1000035053	CG8978-RA	Sop2	4	0.76	0.265693	5.70518	0.0107	4	0.39	0.428048	1.80707	0.168	4	0.25	0.468723	1.0663	0.364
FBgn0015271	1000037392	CG7833-RA	Orc5	4	0.23	0.193548	2.39457	0.0963	4	0.19	0.419936	0.888647	0.44	4	0.09	0.393216	0.453531	0.681
FBgn0026373	1000034252	CG7885-RA	RpII33	4	-0.68	0.929376	-1.46842	0.238	4	-0.13	0.991917	-0.253283	0.816	4	-0.2	0.441541	-0.898953	0.435
FBgn0051842	1000033192	CG31842-RA		4	0.01	0.108832	0.106131	0.922	3	0.34	0.401943	1.46556	0.28	4	0.11	0.559868	0.379675	0.729
FBgn0028509	1000041978	CG31811-RA	cenG1A	4	-0.13	0.633166	-0.416598	0.705	3	0.11	0.369306	0.515656	0.657	4	0.22	0.605365	0.72408	0.521
FBgn0053307	1000041875	CG33307-RA		4	0.41	0.480629	1.72378	0.183	4	-0.38	0.467304	-1.64612	0.198	3	-0.91	0.54748	-2.88038	0.102
FBgn0028920	1000044118	CG8997-RA		4	-0.78	0.127403	-12.1788	0.00119	4	0.3	0.156479	3.80262	0.0319	4	-0.2	0.0945864	-4.13868	0.0256
FBgn0028534	1000043975	CG7916-RA		4	-1.58	0.503459	-6.26282	0.00822	4	0.21	0.20834	1.98946	0.141	4	-0.81	0.263318	-6.14247	0.00868
FBgn0028533	1000043066	CG7953-RA		4	-0.71	0.111354	-12.7594	0.00104	4	0.17	0.303041	1.14791	0.334	4	-0.14	0.291459	-0.965248	0.406
FBgn0028532	1000043987	CG7968-RA		0	NA	NA	NA	NA	1	-0.19	NA	NA	NA	1	0.05	NA	NA	NA
FBgn0019890	1000043326	CG8954-RA	Smg5	4	0.46	0.407308	2.27368	0.108	4	0.36	0.256423	2.785	0.0687	4	0.33	0.470533	1.3865	0.26
FBgn0012037	1000043269	CG8827-RA	Ance	4	0.23	0.195575	2.40289	0.0956	4	0.41	0.24631	3.32737	0.0448	4	-0.06	0.166303	-0.699347	0.535
FBgn0032535	1000031200	CG16869-RA	Ance-2	2	0.32	0.0271967	16.6914	0.0381	1	-0.28	NA	NA	NA	3	-0.01	0.877877	-0.0105483	0.993
FBgn0025115	1000031201	CG16870-RA	Acyp	4	-0.66	0.421403	-3.15455	0.0511	4	0.09	0.473887	0.361329	0.742	2	-0.33	0.036375	-12.9249	0.0492
FBgn0032536	1000037091	CG17988-RA	Ance-3	0	NA	NA	NA	NA	1	0.49	NA	NA	NA	2	0.04	0.434937	0.136721	0.913
FBgn0028938	1000035279	CG16886-RA		1	0.75	NA	NA	NA	0	NA	NA	NA	NA	0	NA	NA	NA	NA
FBgn0032538	1000035277	CG16885-RA		4	-1.3	0.394256	-6.5794	0.00714	4	0.02	0.103784	0.408204	0.711	4	-0.52	0.224802	-4.63731	0.0189
FBgn0028544	1000035276	CG16884-RA		4	-1.25	0.215893	-11.6202	0.00137	4	-0.01	0.193585	-0.134954	0.901	4	-0.6	0.172557	-6.90653	0.00622
FBgn0051841	1000038206	CG31841-RA		4	0.14	0.568126	0.477504	0.666	3	0.36	0.282364	2.18012	0.161	2	0.29	0.222055	1.86659	0.313
FBgn0051765	1000041950	CG31765-RA		3	0.29	0.153657	3.30337	0.0807	3	0.32	0.540767	1.01682	0.416	3	-0.14	0.280375	-0.88514	0.469
FBgn0027929	1000031989	CG33119-RA		3	0.24	0.920584	0.453493	0.695	2	0.73	0.602946	1.70277	0.338	2	0.72	0.0765486	13.332	0.0477
FBgn0028543	1000033191	CG31839-RA		4	1.66	0.671275	4.94559	0.0159	4	1.34	0.367041	7.29576	0.00532	4	0.98	0.334377	5.85829	0.00992
FBgn0028542	1000031986	CG33115-RA		4	1.21	0.448938	5.37021	0.0126	4	0.33	0.362963	1.80275	0.169	4	0.93	0.514569	3.62241	0.0362
FBgn0028936	1000035273	CG16873-RA		3	1.38	0.629139	3.80382	0.0627	2	0.35	0.928133	0.532419	0.689	2	0.8	0.294199	3.84421	0.162
FBgn0028545	1000043104	CG8942-RA		4	1.14	0.476719	4.80134	0.0172	4	0.48	0.613628	1.55809	0.217	4	0.82	0.239583	6.82276	0.00644
FBgn0028940	1000043287	CG8864-RA	Cyp28a5	2	1.05	0.111309	13.3745	0.0475	1	0.8	NA	NA	NA	2	0.5	0.110196	6.40805	0.0986
FBgn0028939	1000043557	CG18146-RA		4	0.99	0.118228	16.8202	0.000458	4	0.88	0.104179	16.8357	0.000456	4	0.67	0.155514	8.65131	0.00325
FBgn0003255	1000043315	CG8930-RA	rk	4	0.71	0.649734	2.18204	0.117	4	0.21	0.177892	2.39459	0.0963	3	0.02	0.549957	0.0526281	0.963
FBgn0027348	1000041754	CG4501-RA	bgm	3	0.57	0.115046	8.61664	0.0132	3	0.27	0.541868	0.853305	0.483	3	0.12	0.677323	0.3154	0.782
FBgn0001967	1000035275	CG16880-RA	l(2)34Fa	4	0.77	0.265728	5.77764	0.0103	4	-0.1	0.188172	-1.07936	0.359	4	0.12	0.413645	0.597358	0.592
FBgn0051840	1000041996	CG31840-RA		0	NA	NA	NA	NA	1	0.72	NA	NA	NA	1	0.28	NA	NA	NA
FBgn0028519	1000041753	CG4500-RA		3	0.78	0.563189	2.38936	0.139	1	0.57	NA	NA	NA	3	0.18	0.754948	0.404298	0.725
FBgn0028872	1000037509	CG18095-RA		2	-0.16	0.293836	-0.777764	0.579	4	0.3	0.449575	1.31487	0.28	4	0.03	0.495975	0.129364	0.905
FBgn0028873	1000042404	CG31771-RA		2	-0.06	0.106784	-0.826176	0.56	0	NA	NA	NA	NA	0	NA	NA	NA	NA
FBgn0028876	1000035274	CG16876-RA		0	NA	NA	NA	NA	2	0.38	0.803226	0.663073	0.627	1	1.05	NA	NA	NA
FBgn0028875	1000031922	CG32975-RA	nAcRalpha-34E	2	-0.03	0.639708	-0.0553232	0.965	0	NA	NA	NA	NA	2	-0.6	0.227275	-3.75987	0.165
FBgn0052973	1000036285	CG32973-RA		0	NA	NA	NA	NA	0	NA	NA	NA	NA	1	0.62	NA	NA	NA
FBgn0028904	1000042065	CG16879-RA		4	0.2	0.604248	0.655875	0.559	1	0.9	NA	NA	NA	2	0.65	0.381744	2.41635	0.25
FBgn0028526	1000039900	CG15293-RA		2	0.76	0.220418	4.88033	0.129	1	1.01	NA	NA	NA	3	0.47	0.213129	3.8418	0.0616
FBgn0051769	1000041952	CG31769-RA		1	0.82	NA	NA	NA	1	0.56	NA	NA	NA	0	NA	NA	NA	NA
FBgn0040977	1000032660	CG15292-RA		1	-0.33	NA	NA	NA	1	0.47	NA	NA	NA	2	-0.43	1.5385	-0.398577	0.759
FBgn0028906	1000036463	CG17341-RA		1	0.44	NA	NA	NA	2	0.22	0.95776	0.318453	0.804	2	-0.51	0.71286	-1.01723	0.495
FBgn0028905	1000031921	CG32972-RA		3	-1.1	1.39158	-1.37454	0.303	0	NA	NA	NA	NA	1	0	NA	NA	NA
FBgn0016930	1000045365	CG4551-RC	smi35A	4	-0.22	0.398594	-1.0957	0.353	4	0.08	0.275553	0.590619	0.596	4	0.17	0.428924	0.788847	0.488
FBgn0004002	1000033031	CG15288-RB	wb	4	0.79	0.765699	2.05987	0.132	4	-0.22	0.363084	-1.2242	0.308	4	0.06	0.335088	0.336204	0.759
FBgn0052971	1000036048	CG32971-RA		4	-0.39	0.227188	-3.41467	0.042	4	-0.86	0.489809	-3.49415	0.0396	4	-0.82	0.353873	-4.65591	0.0187
FBgn0052970	1000036284	CG32970-RA		2	0	0.770579	0.00491391	0.997	2	-0.11	0.431035	-0.372376	0.773	1	0.32	NA	NA	NA
FBgn0028918	1000039898	CG15287-RA		4	-0.26	0.316675	-1.66686	0.194	3	-0.29	0.63304	-0.789191	0.513	4	-0.05	0.290896	-0.331985	0.762
FBgn0028916	1000036297	CG33090-RB		1	-0.97	NA	NA	NA	2	-0.1	0.781487	-0.175758	0.889	1	0.12	NA	NA	NA
FBgn0028531	1000039897	CG15286-RA		4	-0.13	0.511854	-0.52679	0.635	4	-0.6	0.194907	-6.1167	0.00878	4	0.13	0.572521	0.466211	0.673
FBgn0028917	1000037519	CG18125-RA		1	0.27	NA	NA	NA	1	0.7	NA	NA	NA	0	NA	NA	NA	NA
FBgn0028530	1000043171	CG18124-RA	mTTF	4	0.43	0.796569	1.08749	0.356	2	0.84	0.352906	3.37109	0.184	2	0.4	0.709967	0.798748	0.571
FBgn0028915	1000041651	CG7532-RA		4	-0.29	0.859615	-0.668842	0.551	3	0.04	0.473831	0.156236	0.89	3	-0.06	0.608041	-0.160694	0.887
FBgn0028529	1000041641	CG7516-RA		3	0.5	0.0477872	18.0802	0.00305	1	0.76	NA	NA	NA	1	0.21	NA	NA	NA
FBgn0015791	1000037995	CG4212-RA	Rab14	4	-0.59	0.0967915	-12.1264	0.00121	4	-0.63	0.196958	-6.36948	0.00783	4	-0.46	0.120043	-7.60784	0.00471
FBgn0001970	1000041626	CG7480-RA	Pgant35A	3	-0.39	1.50698	-0.443763	0.701	3	0.76	0.3374	3.92228	0.0593	3	0.24	0.379686	1.09549	0.388
FBgn0015546	1000044348	CG4215-RB	spel1	4	0.04	0.49138	0.180999	0.868	4	0.74	0.118848	12.4069	0.00113	4	0.26	0.105764	4.89876	0.0163
FBgn0020258	1000040089	CG3478-RA	ppk	0	NA	NA	NA	NA	0	NA	NA	NA	NA	1	-0.01	NA	NA	NA
FBgn0004858	1000044349	CG4220-RA	elB	4	0.92	0.551104	3.32928	0.0447	4	0.97	0.241767	8.03346	0.00403	3	0.44	0.14844	5.08157	0.0366
FBgn0032546	1000043000	CG15284-RA		0	NA	NA	NA	NA	1	-0.19	NA	NA	NA	1	-0.51	NA	NA	NA
FBgn0028871	1000041886	CG3474-RA		1	-0.16	NA	NA	NA	2	0.4	1.20257	0.468179	0.721	0	NA	NA	NA	NA
FBgn0028844	1000033030	CG15283-RA		3	-0.19	0.610544	-0.546254	0.64	2	-0.04	0.429212	-0.136432	0.914	4	-0.26	0.700869	-0.75191	0.507
FBgn0005771	1000042943	CG4491-RA	noc	4	0.36	0.258633	2.76079	0.0701	4	0.13	0.207059	1.24236	0.302	4	-0.15	0.337666	-0.892494	0.438
FBgn0028881	1000045013	CG4218-RA		4	-0.41	0.657264	-1.24694	0.301	4	-0.88	0.647361	-2.72225	0.0724	4	-0.64	0.0534782	-23.9874	0.000159
FBgn0028913	1000045117	CG3473-RA		4	-0.37	0.462691	-1.59985	0.208	3	-0.65	0.124447	-9.00386	0.0121	3	-0.22	0.229461	-1.65398	0.24
FBgn0003016	1000040090	CG3479-RA	osp	1	0.76	NA	NA	NA	2	0.59	1.05719	0.787419	0.575	1	0.28	NA	NA	NA
FBgn0028855	1000039896	CG15282-RA		4	-0.22	0.374553	-1.17371	0.325	4	-0.56	0.392401	-2.85729	0.0647	4	-0.44	0.270671	-3.24941	0.0475
FBgn0028854	1000042507	CG12636-RA		1	0.11	NA	NA	NA	1	-0.19	NA	NA	NA	1	0.09	NA	NA	NA
FBgn0053482	1000038779	CG33482-RA		0	NA	NA	NA	NA	0	NA	NA	NA	NA	1	-0.32	NA	NA	NA
FBgn0051835	1000041994	CG31835-RA		2	-0.18	0.189862	-1.36215	0.403	3	-0.26	0.510801	-0.89692	0.464	4	0.27	0.256037	2.10833	0.126
FBgn0028536	1000039895	CG15281-RB		4	-0.17	0.593432	-0.565962	0.611	4	-0.09	0.114544	-1.49616	0.232	4	-0.5	0.313033	-3.22362	0.0485
FBgn0028870	1000045446	CG4691-RA		4	0	0.358402	-0.000205077	1	4	-0.85	0.278499	-6.08846	0.0089	4	-0.15	0.536623	-0.552661	0.619
FBgn0028868	1000045454	CG4701-RA		4	-0.1	0.348468	-0.599055	0.591	4	-0.18	0.257182	-1.37886	0.262	2	0.18	0.0393668	6.31252	0.1
FBgn0032549	1000045420	CG4650-RA		2	0.17	0.185186	1.28638	0.421	2	0.26	0.173529	2.14294	0.278	2	0.83	0.707797	1.65415	0.346
FBgn0032551	1000035577	CG18636-RA		2	0.75	0.299571	3.54803	0.175	1	1.43	NA	NA	NA	1	0.24	NA	NA	NA
FBgn0028866	1000033591	CG18420-RA	BG:DS06874.6	2	0.21	0.796289	0.375838	0.771	0	NA	NA	NA	NA	0	NA	NA	NA	NA
FBgn0053308	1000045082	CG33308-RA		2	-0.64	0.526877	-1.71378	0.336	3	-0.23	0.0820107	-4.89659	0.0393	3	0	0.656617	-0.00521713	0.996
FBgn0053309	1000039208	CG33309-RA		1	-0.77	NA	NA	NA	4	-0.37	0.286927	-2.57537	0.0821	1	0.04	NA	NA	NA
FBgn0028886	1000039892	CG15279-RA		4	0.1	0.591542	0.35457	0.746	4	0.01	0.254702	0.103447	0.924	3	0.53	0.109653	8.36687	0.014
FBgn0032553	1000041279	CG4480-RA		3	-0.44	0.568632	-1.32689	0.316	4	-0.75	0.432342	-3.45488	0.0408	4	-0.23	0.318468	-1.47515	0.237
FBgn0032554	1000039891	CG15278-RA		4	-0.59	0.374361	-3.15667	0.051	1	-0.29	NA	NA	NA	2	-0.35	0.437409	-1.1238	0.463
FBgn0013300	1000042936	CG4479-RA	Mst35Ba	4	-0.52	0.679902	-1.52293	0.225	4	-1.49	0.562082	-5.31258	0.013	4	-0.44	0.564386	-1.55674	0.217
FBgn0032555	1000039890	CG15277-RA		0	NA	NA	NA	NA	2	0.32	0.210233	2.18066	0.274	2	0.21	0.0849716	3.46803	0.179
FBgn0028887	1000040093	CG3491-RA		2	-0.19	0.305539	-0.872612	0.543	2	-0.24	0.462931	-0.71798	0.604	1	0	NA	NA	NA
FBgn0028528	1000042937	CG4482-RA	mol	3	0.21	0.268183	1.32862	0.315	2	0.44	0.0924259	6.75567	0.0936	4	-0.27	0.465848	-1.16183	0.329
FBgn0040228	1000038607	CG10846-RA	dynactin-subunit-p25	4	0.02	0.18481	0.187373	0.863	4	-0.15	0.159485	-1.88387	0.156	4	-0.01	0.219952	-0.130626	0.904
FBgn0028535	1000044307	CG4140-RA		4	0.2	0.604761	0.647692	0.563	1	0.83	NA	NA	NA	2	0.5	0.356175	2.00033	0.295
FBgn0028926	1000044326	CG4185-RA	NC2beta	4	0.12	0.428002	0.582561	0.601	4	0.23	0.337274	1.37481	0.263	4	0.47	0.173952	5.40121	0.0124
FBgn0028925	1000038404	CG4103-RA		4	-0.37	0.353006	-2.10227	0.126	4	0.03	0.240667	0.229802	0.833	3	0.02	0.127616	0.221891	0.845
FBgn0001974	1000039989	CG3688-RA	l(2)35Bd	4	0.3	0.419266	1.42515	0.249	4	0.41	0.458773	1.77649	0.174	4	0.45	0.281849	3.19583	0.0495
FBgn0028924	1000041231	CG15274-RA	GABA-B-R1	1	-0.53	NA	NA	NA	1	0.6	NA	NA	NA	1	0.13	NA	NA	NA
FBgn0053310	1000039210	CG33310-RA		2	0.35	0.0282765	17.4032	0.0365	0	NA	NA	NA	NA	2	0.12	0.597168	0.293909	0.818
FBgn0051832	1000041992	CG31832-RA		0	NA	NA	NA	NA	0	NA	NA	NA	NA	2	0.21	0.829539	0.349658	0.786
FBgn0041713	1000044324	CG4182-RA	yellow-c	4	0.35	0.472267	1.50312	0.23	4	0.83	0.154849	10.7153	0.00174	4	0.37	0.143261	5.22193	0.0137
FBgn0001977	1000044323	CG4180-RA	l(2)35Bg	1	0.77	NA	NA	NA	1	0.26	NA	NA	NA	3	-0.04	0.354936	-0.186469	0.869
FBgn0004837	1000040097	CG3497-RA	Su(H)	4	-0.27	0.567631	-0.953812	0.411	4	-0.03	0.347606	-0.194918	0.858	4	-0.17	0.362371	-0.932976	0.42
FBgn0000317	1000043930	CG7595-RA	ck	4	-0.15	0.54664	-0.555364	0.617	4	0.32	0.463819	1.37302	0.263	4	0.13	0.605874	0.422738	0.701
FBgn0010422	1000040001	CG3710-RA	TfIIS	4	0.31	0.149145	4.18854	0.0248	4	0.32	0.246415	2.56126	0.0831	4	0.4	0.133802	6.03114	0.00914
FBgn0003970	1000042471	CG3506-RA	vas	1	-0.7	NA	NA	NA	0	NA	NA	NA	NA	0	NA	NA	NA	NA
FBgn0024183	1000044320	CG4170-RD	vig	4	0.19	0.187227	2.04401	0.134	4	0.39	0.163839	4.76606	0.0175	4	0.39	0.213048	3.66676	0.0351
FBgn0028879	1000041230	CG15270-RA		2	-0.22	1.0493	-0.299366	0.815	0	NA	NA	NA	NA	2	-0.28	0.451995	-0.88098	0.54
FBgn0028878	1000041229	CG15269-RA		2	0.15	0.410633	0.527248	0.691	1	0.34	NA	NA	NA	1	-0.4	NA	NA	NA
FBgn0001978	1000040165	CG3647-RB	stc	4	0.5	0.337794	2.96267	0.0594	4	0.42	0.230988	3.59372	0.0369	4	-0.05	0.166328	-0.584738	0.6
FBgn0028888	1000045006	CG4168-RA		0	NA	NA	NA	NA	0	NA	NA	NA	NA	0	NA	NA	NA	NA
FBgn0028516	1000037925	CG3994-RA		4	1.73	0.182326	18.9248	0.000322	4	0.22	0.332199	1.34393	0.272	4	0.54	0.19404	5.56167	0.0115
FBgn0028862	1000041228	CG15267-RA		1	-0.67	NA	NA	NA	0	NA	NA	NA	NA	0	NA	NA	NA	NA
FBgn0027559	1000037915	CG3975-RA		0	NA	NA	NA	NA	0	NA	NA	NA	NA	0	NA	NA	NA	NA
FBgn0028860	1000041227	CG15266-RA		4	-0.01	0.554178	-0.0367905	0.973	4	-0.46	0.28802	-3.19377	0.0496	4	-0.64	0.453498	-2.81009	0.0673
FBgn0001980	1000043395	CG11861-RA	gft	4	-0.38	0.30366	-2.5105	0.0869	4	-0.2	0.422053	-0.957468	0.409	4	-0.2	0.724092	-0.549484	0.621
FBgn0051829	1000042409	CG31829-RA		4	-0.07	0.533027	-0.279559	0.798	3	-0.5	0.304587	-2.83205	0.105	3	-0.16	0.0710676	-3.83059	0.0619
FBgn0028510	1000032658	CG15261-RA		4	0.13	0.106456	2.35709	0.0997	4	0.11	0.202489	1.12417	0.343	4	-0.04	0.117338	-0.631324	0.573
FBgn0028853	1000042027	CG15263-RA		0	NA	NA	NA	NA	1	-0.41	NA	NA	NA	0	NA	NA	NA	NA
FBgn0051830	1000041991	CG31830-RA		0	NA	NA	NA	NA	0	NA	NA	NA	NA	0	NA	NA	NA	NA
FBgn0028850	1000032657	CG15260-RA		3	-0.54	0.305028	-3.05164	0.0927	3	-0.35	0.245098	-2.50016	0.13	4	-0.42	0.830362	-1.00721	0.388
FBgn0011239	1000041925	CG31733-RA	ms(2)35Ci	4	0.1	0.484881	0.39419	0.72	2	-0.44	0.241557	-2.58307	0.235	3	-0.22	0.237111	-1.64206	0.242
FBgn0028852	1000041226	CG15262-RA		4	0.33	0.457044	1.42315	0.25	4	0.09	0.460715	0.376797	0.731	4	-0.26	0.0735667	-7.06274	0.00584
FBgn0041103	1000041225	CG15259-RA	nht	3	0.01	0.744069	0.0217293	0.985	2	0.04	0.391504	0.143884	0.909	4	-0.34	0.517756	-1.31344	0.28
FBgn0001981	1000040025	CG3758-RA	esg	4	-0.52	0.276693	-3.7908	0.0322	4	0.22	0.316626	1.40733	0.254	4	0.06	0.4667	0.276856	0.8
FBgn0032563	1000041224	CG15258-RA		4	-0.45	0.317285	-2.83886	0.0657	4	-0.7	0.295882	-4.69812	0.0182	4	-0.3	0.303253	-2.00326	0.139
FBgn0051828	1000041989	CG31828-RA		2	-0.14	0.0963567	-2.09796	0.283	1	0.57	NA	NA	NA	0	NA	NA	NA	NA
FBgn0028891	1000033606	CG18482-RA		0	NA	NA	NA	NA	1	-1.1	NA	NA	NA	1	0.77	NA	NA	NA
FBgn0001983	1000044314	CG4158-RA	wor	0	NA	NA	NA	NA	1	-0.26	NA	NA	NA	2	0.42	0.466655	1.25841	0.427
FBgn0028892	1000044316	CG4161-RA		3	-0.16	0.143203	-1.91076	0.196	2	0.4	0.644613	0.870045	0.544	3	0.07	0.446772	0.279928	0.806
FBgn0003448	1000037906	CG3956-RA	sna	0	NA	NA	NA	NA	0	NA	NA	NA	NA	0	NA	NA	NA	NA
FBgn0020371	1000041223	CG15257-RA	Tim17b2	4	-0.36	0.609497	-1.1908	0.319	4	-0.62	0.368925	-3.35273	0.044	4	-0.13	0.414462	-0.628376	0.574
FBgn0002524	1000044317	CG4162-RA	lace	4	-0.01	0.311924	-0.0884552	0.935	4	-0.07	0.139857	-1.05013	0.371	4	-0.37	0.137174	-5.42858	0.0123
FBgn0028880	1000041222	CG15256-RA		4	-0.57	0.33041	-3.42037	0.0418	2	-0.7	0.128396	-7.66262	0.0826	4	-0.57	0.417827	-2.73556	0.0716
FBgn0028370	1000045009	CG4192-RA	kek3	0	NA	NA	NA	NA	0	NA	NA	NA	NA	0	NA	NA	NA	NA
FBgn0028950	1000041221	CG15255-RA		4	-0.15	0.107316	-2.79064	0.0684	3	-0.56	0.583252	-1.65897	0.239	4	-0.54	0.481257	-2.24654	0.11
FBgn0028944	1000043396	CG11864-RA		3	0.36	1.43113	0.430691	0.709	1	1.43	NA	NA	NA	2	0.33	0.208575	2.27087	0.264
FBgn0028949	1000032656	CG15254-RA		0	NA	NA	NA	NA	0	NA	NA	NA	NA	0	NA	NA	NA	NA
FBgn0028948	1000041220	CG15253-RA		0	NA	NA	NA	NA	1	0.33	NA	NA	NA	0	NA	NA	NA	NA
FBgn0028947	1000043397	CG11865-RA		4	-0.85	0.0651	-26.1457	0.000123	4	0.29	0.5427	1.06346	0.366	4	-0.37	0.501633	-1.49478	0.232
FBgn0028946	1000037044	CG17868-RB	Or35a	1	0.37	NA	NA	NA	1	0.93	NA	NA	NA	1	-0.43	NA	NA	NA
FBgn0028945	1000043939	CG7631-RA		2	0.37	0.588362	0.878106	0.541	3	0.46	0.588757	1.35469	0.308	1	0.17	NA	NA	NA
FBgn0028518	1000043179	CG18480-RA		4	-0.13	0.193232	-1.34459	0.271	3	0.87	0.567538	2.66808	0.116	4	0.04	0.361596	0.248324	0.82
FBgn0028863	1000041284	CG4587-RA		0	NA	NA	NA	NA	0	NA	NA	NA	NA	1	0.61	NA	NA	NA
FBgn0028864	1000033603	CG18477-RA		4	0.09	0.308078	0.570835	0.608	4	-0.32	0.156259	-4.14548	0.0255	4	-0.07	0.331048	-0.429472	0.697
FBgn0028517	1000033604	CG18478-RA		2	-0.99	1.30644	-1.06775	0.479	2	0	1.14084	0.0040424	0.997	1	0.68	NA	NA	NA
FBgn0053311	1000039211	CG33311-RA		2	0.22	0.600984	0.508474	0.701	0	NA	NA	NA	NA	0	NA	NA	NA	NA
FBgn0010382	1000037896	CG3938-RB	CycE	4	0.09	0.723285	0.255739	0.815	4	0.02	0.48106	0.0788685	0.942	4	-0.02	0.0859164	-0.47666	0.666
FBgn0001986	1000045002	CG4152-RA	l(2)35Df	4	0.53	0.262184	4.04484	0.0272	4	0.11	0.309853	0.739242	0.513	4	0.56	0.308977	3.6184	0.0363
FBgn0001987	1000041728	CG3903-RC	Gli	4	0.31	0.184064	3.31593	0.0452	4	0.59	0.524422	2.24531	0.11	4	0.44	0.0810861	10.9506	0.00163
FBgn0028507	1000040039	CG3793-RA		4	0.39	0.344688	2.28219	0.107	4	0.2	0.194075	2.10615	0.126	4	-0.07	0.253625	-0.559518	0.615
FBgn0001990	1000044310	CG4148-RA	l(2)35Ea	3	0.33	0.0674525	8.51483	0.0135	1	0.18	NA	NA	NA	3	0.36	0.569255	1.10498	0.384
FBgn0041627	1000035616	CG18801-RA	Ku80	3	0.41	0.314121	2.2664	0.152	3	0.19	0.417138	0.809502	0.503	3	0.38	0.521899	1.24616	0.339
FBgn0051826	1000033190	CG31826-RA		4	-0.07	0.844915	-0.156808	0.885	4	-0.2	0.28756	-1.36999	0.264	4	-0.1	0.158133	-1.22852	0.307
FBgn0028901	1000043555	CG18109-RA		2	0.11	0.844484	0.188764	0.881	3	-0.41	0.71854	-0.994611	0.425	4	-0.53	0.244047	-4.37939	0.022
FBgn0028900	1000033619	CG18518-RA		1	-0.9	NA	NA	NA	2	-0.19	0.285255	-0.936413	0.521	2	-0.86	0.250327	-4.83352	0.13
FBgn0051822	1000041987	CG31822-RA		0	NA	NA	NA	NA	1	-0.77	NA	NA	NA	1	0.21	NA	NA	NA
FBgn0028903	1000034812	CG13243-RA		4	-0.02	0.692585	-0.0707304	0.948	4	-0.53	0.252647	-4.20355	0.0246	4	0.13	0.151535	1.708	0.186
FBgn0028902	1000038660	CG4767-RA	Tektin-A	4	0.1	0.542896	0.360958	0.742	4	-0.09	0.503322	-0.364725	0.74	4	0.27	0.365603	1.48518	0.234
FBgn0028935	1000037299	CG7653-RA		1	0.59	NA	NA	NA	2	-0.14	0.454692	-0.439137	0.737	1	-0.08	NA	NA	NA
FBgn0051824	1000038205	CG31824-RA		1	-0.32	NA	NA	NA	0	NA	NA	NA	NA	0	NA	NA	NA	NA
FBgn0041183	1000037510	CG18096-RA	TepI	3	0.14	0.587728	0.414063	0.719	4	0.4	0.395146	2.01165	0.138	2	0.34	0.219392	2.17113	0.275
FBgn0051735	1000041926	CG31735-RA		4	-0.4	0.385377	-2.08748	0.128	3	-0.68	0.453185	-2.6039	0.121	3	-0.37	0.710162	-0.898237	0.464
FBgn0051823	1000041988	CG31823-RA		0	NA	NA	NA	NA	0	NA	NA	NA	NA	1	-0.7	NA	NA	NA
FBgn0051821	1000041986	CG31821-RA		1	-0.89	NA	NA	NA	1	0.56	NA	NA	NA	0	NA	NA	NA	NA
FBgn0028645	1000037297	CG7644-RA	beat-Ib	2	0.54	0.0996299	7.67481	0.0825	4	0.51	0.474772	2.16216	0.119	2	-0.03	0.235795	-0.17535	0.889
FBgn0032577	1000034612	CG13244-RA		4	-0.77	0.397343	-3.8778	0.0304	4	-0.87	0.218384	-7.93165	0.00418	3	-0.58	0.194787	-5.13801	0.0359
FBgn0028514	1000041764	CG4793-RB		2	-0.18	0.283322	-0.902553	0.533	1	0.97	NA	NA	NA	4	0.48	0.354543	2.7146	0.0729
FBgn0028857	1000031393	CG12448-RA		4	-0.77	0.345169	-4.47145	0.0208	4	-1.06	0.191749	-11.0969	0.00157	4	-0.91	0.145153	-12.5601	0.00109
FBgn0028856	1000037497	CG18063-RA		4	-0.92	0.457669	-4.02159	0.0276	4	-1.14	0.404479	-5.65957	0.0109	4	-1.12	0.294607	-7.63272	0.00467
FBgn0051736	1000041927	CG31736-RA		0	NA	NA	NA	NA	0	NA	NA	NA	NA	0	NA	NA	NA	NA
FBgn0028858	1000038601	CG10839-RA		3	-0.44	0.53106	-1.44363	0.286	1	-0.19	NA	NA	NA	2	-0.21	0.0310936	-9.69061	0.0655
FBgn0028644	1000039775	CG4838-RA	beat-Ic	2	-0.4	0.574	-0.994494	0.502	1	0.56	NA	NA	NA	0	NA	NA	NA	NA
FBgn0045827	1000034613	CG13245-RA	BEST:GH09435	4	-0.42	0.471077	-1.76842	0.175	4	-1.37	0.420574	-6.52068	0.00733	4	-0.22	0.542654	-0.795715	0.484
FBgn0051820	1000041985	CG31820-RA		4	-0.91	0.422554	-4.28967	0.0233	4	-1.88	0.369073	-10.1677	0.00203	4	-0.68	0.599831	-2.2693	0.108
FBgn0000182	1000038664	CG4824-RA	BicC	4	0.1	0.302981	0.678304	0.546	3	-0.37	0.412964	-1.55317	0.261	4	0.02	0.45956	0.0875251	0.936
FBgn0013433	1000039779	CG4846-RA	beat-Ia	2	-0.27	0.240505	-1.57755	0.36	1	0.83	NA	NA	NA	1	0.02	NA	NA	NA
FBgn0028520	1000035770	CG4891-RA		4	-0.07	0.674659	-0.208398	0.848	3	-0.62	0.101724	-10.4894	0.00897	4	0.07	0.442951	0.301855	0.782
FBgn0028884	1000035771	CG4892-RA		0	NA	NA	NA	NA	2	0.07	0.194993	0.497445	0.706	2	0.07	0.0646581	1.56495	0.362
FBgn0028883	1000035816	CG4959-RB		4	-0.77	0.597749	-2.58577	0.0814	4	-1.34	0.323597	-8.2862	0.00368	4	-0.94	0.455814	-4.11021	0.0261
FBgn0001991	1000035772	CG4894-RC	Ca-alpha1D	2	0.11	0.304549	0.501196	0.704	3	0.24	0.353486	1.19646	0.354	3	0.02	0.350027	0.0867212	0.939
FBgn0028893	1000041983	CG31819-RA		3	-0.62	0.183879	-5.87267	0.0278	3	-0.71	0.0895517	-13.6997	0.00529	3	-0.65	0.617612	-1.81816	0.211
FBgn0028859	1000031396	CG12455-RA		1	0.41	NA	NA	NA	1	-0.55	NA	NA	NA	0	NA	NA	NA	NA
FBgn0024734	1000035833	CG4993-RB	PRL-1	4	-1.43	0.344926	-8.29876	0.00367	4	-0.17	0.323283	-1.02217	0.382	4	-1.4	0.647264	-4.34115	0.0226
FBgn0028515	1000035796	CG4930-RA		4	1.03	0.398703	5.16799	0.0141	4	0.6	0.289726	4.15408	0.0254	4	0.48	0.216138	4.45244	0.0211
FBgn0002673	1000041776	CG4965-RA	twe	3	-0.07	0.375141	-0.305364	0.789	3	-0.02	0.105825	-0.275484	0.809	4	0.12	0.216941	1.1245	0.343
FBgn0028897	1000038678	CG4935-RA		4	-0.15	0.269167	-1.12019	0.344	4	-0.1	0.344873	-0.574314	0.606	4	-0.3	0.58608	-1.03128	0.378
FBgn0001994	1000037306	CG7664-RA	crp	3	0.08	0.38368	0.375028	0.744	3	0.42	0.181272	3.99656	0.0573	4	0.39	0.493166	1.56178	0.216
FBgn0040079	1000044997	CG4132-RA	pkaap	4	-0.14	0.227707	-1.23075	0.306	4	0.36	0.210845	3.43241	0.0415	4	-0.08	0.214636	-0.724703	0.521
FBgn0028896	1000036456	CG17329-RA		4	-0.38	0.305432	-2.46018	0.0909	3	-0.49	0.262233	-3.22935	0.084	4	-0.37	0.355347	-2.07576	0.13
FBgn0032582	1000034815	CG13258-RA		0	NA	NA	NA	NA	1	1.31	NA	NA	NA	0	NA	NA	NA	NA
FBgn0001992	1000044318	CG4163-RA	Cyp303a1	0	NA	NA	NA	NA	0	NA	NA	NA	NA	0	NA	NA	NA	NA
FBgn0028375	1000032361	CG5876-RA	heix	1	0.13	NA	NA	NA	0	NA	NA	NA	NA	1	-0.82	NA	NA	NA
FBgn0028895	1000042088	CG17328-RA		4	-0.18	0.353506	-1.02886	0.379	3	0.29	0.310422	1.63411	0.244	3	0.18	0.237088	1.27923	0.329
FBgn0028894	1000032356	CG5869-RA		4	-0.75	0.325688	-4.60032	0.0193	4	-0.19	0.604406	-0.613969	0.583	3	-0.93	0.630841	-2.56176	0.125
FBgn0028525	1000044363	CG4249-RA	c(2)M	1	-0.93	NA	NA	NA	0	NA	NA	NA	NA	0	NA	NA	NA	NA
FBgn0015338	1000036629	CG5861-RA		4	-0.42	0.109518	-7.72549	0.00451	4	-0.17	0.0736711	-4.52166	0.0202	4	-0.47	0.177851	-5.27706	0.0133
FBgn0011708	1000044347	CG4214-RA	Syx5	4	0.15	0.342702	0.865925	0.45	4	0.17	0.0657351	5.20588	0.0138	4	-0.11	0.297518	-0.7066	0.531
FBgn0000339	1000032350	CG5855-RB	cni	4	-0.75	0.528152	-2.83431	0.066	4	-0.83	0.282282	-5.88867	0.00977	4	-1.06	0.35149	-6.02108	0.00918
FBgn0001086	1000045017	CG4274-RA	fzy	4	0.22	0.443456	1.0009	0.391	4	0.18	0.234383	1.56953	0.215	4	0.42	0.345913	2.41411	0.0947
FBgn0000250	1000032344	CG5848-RB	cact	4	0.11	0.218225	0.986888	0.396	4	0.16	0.0867341	3.78776	0.0323	4	0.29	0.125303	4.66466	0.0186
FBgn0014092	1000045018	CG4278-RA		4	-0.05	0.188731	-0.576911	0.604	4	0.05	0.363805	0.267042	0.807	4	-0.4	0.126719	-6.28095	0.00815
FBgn0001995	1000044508	CG5818-RA	mRpL4	4	0.41	0.448945	1.83355	0.164	4	0.47	0.136975	6.81242	0.00647	4	0.39	0.352589	2.23311	0.112
FBgn0040984	1000042918	CG4440-RA		2	-0.1	0.985286	-0.137102	0.913	0	NA	NA	NA	NA	1	0.83	NA	NA	NA
FBgn0028899	1000041982	CG31817-RA		2	0.13	0.290224	0.638328	0.638	2	-0.48	0.809295	-0.830486	0.559	4	-0.11	0.559743	-0.37991	0.729
FBgn0051818	1000038204	CG31818-RA		2	0.26	0.403592	0.917674	0.527	0	NA	NA	NA	NA	2	-0.09	0.278387	-0.450863	0.73
FBgn0051737	1000038190	CG31737-RA		2	0.1	0.248648	0.544634	0.683	1	1.19	NA	NA	NA	4	0.16	0.203977	1.53482	0.222
FBgn0000307	1000032329	CG5813-RA	chif	4	-0.08	0.251032	-0.626844	0.575	4	-0.59	0.291177	-4.03368	0.0274	4	-0.72	0.289883	-4.98266	0.0155
