# Supplementary material for: Genomic mapping of Suppressor of Hairy-wing binding sites in Drosophila
Source: Genome Biol. 2007 Aug 16;8(8):R167. doi: 10.1186/gb-2007-8-8-r167 (PMC2374998; doi:10.1186/gb-2007-8-8-r167)
Supplement: Additional data file 8 — Presented is a table listing gene expression changes in wing imaginal discs showing CyberT results for the 229 genes in the Adh region: su(Hw)/Df (su(Hw)v, P [CaS X/K5.3]/Df(3R)ED5644), Su(Hw)/+ (su(Hw)v, P [CaS X/K5.3]/+), and Df/+ (Df(3R)ED5644/+). Column headings are as for Additional data file 5. [file gb-2007-8-8-r167-S8.xls]

## Sheet: Supp_table8.txt
					su(Hw)/Df					su(Hw)/+					Df/+
Flybase_ID	ID	GeneID	FlyBase_symbol	#obs	Mn	SD	t	p	#obs	Mn	SD	t	p	#obs	Mn	SD	t	p
FBgn0023407	1000039052	CG9239-RA	B4	4	0.14	0.289787	0.956528	0.409	3	0.08	0.259093	0.52531	0.652	4	0.21	0.451148	0.914026	0.428
FBgn0028943	1000042346	CG15638-RA		2	-0.18	0.189669	-1.37825	0.4	0	NA	NA	NA	NA	2	-0.22	0.329728	-0.949898	0.516
FBgn0028942	1000035268	CG16852-RA		2	-0.15	0.105077	-2.04491	0.29	3	-0.51	0.259259	-3.38571	0.0773	2	0.03	0.361125	0.115491	0.927
FBgn0032530	1000039067	CG9263-RA		1	0.44	NA	NA	NA	1	-0.29	NA	NA	NA	1	-0.27	NA	NA	NA
FBgn0028941	1000031196	CG16853-RA		1	-0.05	NA	NA	NA	2	0.01	0.170125	0.0955348	0.939	2	-0.09	0.292162	-0.417465	0.748
FBgn0015954	1000036179	CG7147-RA	kuz	4	0.26	0.616599	0.844213	0.461	4	0.01	0.366813	0.0654979	0.952	4	-0.23	0.494013	-0.933124	0.42
FBgn0028513	1000034140	CG9254-RA		3	-0.03	0.200878	-0.280078	0.806	3	0.03	0.242247	0.231828	0.838	2	0.19	0.400022	0.659483	0.629
FBgn0028546	1000044137	CG9031-RA		4	0.17	0.657271	0.502934	0.65	4	-0.08	0.392087	-0.415053	0.706	4	-0.38	0.272476	-2.78847	0.0685
FBgn0028527	1000033617	CG18507-RB		4	-0.25	0.328371	-1.50277	0.23	4	-0.1	0.348281	-0.567978	0.61	4	-0.68	0.304701	-4.46209	0.021
FBgn0051814	1000042408	CG31814-RA		1	0.24	NA	NA	NA	0	NA	NA	NA	NA	1	0.12	NA	NA	NA
FBgn0028848	1000043683	CG7311-RA		1	-0.2	NA	NA	NA	0	NA	NA	NA	NA	1	-0.2	NA	NA	NA
FBgn0028847	1000044127	CG9014-RA		0	NA	NA	NA	NA	1	-0.15	NA	NA	NA	1	-0.15	NA	NA	NA
FBgn0051813	1000041979	CG31813-RA		2	-0.3	0.100418	-4.2871	0.146	2	-0.37	0.327264	-1.60638	0.354	0	NA	NA	NA	NA
FBgn0028541	1000035716	CG7364-RA		4	0.13	0.432009	0.602762	0.589	4	0.19	0.451136	0.829621	0.468	4	-0.21	0.379222	-1.12677	0.342
FBgn0028540	1000044125	CG9008-RA		4	0.34	0.51477	1.31305	0.281	2	-0.06	0.387228	-0.223561	0.86	3	-0.13	0.425113	-0.512451	0.659
FBgn0051845	1000041820	CG31845-RA		0	NA	NA	NA	NA	1	-0.46	NA	NA	NA	1	-0.48	NA	NA	NA
FBgn0024846	1000035733	CG7393-RA	p38b	4	-0.23	0.405267	-1.15081	0.333	4	0.11	0.342655	0.621266	0.578	4	0.11	0.232783	0.944878	0.414
FBgn0028932	1000042066	CG16890-RA		2	0.23	0.22525	1.46433	0.381	3	0.19	0.274858	1.17253	0.362	3	-0.06	0.38596	-0.253532	0.824
FBgn0028539	1000041923	CG31731-RA		4	-0.09	0.744262	-0.241125	0.825	4	-0.49	0.458577	-2.15387	0.12	4	-0.54	0.519277	-2.09632	0.127
FBgn0028931	1000035271	CG16863-RA		2	-0.1	0.0188154	-7.88579	0.0803	2	-0.19	0.0123687	-22.2454	0.0286	3	-0.02	0.225325	-0.155096	0.891
FBgn0028538	1000041675	CG7578-RA		4	-0.07	0.39548	-0.367048	0.738	3	0.14	0.0818911	2.88109	0.102	4	-0.18	0.181251	-2.02575	0.136
FBgn0027844	1000037383	CG7820-RA	CAH1	1	0.39	NA	NA	NA	3	0.01	0.152829	0.0697581	0.951	1	-0.02	NA	NA	NA
FBgn0028658	1000043826	CG16889-RA	adat	1	-0.49	NA	NA	NA	0	NA	NA	NA	NA	0	NA	NA	NA	NA
FBgn0028919	1000031199	CG16865-RA		3	0	0.0355333	-0.0960852	0.932	4	-0.09	0.214568	-0.803672	0.48	3	0.14	0.0970484	2.52835	0.127
FBgn0032533	1000043825	CG16888-RA		2	0.09	0.641183	0.193996	0.878	0	NA	NA	NA	NA	0	NA	NA	NA	NA
FBgn0001965	1000037369	CG7793-RA	Sos	3	0.38	0.566097	1.15584	0.367	4	0.15	0.734021	0.415688	0.706	3	-0.28	0.407652	-1.1687	0.363
FBgn0000153	1000037106	CG7811-RA	b	4	0.09	0.309699	0.57744	0.604	2	-0.19	0.0379695	-7.08295	0.0893	3	0.04	0.211805	0.291997	0.798
FBgn0004406	1000037151	CG8987-RA	tam	2	0.03	0.387188	0.124814	0.921	3	-0.15	0.082396	-3.11935	0.0892	2	-0.06	0.386641	-0.232287	0.855
FBgn0001961	1000035053	CG8978-RA	Sop2	4	0.21	0.656152	0.64109	0.567	4	-0.35	0.464538	-1.51137	0.228	4	-0.3	0.495528	-1.20567	0.314
FBgn0015271	1000037392	CG7833-RA	Orc5	3	0.07	0.0781058	1.6219	0.246	3	0.18	0.297706	1.05836	0.401	3	0.15	0.307459	0.823945	0.497
FBgn0026373	1000034252	CG7885-RA	RpII33	4	0.05	0.287368	0.315129	0.773	4	0.28	0.200735	2.77464	0.0693	4	0.25	0.113747	4.39676	0.0218
FBgn0051842	1000033192	CG31842-RA		2	-0.04	0.0750352	-0.80728	0.568	3	0.31	0.894525	0.598229	0.61	3	0.13	0.924612	0.240857	0.832
FBgn0028509	1000041978	CG31811-RA	cenG1A	3	0.1	0.393063	0.441595	0.702	3	-0.27	0.169501	-2.74507	0.111	3	-0.25	0.159667	-2.7215	0.113
FBgn0053307	1000041875	CG33307-RA		3	-0.08	0.383536	-0.368158	0.748	2	-0.26	0.213861	-1.69869	0.339	3	-0.22	0.179152	-2.0905	0.172
FBgn0028920	1000044118	CG8997-RA		3	-0.46	0.0420103	-18.9095	0.00278	3	-0.57	0.189334	-5.24548	0.0345	4	0.66	0.741768	1.77053	0.175
FBgn0028534	1000043975	CG7916-RA		0	NA	NA	NA	NA	0	NA	NA	NA	NA	2	-0.43	0.427208	-1.43212	0.388
FBgn0028533	1000043066	CG7953-RA		2	-0.33	0.71311	-0.656683	0.63	2	-0.35	0.584608	-0.857963	0.549	3	0.33	1.1196	0.509814	0.661
FBgn0028532	1000043987	CG7968-RA		0	NA	NA	NA	NA	2	-0.63	0.359352	-2.48699	0.243	1	-0.27	NA	NA	NA
FBgn0019890	1000043326	CG8954-RA	Smg5	3	0.71	0.253878	4.82673	0.0403	4	0.4	0.295626	2.73524	0.0716	4	-0.05	0.611551	-0.150373	0.89
FBgn0012037	1000043269	CG8827-RA	Ance	4	0.48	0.403344	2.36475	0.099	4	0.83	0.463644	3.59409	0.0369	4	0.19	0.318504	1.1642	0.329
FBgn0032535	1000031200	CG16869-RA	Ance-2	1	0.25	NA	NA	NA	0	NA	NA	NA	NA	2	-0.02	0.558776	-0.0618834	0.961
FBgn0025115	1000031201	CG16870-RA	Acyp	1	-0.27	NA	NA	NA	1	-0.07	NA	NA	NA	1	0.01	NA	NA	NA
FBgn0032536	1000037091	CG17988-RA	Ance-3	1	-0.33	NA	NA	NA	2	-0.18	0.118851	-2.11104	0.282	1	-0.55	NA	NA	NA
FBgn0028938	1000035279	CG16886-RA		2	-0.38	0.15328	-3.46157	0.179	0	NA	NA	NA	NA	0	NA	NA	NA	NA
FBgn0032538	1000035277	CG16885-RA		2	-0.1	0.201746	-0.700688	0.611	1	-0.32	NA	NA	NA	2	-0.2	0.504362	-0.558934	0.676
FBgn0028544	1000035276	CG16884-RA		0	NA	NA	NA	NA	1	0.06	NA	NA	NA	0	NA	NA	NA	NA
FBgn0051841	1000038206	CG31841-RA		2	-0.02	0.0855549	-0.330476	0.797	1	-0.25	NA	NA	NA	1	-0.27	NA	NA	NA
FBgn0051765	1000041950	CG31765-RA		2	-0.11	0.0334333	-4.49658	0.139	1	-0.17	NA	NA	NA	0	NA	NA	NA	NA
FBgn0027929	1000031989	CG33119-RA		2	-0.32	0.0370793	-12.0276	0.0528	1	-0.22	NA	NA	NA	1	-0.01	NA	NA	NA
FBgn0028543	1000033191	CG31839-RA		2	-0.05	0.0444547	-1.46288	0.382	1	-0.28	NA	NA	NA	2	0.16	0.0181649	12.271	0.0518
FBgn0028542	1000031986	CG33115-RA		3	-0.2	0.159743	-2.13982	0.166	1	-0.81	NA	NA	NA	2	0.8	1.48614	0.762595	0.585
FBgn0028936	1000035273	CG16873-RA		1	-0.06	NA	NA	NA	2	-0.07	0.0938809	-1.06446	0.48	0	NA	NA	NA	NA
FBgn0028545	1000043104	CG8942-RA		1	-0.44	NA	NA	NA	0	NA	NA	NA	NA	2	-0.3	0.139712	-3.05592	0.201
FBgn0028940	1000043287	CG8864-RA	Cyp28a5	0	NA	NA	NA	NA	0	NA	NA	NA	NA	2	-0.07	0.144101	-0.688107	0.616
FBgn0028939	1000043557	CG18146-RA		2	-0.42	0.0263772	-22.4138	0.0284	0	NA	NA	NA	NA	4	-0.12	0.164245	-1.45853	0.241
FBgn0003255	1000043315	CG8930-RA	rk	3	0.01	0.476949	0.0217045	0.985	1	-0.82	NA	NA	NA	2	-0.04	0.079881	-0.787821	0.575
FBgn0027348	1000041754	CG4501-RA	bgm	1	-0.3	NA	NA	NA	1	-0.37	NA	NA	NA	3	0.04	0.307326	0.25189	0.825
FBgn0001967	1000035275	CG16880-RA	l(2)34Fa	2	0.34	0.0862684	5.6515	0.111	1	0.02	NA	NA	NA	1	0.16	NA	NA	NA
FBgn0051840	1000041996	CG31840-RA		0	NA	NA	NA	NA	0	NA	NA	NA	NA	1	0.07	NA	NA	NA
FBgn0028519	1000041753	CG4500-RA		1	-0.13	NA	NA	NA	1	-0.21	NA	NA	NA	2	0.57	0.465258	1.71789	0.336
FBgn0028872	1000037509	CG18095-RA		0	NA	NA	NA	NA	1	-0.18	NA	NA	NA	0	NA	NA	NA	NA
FBgn0028873	1000042404	CG31771-RA		0	NA	NA	NA	NA	0	NA	NA	NA	NA	0	NA	NA	NA	NA
FBgn0028876	1000035274	CG16876-RA		2	-0.25	0.141697	-2.45256	0.246	1	-0.29	NA	NA	NA	1	-0.15	NA	NA	NA
FBgn0028875	1000031922	CG32975-RA	nAcRalpha-34E	1	-0.16	NA	NA	NA	0	NA	NA	NA	NA	0	NA	NA	NA	NA
FBgn0052973	1000036285	CG32973-RA		0	NA	NA	NA	NA	0	NA	NA	NA	NA	0	NA	NA	NA	NA
FBgn0028904	1000042065	CG16879-RA		2	0.12	0.247088	0.671729	0.623	1	-0.16	NA	NA	NA	2	-0.08	0.28183	-0.412642	0.751
FBgn0028526	1000039900	CG15293-RA		3	0	0.349131	0.0120702	0.991	2	-0.11	0.252421	-0.642349	0.637	2	0.16	0.232899	0.974425	0.508
FBgn0051769	1000041952	CG31769-RA		0	NA	NA	NA	NA	0	NA	NA	NA	NA	1	0.09	NA	NA	NA
FBgn0040977	1000032660	CG15292-RA		1	-0.49	NA	NA	NA	2	-0.12	0.186871	-0.89402	0.536	1	0.08	NA	NA	NA
FBgn0028906	1000036463	CG17341-RA		2	-0.32	0.192535	-2.36014	0.255	1	-0.16	NA	NA	NA	0	NA	NA	NA	NA
FBgn0028905	1000031921	CG32972-RA		1	-0.48	NA	NA	NA	2	0.39	0.978226	0.570065	0.67	1	-0.29	NA	NA	NA
FBgn0016930	1000045365	CG4551-RC	smi35A	0	NA	NA	NA	NA	0	NA	NA	NA	NA	0	NA	NA	NA	NA
FBgn0004002	1000033031	CG15288-RB	wb	3	-0.05	0.846268	-0.101441	0.928	3	-0.23	0.496259	-0.788452	0.513	4	-0.25	0.269546	-1.82579	0.165
FBgn0052971	1000036048	CG32971-RA		2	-0.2	0.112995	-2.47962	0.244	2	-0.09	0.129642	-0.964521	0.511	3	-0.24	0.402733	-1.01869	0.416
FBgn0052970	1000036284	CG32970-RA		2	0.05	0.216911	0.338321	0.792	4	-0.09	0.318648	-0.569817	0.609	3	-0.17	0.0751271	-3.98825	0.0575
FBgn0028918	1000039898	CG15287-RA		1	-0.23	NA	NA	NA	3	-0.1	0.120553	-1.46849	0.28	1	-0.21	NA	NA	NA
FBgn0028916	1000036297	CG33090-RB		1	-0.21	NA	NA	NA	0	NA	NA	NA	NA	1	-0.12	NA	NA	NA
FBgn0028531	1000039897	CG15286-RA		2	-0.09	0.136945	-0.922424	0.526	1	0	NA	NA	NA	2	-0.03	0.118808	-0.356389	0.782
FBgn0028917	1000037519	CG18125-RA		1	0.63	NA	NA	NA	0	NA	NA	NA	NA	3	-0.19	0.240602	-1.38583	0.3
FBgn0028530	1000043171	CG18124-RA	mTTF	3	0.38	0.632546	1.03927	0.408	3	0.11	0.357055	0.557019	0.634	2	0.09	0.466135	0.26406	0.836
FBgn0028915	1000041651	CG7532-RA		1	-0.62	NA	NA	NA	3	-0.01	0.273089	-0.0560723	0.96	2	-0.36	0.209397	-2.44307	0.247
FBgn0028529	1000041641	CG7516-RA		2	-0.33	0.0370856	-12.647	0.0502	2	-0.43	0.403244	-1.51688	0.371	2	0.11	0.312492	0.517571	0.696
FBgn0015791	1000037995	CG4212-RA	Rab14	4	0.23	0.121802	3.76836	0.0327	4	0	0.356542	0.0205496	0.985	4	-0.01	0.339722	-0.0514074	0.962
FBgn0001970	1000041626	CG7480-RA	Pgant35A	3	-0.19	0.304794	-1.07067	0.396	3	0.17	0.523746	0.566399	0.628	3	0.08	0.43296	0.318015	0.781
FBgn0015546	1000044348	CG4215-RB	spel1	4	-0.07	0.274871	-0.504715	0.648	3	0.03	0.546529	0.101118	0.929	4	-0.04	0.510829	-0.139776	0.898
FBgn0020258	1000040089	CG3478-RA	ppk	2	-0.35	0.0516457	-9.51182	0.0667	0	NA	NA	NA	NA	1	-0.79	NA	NA	NA
FBgn0004858	1000044349	CG4220-RA	elB	2	-0.28	0.118804	-3.30959	0.187	0	NA	NA	NA	NA	2	-0.22	0.17483	-1.75559	0.33
FBgn0032546	1000043000	CG15284-RA		0	NA	NA	NA	NA	0	NA	NA	NA	NA	1	-0.06	NA	NA	NA
FBgn0028871	1000041886	CG3474-RA		1	-0.18	NA	NA	NA	1	0.17	NA	NA	NA	2	0.06	0.599351	0.138999	0.912
FBgn0028844	1000033030	CG15283-RA		2	-0.28	0.04594	-8.65233	0.0733	2	0.02	0.170674	0.151995	0.904	3	-0.3	0.568338	-0.91446	0.457
FBgn0005771	1000042943	CG4491-RA	noc	4	0.16	0.457651	0.701262	0.534	4	0.06	0.495816	0.229186	0.833	4	-0.26	0.218007	-2.34642	0.101
FBgn0028881	1000045013	CG4218-RA		2	0.09	0.228496	0.573126	0.669	0	NA	NA	NA	NA	1	-0.31	NA	NA	NA
FBgn0028913	1000045117	CG3473-RA		0	NA	NA	NA	NA	2	-0.71	0.521645	-1.91624	0.306	1	0.05	NA	NA	NA
FBgn0003016	1000040090	CG3479-RA	osp	2	-0.11	0.362884	-0.430591	0.741	3	-0.06	0.11974	-0.925266	0.453	2	-0.49	0.215455	-3.24265	0.19
FBgn0028855	1000039896	CG15282-RA		3	0.95	0.456802	3.59731	0.0693	4	0.1	0.588023	0.344959	0.753	3	-0.01	0.335277	-0.0395223	0.972
FBgn0028854	1000042507	CG12636-RA		2	0.19	0.381618	0.713099	0.606	0	NA	NA	NA	NA	3	-0.16	0.165367	-1.70567	0.23
FBgn0053482	1000038779	CG33482-RA		0	NA	NA	NA	NA	2	-0.33	0.119034	-3.888	0.16	0	NA	NA	NA	NA
FBgn0051835	1000041994	CG31835-RA		1	0.61	NA	NA	NA	1	-0.65	NA	NA	NA	0	NA	NA	NA	NA
FBgn0028536	1000039895	CG15281-RB		4	-0.82	0.325143	-5.05398	0.0149	4	-0.98	0.397104	-4.92644	0.016	4	-1.15	0.273919	-8.37442	0.00357
FBgn0028870	1000045446	CG4691-RA		0	NA	NA	NA	NA	1	-0.47	NA	NA	NA	2	-0.08	0.233689	-0.460975	0.725
FBgn0028868	1000045454	CG4701-RA		0	NA	NA	NA	NA	1	-0.59	NA	NA	NA	1	-0.28	NA	NA	NA
FBgn0032549	1000045420	CG4650-RA		1	-0.1	NA	NA	NA	0	NA	NA	NA	NA	1	-1.04	NA	NA	NA
FBgn0032551	1000035577	CG18636-RA		2	-0.31	0.159011	-2.71727	0.224	1	0.05	NA	NA	NA	3	0.13	0.0240926	9.46447	0.011
FBgn0028866	1000033591	CG18420-RA	BG:DS06874.6	3	-0.19	0.206763	-1.61566	0.248	1	0.08	NA	NA	NA	2	-0.09	0.22162	-0.57698	0.667
FBgn0053308	1000045082	CG33308-RA		0	NA	NA	NA	NA	0	NA	NA	NA	NA	2	0.04	0.437177	0.12768	0.919
FBgn0053309	1000039208	CG33309-RA		0	NA	NA	NA	NA	0	NA	NA	NA	NA	2	-0.2	0.0937673	-2.96026	0.207
FBgn0028886	1000039892	CG15279-RA		2	-0.24	0.105394	-3.27996	0.188	1	-0.13	NA	NA	NA	2	0.02	0.0762624	0.417249	0.748
FBgn0032553	1000041279	CG4480-RA		0	NA	NA	NA	NA	0	NA	NA	NA	NA	1	0.09	NA	NA	NA
FBgn0032554	1000039891	CG15278-RA		1	-0.31	NA	NA	NA	1	0.05	NA	NA	NA	1	-0.06	NA	NA	NA
FBgn0013300	1000042936	CG4479-RA	Mst35Ba	1	-0.05	NA	NA	NA	0	NA	NA	NA	NA	1	-0.2	NA	NA	NA
FBgn0032555	1000039890	CG15277-RA		1	0.34	NA	NA	NA	1	-0.12	NA	NA	NA	0	NA	NA	NA	NA
FBgn0028887	1000040093	CG3491-RA		1	-0.09	NA	NA	NA	0	NA	NA	NA	NA	1	-0.03	NA	NA	NA
FBgn0028528	1000042937	CG4482-RA	mol	0	NA	NA	NA	NA	1	-0.16	NA	NA	NA	2	-0.53	0.524733	-1.4245	0.39
FBgn0040228	1000038607	CG10846-RA	dynactin-subunit-p25	3	0	0.187017	0.0119708	0.992	4	0.24	0.399275	1.19953	0.316	4	0.09	0.236084	0.771864	0.496
FBgn0028535	1000044307	CG4140-RA		2	-0.07	0.0755534	-1.27286	0.424	2	0.06	0.231363	0.388055	0.764	1	0.55	NA	NA	NA
FBgn0028926	1000044326	CG4185-RA	NC2beta	4	0.15	0.282431	1.03198	0.378	4	-0.04	0.267011	-0.308099	0.778	4	0.03	0.250989	0.216478	0.843
FBgn0028925	1000038404	CG4103-RA		3	-0.11	0.184402	-1.03193	0.411	4	-0.01	0.239737	-0.0866222	0.936	4	0	0.184613	0.0490336	0.964
FBgn0001974	1000039989	CG3688-RA	l(2)35Bd	3	-0.12	0.230372	-0.870858	0.476	4	0.03	0.228409	0.241113	0.825	4	-0.15	0.208162	-1.47019	0.238
FBgn0028924	1000041231	CG15274-RA	GABA-B-R1	0	NA	NA	NA	NA	3	-0.29	0.349497	-1.41673	0.292	1	0.24	NA	NA	NA
FBgn0053310	1000039210	CG33310-RA		2	0.07	0.283244	0.332336	0.796	1	0.35	NA	NA	NA	2	0.03	0.100832	0.369373	0.775
FBgn0051832	1000041992	CG31832-RA		1	-0.14	NA	NA	NA	1	0.11	NA	NA	NA	1	0	NA	NA	NA
FBgn0041713	1000044324	CG4182-RA	yellow-c	2	-0.23	0.255599	-1.25393	0.429	1	-0.3	NA	NA	NA	4	-0.25	0.232164	-2.16243	0.119
FBgn0001977	1000044323	CG4180-RA	l(2)35Bg	2	0.18	0.394393	0.650428	0.633	2	-0.12	0.360765	-0.475526	0.717	3	-0.25	0.123305	-3.53488	0.0715
FBgn0004837	1000040097	CG3497-RA	Su(H)	4	0.09	0.200796	0.941783	0.416	3	0.05	0.206183	0.430579	0.709	3	-0.07	0.111606	-1.11318	0.381
FBgn0000317	1000043930	CG7595-RA	ck	4	0.25	0.64875	0.776716	0.494	4	0.07	0.259759	0.507416	0.647	4	-0.28	0.190861	-2.88299	0.0634
FBgn0010422	1000040001	CG3710-RA	TfIIS	4	0.21	0.549545	0.775644	0.494	4	0.08	0.401611	0.415835	0.705	3	0.03	0.0375022	1.24606	0.339
FBgn0003970	1000042471	CG3506-RA	vas	0	NA	NA	NA	NA	0	NA	NA	NA	NA	2	-0.14	0.20736	-0.97467	0.508
FBgn0024183	1000044320	CG4170-RD	vig	4	-0.16	0.287724	-1.13354	0.339	4	0.08	0.0800834	2.10478	0.126	4	0.07	0.286421	0.517778	0.64
FBgn0028879	1000041230	CG15270-RA		3	0.21	0.480039	0.755342	0.529	1	-0.16	NA	NA	NA	0	NA	NA	NA	NA
FBgn0028878	1000041229	CG15269-RA		2	-0.31	0.0993061	-4.38433	0.143	0	NA	NA	NA	NA	1	-0.24	NA	NA	NA
FBgn0001978	1000040165	CG3647-RB	stc	4	-0.03	0.677461	-0.0770945	0.943	4	0.08	0.435669	0.37407	0.733	4	-0.49	0.371118	-2.62682	0.0785
FBgn0028888	1000045006	CG4168-RA		1	0.15	NA	NA	NA	1	0.04	NA	NA	NA	2	-0.19	0.369589	-0.741473	0.594
FBgn0028516	1000037925	CG3994-RA		1	-0.32	NA	NA	NA	0	NA	NA	NA	NA	3	0.32	0.28548	1.9162	0.195
FBgn0028862	1000041228	CG15267-RA		2	-0.03	0.495906	-0.0870234	0.945	0	NA	NA	NA	NA	1	-0.27	NA	NA	NA
FBgn0027559	1000037915	CG3975-RA		0	NA	NA	NA	NA	2	0.12	0.134095	1.22816	0.435	1	0.16	NA	NA	NA
FBgn0028860	1000041227	CG15266-RA		4	0.27	0.791052	0.694438	0.537	3	-0.07	0.447782	-0.285685	0.802	4	0.04	0.43284	0.186003	0.864
FBgn0001980	1000043395	CG11861-RA	gft	4	-0.02	0.490926	-0.0649324	0.952	3	0.18	0.174398	1.8202	0.21	4	-0.15	0.28075	-1.09094	0.355
FBgn0051829	1000042409	CG31829-RA		2	-0.21	0.213837	-1.35886	0.404	2	0.02	0.188945	0.185626	0.883	0	NA	NA	NA	NA
FBgn0028510	1000032658	CG15261-RA		4	-0.9	0.406803	-4.40124	0.0217	4	-1.6	0.188487	-17.0065	0.000443	4	-1.1	0.291835	-7.50849	0.0049
FBgn0028853	1000042027	CG15263-RA		0	NA	NA	NA	NA	1	-0.07	NA	NA	NA	2	-0.11	0.0571813	-2.84038	0.216
FBgn0051830	1000041991	CG31830-RA		0	NA	NA	NA	NA	1	0.12	NA	NA	NA	0	NA	NA	NA	NA
FBgn0028850	1000032657	CG15260-RA		1	-0.25	NA	NA	NA	0	NA	NA	NA	NA	0	NA	NA	NA	NA
FBgn0011239	1000041925	CG31733-RA	ms(2)35Ci	1	-0.17	NA	NA	NA	0	NA	NA	NA	NA	0	NA	NA	NA	NA
FBgn0028852	1000041226	CG15262-RA		1	-0.18	NA	NA	NA	0	NA	NA	NA	NA	2	-0.13	0.213311	-0.858342	0.548
FBgn0041103	1000041225	CG15259-RA	nht	0	NA	NA	NA	NA	1	-0.09	NA	NA	NA	2	0.13	0.059644	3.09813	0.199
FBgn0001981	1000040025	CG3758-RA	esg	4	0.38	0.141477	5.33933	0.0128	4	0.07	0.13087	1.00237	0.39	4	0.16	0.290118	1.12664	0.342
FBgn0032563	1000041224	CG15258-RA		2	-0.11	0.325181	-0.45761	0.727	0	NA	NA	NA	NA	0	NA	NA	NA	NA
FBgn0051828	1000041989	CG31828-RA		1	-0.42	NA	NA	NA	0	NA	NA	NA	NA	2	-0.1	0.0134631	-10.0274	0.0633
FBgn0028891	1000033606	CG18482-RA		2	-0.4	0.24742	-2.2617	0.265	1	-0.19	NA	NA	NA	1	-0.2	NA	NA	NA
FBgn0001983	1000044314	CG4158-RA	wor	1	-0.45	NA	NA	NA	0	NA	NA	NA	NA	0	NA	NA	NA	NA
FBgn0028892	1000044316	CG4161-RA		0	NA	NA	NA	NA	0	NA	NA	NA	NA	0	NA	NA	NA	NA
FBgn0003448	1000037906	CG3956-RA	sna	0	NA	NA	NA	NA	1	0.14	NA	NA	NA	1	-0.21	NA	NA	NA
FBgn0020371	1000041223	CG15257-RA	Tim17b2	1	-0.16	NA	NA	NA	0	NA	NA	NA	NA	0	NA	NA	NA	NA
FBgn0002524	1000044317	CG4162-RA	lace	4	0.14	0.501916	0.572938	0.607	4	-0.1	0.441911	-0.47267	0.669	4	-0.37	0.332298	-2.25538	0.109
FBgn0028880	1000041222	CG15256-RA		1	-0.17	NA	NA	NA	0	NA	NA	NA	NA	1	0.21	NA	NA	NA
FBgn0028370	1000045009	CG4192-RA	kek3	0	NA	NA	NA	NA	0	NA	NA	NA	NA	0	NA	NA	NA	NA
FBgn0028950	1000041221	CG15255-RA		1	-0.21	NA	NA	NA	0	NA	NA	NA	NA	3	0.14	0.120046	2.03362	0.179
FBgn0028944	1000043396	CG11864-RA		2	-0.03	0.282853	-0.13445	0.915	0	NA	NA	NA	NA	1	-0.09	NA	NA	NA
FBgn0028949	1000032656	CG15254-RA		0	NA	NA	NA	NA	0	NA	NA	NA	NA	1	0.01	NA	NA	NA
FBgn0028948	1000041220	CG15253-RA		1	-0.26	NA	NA	NA	1	-0.35	NA	NA	NA	0	NA	NA	NA	NA
FBgn0028947	1000043397	CG11865-RA		1	-0.32	NA	NA	NA	0	NA	NA	NA	NA	2	0.12	0.0530534	3.1669	0.195
FBgn0028946	1000037044	CG17868-RB	Or35a	1	-0.43	NA	NA	NA	0	NA	NA	NA	NA	0	NA	NA	NA	NA
FBgn0028945	1000043939	CG7631-RA		3	0.18	0.458414	0.671094	0.571	1	-0.36	NA	NA	NA	1	0.17	NA	NA	NA
FBgn0028518	1000043179	CG18480-RA		2	-0.3	0.100721	-4.1961	0.149	1	-0.09	NA	NA	NA	1	-0.23	NA	NA	NA
FBgn0028863	1000041284	CG4587-RA		2	-0.4	0.001393	-403.784	0.00158	0	NA	NA	NA	NA	0	NA	NA	NA	NA
FBgn0028864	1000033603	CG18477-RA		3	-0.42	0.394408	-1.86324	0.203	4	-0.67	0.537402	-2.50352	0.0874	4	-0.51	0.472204	-2.1802	0.117
FBgn0028517	1000033604	CG18478-RA		1	-0.23	NA	NA	NA	3	-0.15	0.294273	-0.880096	0.472	3	0.08	0.376759	0.379868	0.741
FBgn0053311	1000039211	CG33311-RA		3	0	0.595592	-0.0107639	0.992	2	-0.05	0.00476102	-14.6583	0.0434	2	-0.09	0.504069	-0.265708	0.835
FBgn0010382	1000037896	CG3938-RB	CycE	3	0.25	0.25207	1.70479	0.23	4	-0.13	0.520618	-0.512014	0.644	4	-0.03	0.455538	-0.143393	0.895
FBgn0001986	1000045002	CG4152-RA	l(2)35Df	3	0.02	0.512414	0.063349	0.955	3	-0.25	0.254031	-1.7029	0.231	3	-0.42	0.940765	-0.767799	0.523
FBgn0001987	1000041728	CG3903-RC	Gli	4	-0.27	0.202335	-2.66977	0.0757	4	-0.03	0.18003	-0.344605	0.753	3	-0.19	0.471034	-0.703231	0.555
FBgn0028507	1000040039	CG3793-RA		4	0.14	0.840163	0.324107	0.767	4	-0.09	0.508986	-0.355545	0.746	4	-0.11	0.507952	-0.429029	0.697
FBgn0001990	1000044310	CG4148-RA	l(2)35Ea	1	-0.19	NA	NA	NA	3	-0.3	0.65657	-0.780485	0.517	2	0.1	0.127495	1.1319	0.461
FBgn0041627	1000035616	CG18801-RA	Ku80	3	0.39	0.590543	1.15198	0.368	3	-0.32	0.316427	-1.77341	0.218	2	-0.16	0.325301	-0.715582	0.605
FBgn0051826	1000033190	CG31826-RA		1	-0.28	NA	NA	NA	1	-0.17	NA	NA	NA	2	-0.08	0.0436531	-2.69224	0.226
FBgn0028901	1000043555	CG18109-RA		0	NA	NA	NA	NA	0	NA	NA	NA	NA	2	-0.39	0.115158	-4.79477	0.131
FBgn0028900	1000033619	CG18518-RA		2	0.2	0.54121	0.530963	0.689	0	NA	NA	NA	NA	2	-0.23	0.141119	-2.32413	0.259
FBgn0051822	1000041987	CG31822-RA		1	0.19	NA	NA	NA	0	NA	NA	NA	NA	1	-0.3	NA	NA	NA
FBgn0028903	1000034812	CG13243-RA		2	-0.13	0.0267682	-6.86343	0.0921	4	0.03	0.214518	0.239169	0.826	4	0.01	0.302505	0.0628829	0.954
FBgn0028902	1000038660	CG4767-RA	Tektin-A	3	-0.12	0.332347	-0.634779	0.591	2	0.02	0.32529	0.0727344	0.954	3	0.06	0.131082	0.84567	0.487
FBgn0028935	1000037299	CG7653-RA		1	-0.4	NA	NA	NA	1	0.06	NA	NA	NA	0	NA	NA	NA	NA
FBgn0051824	1000038205	CG31824-RA		1	-0.42	NA	NA	NA	0	NA	NA	NA	NA	1	-0.29	NA	NA	NA
FBgn0041183	1000037510	CG18096-RA	TepI	2	-0.06	0.369764	-0.223086	0.86	0	NA	NA	NA	NA	2	0.16	0.0238627	9.47098	0.067
FBgn0051735	1000041926	CG31735-RA		1	-0.2	NA	NA	NA	0	NA	NA	NA	NA	0	NA	NA	NA	NA
FBgn0051823	1000041988	CG31823-RA		2	2.11	3.36318	0.886839	0.538	2	-0.13	0.0777764	-2.30186	0.261	3	0.15	0.315511	0.812162	0.502
FBgn0051821	1000041986	CG31821-RA		0	NA	NA	NA	NA	1	-0.11	NA	NA	NA	0	NA	NA	NA	NA
FBgn0028645	1000037297	CG7644-RA	beat-Ib	2	-0.18	0.0899631	-2.77227	0.22	0	NA	NA	NA	NA	2	-0.01	0.0476634	-0.272002	0.831
FBgn0032577	1000034612	CG13244-RA		2	-0.26	0.0843479	-4.37506	0.143	1	-0.16	NA	NA	NA	3	-0.14	0.229543	-1.05484	0.402
FBgn0028514	1000041764	CG4793-RB		1	-0.31	NA	NA	NA	2	-0.02	0.115802	-0.283527	0.824	1	-0.05	NA	NA	NA
FBgn0028857	1000031393	CG12448-RA		3	-0.2	0.235651	-1.49703	0.273	1	-0.14	NA	NA	NA	3	-0.09	0.13728	-1.08718	0.391
FBgn0028856	1000037497	CG18063-RA		2	-0.22	0.190945	-1.60189	0.355	1	-0.03	NA	NA	NA	2	-0.04	0.161922	-0.330919	0.797
FBgn0051736	1000041927	CG31736-RA		0	NA	NA	NA	NA	0	NA	NA	NA	NA	3	0	0.0695242	0.00140758	0.999
FBgn0028858	1000038601	CG10839-RA		1	-0.15	NA	NA	NA	1	-0.21	NA	NA	NA	1	0.02	NA	NA	NA
FBgn0028644	1000039775	CG4838-RA	beat-Ic	0	NA	NA	NA	NA	0	NA	NA	NA	NA	0	NA	NA	NA	NA
FBgn0045827	1000034613	CG13245-RA	BEST:GH09435	2	-0.16	0.00807799	-27.2115	0.0234	3	0.06	0.303114	0.323263	0.777	2	0.1	1.03508	0.131414	0.917
FBgn0051820	1000041985	CG31820-RA		2	-0.36	0.0515346	-9.8144	0.0646	0	NA	NA	NA	NA	0	NA	NA	NA	NA
FBgn0000182	1000038664	CG4824-RA	BicC	3	-0.14	0.0745348	-3.14582	0.0879	1	-0.44	NA	NA	NA	1	-0.15	NA	NA	NA
FBgn0013433	1000039779	CG4846-RA	beat-Ia	1	-0.06	NA	NA	NA	0	NA	NA	NA	NA	1	-0.03	NA	NA	NA
FBgn0028520	1000035770	CG4891-RA		1	-0.12	NA	NA	NA	1	-0.02	NA	NA	NA	1	-0.05	NA	NA	NA
FBgn0028884	1000035771	CG4892-RA		0	NA	NA	NA	NA	0	NA	NA	NA	NA	0	NA	NA	NA	NA
FBgn0028883	1000035816	CG4959-RB		1	-0.39	NA	NA	NA	0	NA	NA	NA	NA	0	NA	NA	NA	NA
FBgn0001991	1000035772	CG4894-RC	Ca-alpha1D	1	-0.19	NA	NA	NA	1	-0.63	NA	NA	NA	2	-0.07	0.234997	-0.417288	0.748
FBgn0028893	1000041983	CG31819-RA		1	-0.31	NA	NA	NA	1	-0.21	NA	NA	NA	0	NA	NA	NA	NA
FBgn0028859	1000031396	CG12455-RA		0	NA	NA	NA	NA	0	NA	NA	NA	NA	0	NA	NA	NA	NA
FBgn0024734	1000035833	CG4993-RB	PRL-1	4	-0.16	0.512773	-0.626336	0.576	4	-0.26	0.348433	-1.51084	0.228	3	-0.54	0.656108	-1.4336	0.288
FBgn0028515	1000035796	CG4930-RA		4	0.88	0.539569	3.27005	0.0468	4	0.49	0.257237	3.84671	0.031	4	0.45	0.721464	1.25639	0.298
FBgn0002673	1000041776	CG4965-RA	twe	1	-0.19	NA	NA	NA	2	0.01	0.0281979	0.363069	0.778	3	0.05	0.136816	0.596684	0.611
FBgn0028897	1000038678	CG4935-RA		3	-0.08	0.165298	-0.793798	0.511	4	0.07	0.181818	0.744199	0.511	4	0.01	0.237591	0.0941638	0.931
FBgn0001994	1000037306	CG7664-RA	crp	4	0.28	0.566836	0.984075	0.398	4	0.31	0.427512	1.46275	0.24	4	-0.37	0.232692	-3.1407	0.0516
FBgn0040079	1000044997	CG4132-RA	pkaap	4	-0.1	0.432693	-0.452085	0.682	3	-0.08	0.154434	-0.935803	0.448	4	-0.14	0.413307	-0.678778	0.546
FBgn0028896	1000036456	CG17329-RA		3	-0.03	0.253221	-0.179782	0.874	0	NA	NA	NA	NA	2	-0.14	0.26327	-0.755831	0.588
FBgn0032582	1000034815	CG13258-RA		1	0.34	NA	NA	NA	1	0.2	NA	NA	NA	3	0.18	0.391248	0.777885	0.518
FBgn0001992	1000044318	CG4163-RA	Cyp303a1	1	-0.2	NA	NA	NA	2	0.02	0.0876186	0.365353	0.777	2	0.04	0.452488	0.134421	0.915
FBgn0028375	1000032361	CG5876-RA	heix	3	0.18	0.275735	1.13837	0.373	3	0.08	0.344896	0.390497	0.734	4	-0.23	0.338908	-1.36574	0.265
FBgn0028895	1000042088	CG17328-RA		2	-0.18	0.217162	-1.14752	0.456	2	0.16	0.122391	1.86952	0.313	3	-0.18	0.190323	-1.60066	0.251
FBgn0028894	1000032356	CG5869-RA		4	-0.19	0.388809	-0.966051	0.405	4	0.23	0.173679	2.65509	0.0767	4	0.03	0.322938	0.161947	0.882
FBgn0028525	1000044363	CG4249-RA	c(2)M	0	NA	NA	NA	NA	2	-0.31	0.191699	-2.27998	0.263	0	NA	NA	NA	NA
FBgn0015338	1000036629	CG5861-RA		4	0.07	0.709213	0.19484	0.858	4	0.09	0.425664	0.444208	0.687	4	0.02	0.488342	0.0912302	0.933
FBgn0011708	1000044347	CG4214-RA	Syx5	4	0.01	0.617847	0.0172215	0.987	3	-0.01	0.48047	-0.0191301	0.986	4	-0.46	0.262184	-3.49804	0.0395
FBgn0000339	1000032350	CG5855-RB	cni	4	0.27	0.578265	0.929406	0.421	4	0.35	0.265531	2.66434	0.0761	4	0.13	0.535024	0.483332	0.662
FBgn0001086	1000045017	CG4274-RA	fzy	4	0	0.217361	-0.0208409	0.985	4	0.35	0.361032	1.93837	0.148	4	0.3	0.394871	1.50495	0.229
FBgn0000250	1000032344	CG5848-RB	cact	4	0.08	0.360593	0.418954	0.703	4	0.18	0.222015	1.57767	0.213	4	-0.08	0.229162	-0.687758	0.541
FBgn0014092	1000045018	CG4278-RA		4	0.02	0.250572	0.158396	0.884	4	-0.01	0.283244	-0.0422894	0.969	4	0.35	0.569467	1.21233	0.312
FBgn0001995	1000044508	CG5818-RA	mRpL4	4	0.2	0.479563	0.826761	0.469	4	0.3	0.444609	1.343	0.272	4	0.11	0.381066	0.579583	0.603
FBgn0040984	1000042918	CG4440-RA		1	-0.01	NA	NA	NA	3	-0.19	0.67433	-0.494585	0.67	1	-0.22	NA	NA	NA
FBgn0028899	1000041982	CG31817-RA		2	-0.11	0.14767	-1.07591	0.477	1	-0.42	NA	NA	NA	1	-0.2	NA	NA	NA
FBgn0051818	1000038204	CG31818-RA		0	NA	NA	NA	NA	2	-0.09	0.237092	-0.562024	0.674	0	NA	NA	NA	NA
FBgn0051737	1000038190	CG31737-RA		0	NA	NA	NA	NA	0	NA	NA	NA	NA	0	NA	NA	NA	NA
FBgn0000307	1000032329	CG5813-RA	chif	4	0.36	0.82173	0.877933	0.445	4	-0.16	0.6562	-0.498456	0.652	4	-0.23	0.375833	-1.23721	0.304
